# Supplementary material for: Bis(4-hy­droxy-N-isopropyl-N-methyl­trypt­ammo­nium) fumarate: a new crystalline form of miprocin
Source: Acta Crystallogr E Crystallogr Commun. 2020 Mar 10;76(Pt 4):514–7. doi: 10.1107/S2056989020002923 (PMC7133045; doi:10.1107/S2056989020002923)
Supplement: Supplementary file 1 [file e-76-00514-sup1.cif]

##############################################################################
#                                                                            #
# This CIF contains the data in a paper accepted for publication in          #
# Acta Crystallographica Section E. It conforms to the requirements of       #
# Notes for Authors for Acta Crystallographica Section E, and has been       #
# peer reviewed under the auspices of the IUCr Commission on Journals.       #
#                                                                            #
# Full details of the Crystallographic Information File format               #
# are given in the paper "The Crystallographic Information File (CIF):       #
# a New Standard Archive File for Crystallography" by S. R. Hall, F. H.      #
# Allen and I. D. Brown [Acta Cryst. (1991), A47, 655-685].                  #
#                                                                            #
# The current version of the core CIF dictionary is obtainable from          #
# ftp://ftp.iucr.org/pub/cif_core.dic.                                       #
#                                                                            #
# Software is freely available for graphical display of the structure(s)     #
# in this CIF. For information consult the CIF software page                 #
# http://www.iucr.org/resources/cif/software.                                #
#                                                                            #
# This file may be used for bona fide research purposes within the           #
# scientific community so long as proper attribution is given to the journal # 
# article from which it was obtained.                                        #
#                                                                            #
##############################################################################
data_I
_audit_creation_method
;
Olex2 1.3
(compiled Nov 21 2019 18:26:39 for OlexSys, GUI svn.r6003)
;
_journal_date_recd_electronic     2020-02-22
_journal_date_accepted     2020-03-02
_journal_name_full     'Acta Crystallographica, Section E'
_journal_year     2020
_journal_volume     76
_journal_issue      4
_journal_page_first     514
_journal_page_last     517
_journal_paper_category     GO
_journal_paper_doi     10.1107/S2056989020002923
_journal_coeditor_code     ZL2774
_publ_contact_author_name     'Andrew R. Chadeayne'
_publ_contact_author_address
;
CaaMTech, LLC
58 East Sunset Way, Suite 209
Issaquah, WA 98027
USA
;
_publ_contact_author_email     'andrew@caam.tech'
_publ_contact_author_fax     ?
_publ_contact_author_phone     ?
_publ_section_title
;
Bis(4-hydroxy-<i>N</i>-isopropyl-<i>N</i>-methyltryptammonium) fumarate: a new
crystalline form of miprocin
;
loop_
    _publ_author_name
    _publ_author_footnote
    _publ_author_address
    'Chadeayne, Andrew R.' .
;
CaaMTech, LLC
58 East Sunset Way, Suite 209
Issaquah, WA 98027
USA
;
    'Pham, Duyen N. K.' .
;
University of Massachusetts Dartmouth
285 Old Westport Road
North Dartmouth, MA 02747
USA
;
    'Golen, James A.' .
;
University of Massachusetts Dartmouth
285 Old Westport Road
North Dartmouth, MA 02747
USA
;
    'Manke, David R.' .
;
University of Massachusetts Dartmouth
285 Old Westport Road
North Dartmouth, MA 02747
USA
;
_publ_section_synopsis
;
A new form of the synthetic psychedelic miprocin, a psilocin derivative, is
reported. The title compound has a single protonated tryptammonium cation and
one half of a fumarate in the asymmetric unit. The ions are held together in
an elaborate set of rings and chains along (110).
;
_chemical_name_systematic
;
Bis{[2-(4-hydroxy-1<i>H</i>-indol-3-yl)ethyl](methyl)propan-2-ylazanium}
but-2-enedioate
;
_chemical_name_common     ?
_chemical_formula_moiety     'C14 H21 N2 O +, C2 H O2 -'
_chemical_formula_sum     'C16 H22 N2 O3'
_chemical_formula_iupac     'C14 H21 N2 O +, C2 H O2 -'
_chemical_formula_weight     290.35
_chemical_melting_point     ?
_space_group_crystal_system     monoclinic
_space_group_name_H-M_alt     'C 1 2/c 1'
_space_group_name_Hall     '-C 2yc'
loop_
    _space_group_symop_operation_xyz
    'x, y, z'
    '-x, y, -z+1/2'
    'x+1/2, y+1/2, z'
    '-x+1/2, y+1/2, -z+1/2'
    '-x, -y, -z'
    'x, -y, z-1/2'
    '-x+1/2, -y+1/2, -z'
    'x+1/2, -y+1/2, z-1/2'
_cell_length_a     19.770(13)
_cell_length_b     9.477(6)
_cell_length_c     17.620(12)
_cell_angle_alpha     90
_cell_angle_beta     105.78(2)
_cell_angle_gamma     90
_cell_volume     3177(4)
_cell_formula_units_Z     8
_cell_measurement_reflns_used     5659
_cell_measurement_theta_min     2.55
_cell_measurement_theta_max     23.25
_cell_measurement_temperature     200(2)
_exptl_crystal_description     block
_exptl_crystal_colour     colourless
_exptl_crystal_size_max     0.25
_exptl_crystal_size_mid     0.2
_exptl_crystal_size_min     0.1
_exptl_crystal_density_diffrn     1.214
_exptl_crystal_density_meas     ?
_exptl_crystal_density_method     ?
_exptl_crystal_F_000     1248
_exptl_absorpt_coefficient_mu     0.084
_exptl_absorpt_correction_type     multi-scan
_exptl_absorpt_process_details
;
(SADABS; Bruker, 2018)
;
_exptl_absorpt_correction_T_min     0.6922
_exptl_absorpt_correction_T_max     0.7452
_diffrn_ambient_temperature     200.0
_diffrn_source     ?
_diffrn_source_power     1.5
_diffrn_source_voltage     50.0
_diffrn_source_current     30.0
_diffrn_radiation_type     MoK\a
_diffrn_radiation_wavelength     0.71073
_diffrn_measurement_device_type     'Bruker D8 Venture CMOS'
_diffrn_measurement_method     '\f and \w scans'
_diffrn_detector_area_resol_mean     ?
_diffrn_reflns_number     39417
_diffrn_reflns_av_R_equivalents     0.0856
_diffrn_reflns_av_unetI/netI     0.0331
_diffrn_reflns_theta_min     2.551
_diffrn_reflns_theta_max     25.517
_diffrn_reflns_theta_full     25.242
_diffrn_measured_fraction_theta_max     0.976
_diffrn_measured_fraction_theta_full     0.995
_diffrn_reflns_limit_h_min     -23
_diffrn_reflns_limit_h_max     23
_diffrn_reflns_limit_k_min     -11
_diffrn_reflns_limit_k_max     11
_diffrn_reflns_limit_l_min     -21
_diffrn_reflns_limit_l_max     21
_diffrn_standards_number     0
_refine_special_details     ?
_reflns_number_total     2890
_reflns_number_gt     2007
_reflns_threshold_expression     'I > 2\s(I)'
_refine_ls_structure_factor_coef     Fsqd
_refine_ls_matrix_type     full
_refine_ls_R_factor_all     0.0775
_refine_ls_R_factor_gt     0.0466
_refine_ls_wR_factor_gt     0.0929
_refine_ls_wR_factor_ref     0.1054
_refine_ls_goodness_of_fit_ref     1.058
_refine_ls_restrained_S_all     1.056
_refine_ls_number_reflns     2890
_refine_ls_number_parameters     265
_refine_ls_number_restraints     11
_refine_ls_hydrogen_treatment     mixed
_refine_ls_weighting_scheme     calc
_refine_ls_weighting_details
              'w=1/[\s^2^(Fo^2^)+(0.0307P)^2^+2.6574P] where P=(Fo^2^+2Fc^2^)/3'
_atom_sites_solution_hydrogens     mixed
_atom_sites_solution_primary     iterative
_atom_sites_solution_secondary     difmap
_refine_ls_shift/su_max     0.000
_refine_ls_shift/su_mean     0.000
_refine_diff_density_max     0.148
_refine_diff_density_min     -0.129
_refine_ls_extinction_method
;
SHELXL2018 (Sheldrick, 2015b)
;
_refine_ls_extinction_coef     0.0036(5)
_refine_ls_extinction_expression
                                  'Fc^*^=kFc[1+0.001xFc^2^\l^3^/sin(2\q)]^-1/4^'
loop_
    _atom_type_symbol
    _atom_type_description
    _atom_type_scat_dispersion_real
    _atom_type_scat_dispersion_imag
    _atom_type_scat_source
    'C' 'C' 0.0033 0.0016
                         'International Tables Vol C Tables 4.2.6.8 and 6.1.1.4'
    'H' 'H' 0.0000 0.0000
                         'International Tables Vol C Tables 4.2.6.8 and 6.1.1.4'
    'N' 'N' 0.0061 0.0033
                         'International Tables Vol C Tables 4.2.6.8 and 6.1.1.4'
    'O' 'O' 0.0106 0.0060
                         'International Tables Vol C Tables 4.2.6.8 and 6.1.1.4'
_computing_data_collection
;
APEX3 (Bruker, 2018)
;
_computing_cell_refinement
;
SAINT (Bruker, 2018)
;
_computing_data_reduction
;
SAINT (Bruker, 2018)
;
_computing_structure_solution
;
SHELXT2014 (Sheldrick, 2015a)
;
_computing_structure_refinement
;
SHELXL2018 (Sheldrick, 2015b)
;
_computing_molecular_graphics
;
<i>OLEX2</i> (Dolomanov <i>et al.</i>,  2009)
;
_computing_publication_material
;
publCIF (Westrip, 2010)
;
loop_
    _atom_site_type_symbol
    _atom_site_label
    _atom_site_fract_x
    _atom_site_fract_y
    _atom_site_fract_z
    _atom_site_U_iso_or_equiv
    _atom_site_adp_type
    _atom_site_calc_flag
    _atom_site_occupancy
    _atom_site_disorder_assembly
    _atom_site_disorder_group
    O O1 0.31856(7) 0.49585(15) 0.58406(9) 0.0493(4) Uani d 1 . .
    H H1 0.3549(9) 0.553(2) 0.5887(14) 0.074 Uiso d 1 . .
    N N1 0.21977(11) 0.1682(2) 0.71648(12) 0.0605(5) Uani d 1 . .
    H H1A 0.2128(12) 0.107(2) 0.7503(11) 0.073 Uiso d 1 . .
    C C1 0.27162(10) 0.33085(19) 0.65757(11) 0.0381(5) Uani d 1 . .
    C C2 0.32760(11) 0.42144(19) 0.65257(12) 0.0400(5) Uani d 1 . .
    C C3 0.38761(11) 0.4290(2) 0.71573(13) 0.0505(6) Uani d 1 . .
    H H3 0.425086 0.489562 0.712691 0.061 Uiso calc 1 . .
    C C4 0.39340(13) 0.3476(3) 0.78447(14) 0.0609(6) Uani d 1 . .
    H H4 0.434890 0.354722 0.826879 0.073 Uiso calc 1 . .
    C C5 0.34054(14) 0.2583(3) 0.79158(14) 0.0620(7) Uani d 1 . .
    H H5 0.344946 0.203862 0.837966 0.074 Uiso calc 1 . .
    C C6 0.27957(12) 0.2504(2) 0.72753(13) 0.0487(6) Uani d 1 . .
    C C7 0.17506(12) 0.1943(2) 0.64280(13) 0.0522(6) Uani d 1 . .
    H H7 0.130641 0.150538 0.622100 0.063 Uiso calc 1 . .
    C C8 0.20396(10) 0.29280(19) 0.60364(12) 0.0400(5) Uani d 1 . .
    C C9 0.17292(11) 0.33949(19) 0.51916(12) 0.0431(5) Uani d 1 . .
    H H9A 0.133346 0.276143 0.494062 0.052 Uiso calc 1 . .
    H H9B 0.209080 0.329163 0.490173 0.052 Uiso calc 1 . .
    C C10 0.14642(10) 0.49194(19) 0.51102(11) 0.0392(5) Uani d 1 . .
    H H10A 0.112079 0.503834 0.542269 0.047 Uiso calc 0.753(7) A 1
    H H10B 0.186480 0.555914 0.533343 0.047 Uiso calc 0.753(7) A 1
    H H10C 0.098438 0.494556 0.518071 0.047 Uiso calc 0.247(7) A 2
    H H10D 0.177245 0.549775 0.553315 0.047 Uiso calc 0.247(7) A 2
    N N2 0.1120(2) 0.5345(4) 0.4263(3) 0.0424(10) Uani d 0.753(7) A 1
    H H2 0.1020(16) 0.6251(14) 0.427(2) 0.064 Uiso d 0.753(7) A 1
    C C11 0.16090(17) 0.5281(3) 0.37193(17) 0.0460(11) Uani d 0.753(7) A 1
    H H11 0.174245 0.427448 0.366898 0.055 Uiso calc 0.753(7) A 1
    C C12 0.1208(6) 0.5835(11) 0.2891(5) 0.075(2) Uani d 0.753(7) A 1
    H H12A 0.081724 0.519686 0.265521 0.113 Uiso calc 0.753(7) A 1
    H H12B 0.152896 0.587641 0.255495 0.113 Uiso calc 0.753(7) A 1
    H H12C 0.102418 0.678046 0.294075 0.113 Uiso calc 0.753(7) A 1
    C C13 0.2280(5) 0.6136(11) 0.4063(5) 0.0550(16) Uani d 0.753(7) A 1
    H H13A 0.254848 0.570569 0.455889 0.082 Uiso calc 0.753(7) A 1
    H H13B 0.215425 0.710610 0.416231 0.082 Uiso calc 0.753(7) A 1
    H H13C 0.256526 0.614481 0.368717 0.082 Uiso calc 0.753(7) A 1
    C C14 0.0444(4) 0.4557(8) 0.3919(4) 0.0602(16) Uani d 0.753(7) A 1
    H H14A 0.012269 0.515034 0.352607 0.090 Uiso calc 0.753(7) A 1
    H H14B 0.022643 0.432096 0.434091 0.090 Uiso calc 0.753(7) A 1
    H H14C 0.054337 0.368833 0.366817 0.090 Uiso calc 0.753(7) A 1
    N N2A 0.1450(7) 0.5560(14) 0.4311(9) 0.050(3) Uani d 0.247(7) A 2
    H H2A 0.134(5) 0.643(4) 0.439(7) 0.075 Uiso d 0.247(7) A 2
    C C11A 0.1027(5) 0.4723(9) 0.3612(6) 0.056(4) Uani d 0.247(7) A 2
    H H11A 0.129490 0.383119 0.360557 0.067 Uiso calc 0.247(7) A 2
    C C12A 0.1043(18) 0.553(3) 0.2865(15) 0.072(9) Uani d 0.247(7) A 2
    H H12D 0.152027 0.587736 0.291618 0.108 Uiso calc 0.247(7) A 2
    H H12E 0.071726 0.632858 0.279034 0.108 Uiso calc 0.247(7) A 2
    H H12F 0.090242 0.489724 0.240840 0.108 Uiso calc 0.247(7) A 2
    C C13A 0.0317(13) 0.428(3) 0.3716(17) 0.083(7) Uani d 0.247(7) A 2
    H H13D 0.038819 0.359379 0.414764 0.124 Uiso calc 0.247(7) A 2
    H H13E 0.003480 0.384461 0.322671 0.124 Uiso calc 0.247(7) A 2
    H H13F 0.007061 0.510726 0.383946 0.124 Uiso calc 0.247(7) A 2
    C C14A 0.2162(13) 0.601(3) 0.4231(16) 0.048(5) Uani d 0.247(7) A 2
    H H14D 0.210287 0.677296 0.384573 0.072 Uiso calc 0.247(7) A 2
    H H14E 0.238906 0.520050 0.405164 0.072 Uiso calc 0.247(7) A 2
    H H14F 0.245452 0.633016 0.474299 0.072 Uiso calc 0.247(7) A 2
    O O2 0.41362(7) 0.68230(14) 0.57453(9) 0.0518(4) Uani d 1 . .
    C C15 0.45985(11) 0.6662(2) 0.53625(14) 0.0489(5) Uani d 1 . .
    C C16 0.47710(10) 0.5170(2) 0.51944(13) 0.0438(5) Uani d 1 . .
    H H16 0.453512 0.442783 0.538017 0.053 Uiso calc 1 . .
    O O3 0.4846(16) 0.7662(12) 0.5058(18) 0.079(4) Uani d 0.73(8) B 1
    O O3A 0.5040(17) 0.762(4) 0.537(4) 0.066(7) Uani d 0.27(8) B 2
loop_
    _atom_site_aniso_label
    _atom_site_aniso_U_11
    _atom_site_aniso_U_22
    _atom_site_aniso_U_33
    _atom_site_aniso_U_12
    _atom_site_aniso_U_13
    _atom_site_aniso_U_23
    O1 0.0463(9) 0.0440(8) 0.0593(9) -0.0065(7) 0.0175(7) 0.0114(7)
    N1 0.0821(14) 0.0515(12) 0.0562(13) -0.0066(11) 0.0332(11) 0.0146(10)
    C1 0.0498(12) 0.0287(10) 0.0412(11) 0.0039(9) 0.0215(10) -0.0007(8)
    C2 0.0464(12) 0.0298(10) 0.0474(12) 0.0064(9) 0.0189(10) -0.0015(9)
    C3 0.0466(13) 0.0467(12) 0.0581(14) 0.0043(10) 0.0145(12) -0.0041(11)
    C4 0.0633(15) 0.0632(15) 0.0520(14) 0.0116(13) 0.0085(12) -0.0056(12)
    C5 0.0827(18) 0.0618(15) 0.0435(14) 0.0132(14) 0.0206(14) 0.0069(11)
    C6 0.0628(15) 0.0419(12) 0.0475(13) 0.0043(11) 0.0251(12) 0.0032(10)
    C7 0.0583(14) 0.0436(12) 0.0600(15) -0.0069(10) 0.0253(12) 0.0032(11)
    C8 0.0485(12) 0.0290(10) 0.0485(12) 0.0010(8) 0.0234(10) 0.0018(9)
    C9 0.0504(12) 0.0305(10) 0.0503(12) -0.0006(9) 0.0168(10) -0.0035(9)
    C10 0.0436(11) 0.0336(10) 0.0454(12) 0.0016(9) 0.0204(10) -0.0011(9)
    N2 0.048(2) 0.0347(16) 0.0467(19) 0.0054(18) 0.016(2) 0.0011(13)
    C11 0.063(3) 0.0365(16) 0.0449(19) 0.0035(15) 0.0246(17) -0.0003(13)
    C12 0.102(4) 0.074(6) 0.049(3) -0.009(4) 0.019(3) 0.009(3)
    C13 0.051(4) 0.063(3) 0.059(3) 0.001(3) 0.028(2) 0.010(3)
    C14 0.056(4) 0.044(3) 0.074(3) -0.016(2) 0.007(3) 0.003(3)
    N2A 0.060(8) 0.034(6) 0.056(6) 0.022(6) 0.017(7) -0.001(5)
    C11A 0.059(8) 0.034(5) 0.064(7) 0.004(5) 0.000(5) -0.007(5)
    C12A 0.13(2) 0.032(8) 0.054(10) 0.029(12) 0.032(12) 0.011(6)
    C13A 0.048(10) 0.061(11) 0.130(18) -0.024(7) 0.007(11) -0.035(10)
    C14A 0.049(9) 0.039(7) 0.074(12) 0.011(6) 0.046(7) 0.010(7)
    O2 0.0507(9) 0.0341(7) 0.0808(11) 0.0017(6) 0.0353(8) 0.0008(7)
    C15 0.0470(12) 0.0326(11) 0.0739(16) 0.0036(10) 0.0278(12) 0.0051(11)
    C16 0.0402(11) 0.0306(10) 0.0651(14) -0.0004(9) 0.0221(10) 0.0069(9)
    O3 0.100(8) 0.0310(18) 0.137(9) 0.008(3) 0.083(7) 0.017(4)
    O3A 0.057(10) 0.031(6) 0.124(19) -0.012(6) 0.048(11) 0.001(9)
_geom_special_details
;
 All esds (except the esd in the dihedral angle between two l.s. planes)
 are estimated using the full covariance matrix.  The cell esds are taken
 into account individually in the estimation of esds in distances, angles
 and torsion angles; correlations between esds in cell parameters are only
 used when they are defined by crystal symmetry.  An approximate (isotropic)
 treatment of cell esds is used for estimating esds involving l.s. planes.
;
loop_
    _geom_bond_atom_site_label_1
    _geom_bond_atom_site_label_2
    _geom_bond_site_symmetry_2
    _geom_bond_distance
    _geom_bond_publ_flag
    O1 H1 . 0.885(10) ?
    O1 C2 . 1.367(2) ?
    N1 H1A . 0.870(10) ?
    N1 C6 . 1.385(3) ?
    N1 C7 . 1.380(3) ?
    C1 C2 . 1.422(3) ?
    C1 C6 . 1.421(3) ?
    C1 C8 . 1.460(3) ?
    C2 C3 . 1.390(3) ?
    C3 H3 . 0.9500 ?
    C3 C4 . 1.414(3) ?
    C4 H4 . 0.9500 ?
    C4 C5 . 1.377(3) ?
    C5 H5 . 0.9500 ?
    C5 C6 . 1.412(3) ?
    C7 H7 . 0.9500 ?
    C7 C8 . 1.374(3) ?
    C8 C9 . 1.514(3) ?
    C9 H9A . 0.9900 ?
    C9 H9B . 0.9900 ?
    C9 C10 . 1.530(3) ?
    C10 H10A . 0.9900 ?
    C10 H10B . 0.9900 ?
    C10 H10C . 0.9900 ?
    C10 H10D . 0.9900 ?
    C10 N2 . 1.518(5) ?
    C10 N2A . 1.527(15) ?
    N2 H2 . 0.882(10) ?
    N2 C11 . 1.536(5) ?
    N2 C14 . 1.506(7) ?
    C11 H11 . 1.0000 ?
    C11 C12 . 1.550(9) ?
    C11 C13 . 1.531(10) ?
    C12 H12A . 0.9800 ?
    C12 H12B . 0.9800 ?
    C12 H12C . 0.9800 ?
    C13 H13A . 0.9800 ?
    C13 H13B . 0.9800 ?
    C13 H13C . 0.9800 ?
    C14 H14A . 0.9800 ?
    C14 H14B . 0.9800 ?
    C14 H14C . 0.9800 ?
    N2A H2A . 0.874(11) ?
    N2A C11A . 1.511(18) ?
    N2A C14A . 1.51(2) ?
    C11A H11A . 1.0000 ?
    C11A C12A . 1.53(2) ?
    C11A C13A . 1.52(2) ?
    C12A H12D . 0.9800 ?
    C12A H12E . 0.9800 ?
    C12A H12F . 0.9800 ?
    C13A H13D . 0.9800 ?
    C13A H13E . 0.9800 ?
    C13A H13F . 0.9800 ?
    C14A H14D . 0.9800 ?
    C14A H14E . 0.9800 ?
    C14A H14F . 0.9800 ?
    O2 C15 . 1.284(2) ?
    C15 C16 . 1.503(3) ?
    C15 O3 . 1.251(10) ?
    C15 O3A . 1.26(3) ?
    C16 C16 5_666 1.315(4) ?
    C16 H16 . 0.9500 ?
loop_
    _geom_angle_atom_site_label_1
    _geom_angle_atom_site_label_2
    _geom_angle_atom_site_label_3
    _geom_angle_site_symmetry_1
    _geom_angle_site_symmetry_3
    _geom_angle
    _geom_angle_publ_flag
    C2 O1 H1 . . 109.0(16) ?
    C6 N1 H1A . . 124.6(17) ?
    C7 N1 H1A . . 125.8(17) ?
    C7 N1 C6 . . 109.58(18) ?
    C2 C1 C8 . . 134.38(18) ?
    C6 C1 C2 . . 118.24(19) ?
    C6 C1 C8 . . 107.32(18) ?
    O1 C2 C1 . . 116.68(18) ?
    O1 C2 C3 . . 123.93(19) ?
    C3 C2 C1 . . 119.38(19) ?
    C2 C3 H3 . . 119.7 ?
    C2 C3 C4 . . 120.7(2) ?
    C4 C3 H3 . . 119.7 ?
    C3 C4 H4 . . 119.1 ?
    C5 C4 C3 . . 121.8(2) ?
    C5 C4 H4 . . 119.1 ?
    C4 C5 H5 . . 121.2 ?
    C4 C5 C6 . . 117.6(2) ?
    C6 C5 H5 . . 121.2 ?
    N1 C6 C1 . . 106.9(2) ?
    N1 C6 C5 . . 130.8(2) ?
    C5 C6 C1 . . 122.3(2) ?
    N1 C7 H7 . . 124.8 ?
    C8 C7 N1 . . 110.3(2) ?
    C8 C7 H7 . . 124.8 ?
    C1 C8 C9 . . 128.51(17) ?
    C7 C8 C1 . . 105.86(18) ?
    C7 C8 C9 . . 125.42(19) ?
    C8 C9 H9A . . 108.8 ?
    C8 C9 H9B . . 108.8 ?
    C8 C9 C10 . . 113.90(16) ?
    H9A C9 H9B . . 107.7 ?
    C10 C9 H9A . . 108.8 ?
    C10 C9 H9B . . 108.8 ?
    C9 C10 H10A . . 108.9 ?
    C9 C10 H10B . . 108.9 ?
    C9 C10 H10C . . 109.1 ?
    C9 C10 H10D . . 109.1 ?
    H10A C10 H10B . . 107.8 ?
    H10C C10 H10D . . 107.8 ?
    N2 C10 C9 . . 113.2(2) ?
    N2 C10 H10A . . 108.9 ?
    N2 C10 H10B . . 108.9 ?
    N2A C10 C9 . . 112.5(5) ?
    N2A C10 H10C . . 109.1 ?
    N2A C10 H10D . . 109.1 ?
    C10 N2 H2 . . 106(2) ?
    C10 N2 C11 . . 114.3(3) ?
    C11 N2 H2 . . 104(2) ?
    C14 N2 C10 . . 112.0(4) ?
    C14 N2 H2 . . 108(2) ?
    C14 N2 C11 . . 111.7(4) ?
    N2 C11 H11 . . 108.6 ?
    N2 C11 C12 . . 109.0(5) ?
    C12 C11 H11 . . 108.6 ?
    C13 C11 N2 . . 110.9(4) ?
    C13 C11 H11 . . 108.6 ?
    C13 C11 C12 . . 111.0(5) ?
    C11 C12 H12A . . 109.5 ?
    C11 C12 H12B . . 109.5 ?
    C11 C12 H12C . . 109.5 ?
    H12A C12 H12B . . 109.5 ?
    H12A C12 H12C . . 109.5 ?
    H12B C12 H12C . . 109.5 ?
    C11 C13 H13A . . 109.5 ?
    C11 C13 H13B . . 109.5 ?
    C11 C13 H13C . . 109.5 ?
    H13A C13 H13B . . 109.5 ?
    H13A C13 H13C . . 109.5 ?
    H13B C13 H13C . . 109.5 ?
    N2 C14 H14A . . 109.5 ?
    N2 C14 H14B . . 109.5 ?
    N2 C14 H14C . . 109.5 ?
    H14A C14 H14B . . 109.5 ?
    H14A C14 H14C . . 109.5 ?
    H14B C14 H14C . . 109.5 ?
    C10 N2A H2A . . 100(8) ?
    C11A N2A C10 . . 114.2(10) ?
    C11A N2A H2A . . 122(8) ?
    C11A N2A C14A . . 113.2(16) ?
    C14A N2A C10 . . 114.4(13) ?
    C14A N2A H2A . . 92(7) ?
    N2A C11A H11A . . 106.0 ?
    N2A C11A C12A . . 107.6(15) ?
    N2A C11A C13A . . 111.8(12) ?
    C12A C11A H11A . . 106.0 ?
    C13A C11A H11A . . 106.0 ?
    C13A C11A C12A . . 118.5(19) ?
    C11A C12A H12D . . 109.5 ?
    C11A C12A H12E . . 109.5 ?
    C11A C12A H12F . . 109.5 ?
    H12D C12A H12E . . 109.5 ?
    H12D C12A H12F . . 109.5 ?
    H12E C12A H12F . . 109.5 ?
    C11A C13A H13D . . 109.5 ?
    C11A C13A H13E . . 109.5 ?
    C11A C13A H13F . . 109.5 ?
    H13D C13A H13E . . 109.5 ?
    H13D C13A H13F . . 109.5 ?
    H13E C13A H13F . . 109.5 ?
    N2A C14A H14D . . 109.5 ?
    N2A C14A H14E . . 109.5 ?
    N2A C14A H14F . . 109.5 ?
    H14D C14A H14E . . 109.5 ?
    H14D C14A H14F . . 109.5 ?
    H14E C14A H14F . . 109.5 ?
    O2 C15 C16 . . 116.58(17) ?
    O3 C15 O2 . . 123.5(5) ?
    O3 C15 C16 . . 119.5(5) ?
    O3A C15 O2 . . 120.2(17) ?
    O3A C15 C16 . . 119.1(14) ?
    C15 C16 H16 . . 118.0 ?
    C16 C16 C15 5_666 . 123.9(2) ?
    C16 C16 H16 5_666 . 118.0 ?
loop_
    _geom_torsion_atom_site_label_1
    _geom_torsion_atom_site_label_2
    _geom_torsion_atom_site_label_3
    _geom_torsion_atom_site_label_4
    _geom_torsion_site_symmetry_1
    _geom_torsion_site_symmetry_2
    _geom_torsion_site_symmetry_3
    _geom_torsion_site_symmetry_4
    _geom_torsion
    _geom_torsion_publ_flag
    O1 C2 C3 C4 . . . . -179.34(19) ?
    N1 C7 C8 C1 . . . . -0.3(2) ?
    N1 C7 C8 C9 . . . . 174.91(18) ?
    C1 C2 C3 C4 . . . . 0.1(3) ?
    C1 C8 C9 C10 . . . . -74.2(2) ?
    C2 C1 C6 N1 . . . . -177.84(17) ?
    C2 C1 C6 C5 . . . . 0.4(3) ?
    C2 C1 C8 C7 . . . . 177.5(2) ?
    C2 C1 C8 C9 . . . . 2.4(3) ?
    C2 C3 C4 C5 . . . . 0.1(3) ?
    C3 C4 C5 C6 . . . . -0.1(3) ?
    C4 C5 C6 N1 . . . . 177.6(2) ?
    C4 C5 C6 C1 . . . . -0.1(3) ?
    C6 N1 C7 C8 . . . . 0.3(3) ?
    C6 C1 C2 O1 . . . . 179.16(17) ?
    C6 C1 C2 C3 . . . . -0.4(3) ?
    C6 C1 C8 C7 . . . . 0.3(2) ?
    C6 C1 C8 C9 . . . . -174.77(18) ?
    C7 N1 C6 C1 . . . . -0.1(2) ?
    C7 N1 C6 C5 . . . . -178.1(2) ?
    C7 C8 C9 C10 . . . . 111.7(2) ?
    C8 C1 C2 O1 . . . . 2.2(3) ?
    C8 C1 C2 C3 . . . . -177.32(19) ?
    C8 C1 C6 N1 . . . . -0.1(2) ?
    C8 C1 C6 C5 . . . . 178.10(19) ?
    C8 C9 C10 N2 . . . . -176.9(2) ?
    C8 C9 C10 N2A . . . . 155.6(6) ?
    C9 C10 N2 C11 . . . . -61.5(3) ?
    C9 C10 N2 C14 . . . . 66.9(5) ?
    C9 C10 N2A C11A . . . . 55.6(9) ?
    C9 C10 N2A C14A . . . . -77.0(14) ?
    C10 N2 C11 C12 . . . . -176.2(5) ?
    C10 N2 C11 C13 . . . . -53.7(5) ?
    C10 N2A C11A C12A . . . . 178.0(14) ?
    C10 N2A C11A C13A . . . . 46.2(17) ?
    C14 N2 C11 C12 . . . . 55.2(6) ?
    C14 N2 C11 C13 . . . . 177.7(6) ?
    C14A N2A C11A C12A . . . . -49(2) ?
    C14A N2A C11A C13A . . . . 179.3(19) ?
    O2 C15 C16 C16 . . . 5_666 179.6(3) ?
    O3 C15 C16 C16 . . . 5_666 7(2) ?
    O3A C15 C16 C16 . . . 5_666 -23(4) ?
loop_
    _geom_hbond_atom_site_label_D
    _geom_hbond_atom_site_label_H
    _geom_hbond_atom_site_label_A
    _geom_hbond_site_symmetry_A
    _geom_hbond_distance_DH
    _geom_hbond_distance_HA
    _geom_hbond_distance_DA
    _geom_hbond_angle_DHA
    _geom_hbond_publ_flag
    O1 H1 O2 . 0.885(10) 1.752(12) 2.618(2) 165(2) yes
    N2 H2 O2 7_566 0.882(10) 1.850(12) 2.730(5) 175(3) yes
    N2A H2A O2 7_566 0.874(11) 1.89(4) 2.727(12) 160(11) yes
    N1 H1A Cg2 4_546 0.869(10) 2.78(2) 3.552(3) 148.3(16) yes
_shelx_space_group_comment
;
The symmetry employed for this shelxl refinement is uniquely defined
by the following loop, which should always be used as a source of
symmetry information in preference to the above space-group names.
They are only intended as comments.
;
_shelx_estimated_absorpt_T_min     ?
_shelx_estimated_absorpt_T_max     ?
_shelx_hkl_file
;
  -4   0   0  523.85   13.80
  -4   0   0  510.35   12.60
   4   0   0  535.05   12.60
   4   0   0  540.45   13.70
  -4   0   0  512.25   15.80
   4   0   0  529.55   16.00
   6   0   0 1271.07   30.10
  -6   0   0 1248.38   28.90
   6   0   0 1272.57   28.80
   6   0   0 1284.27   33.50
  -6   0   0 1339.47   33.20
  -6   0   0 1283.87   30.20
   6   0   0 1268.37   32.60
   8   0   0   -1.90    6.50
  -8   0   0    3.00    5.00
   8   0   0    0.70    3.30
   8   0   0   10.20    8.30
  -8   0   0   -3.10    3.20
   8   0   0   -0.90    8.10
  -8   0   0   21.50    8.80
 -10   0   0  262.27   16.10
  10   0   0  272.57   16.70
  10   0   0  275.77   11.60
  10   0   0  281.87   11.30
  10   0   0  267.37   15.10
 -10   0   0  271.27   14.80
 -10   0   0  259.67    9.10
  12   0   0   -1.00    9.60
  12   0   0    7.00    5.50
 -12   0   0   -3.70    7.80
  12   0   0    0.90    5.50
  12   0   0   15.60    9.00
 -12   0   0    8.20    3.60
 -12   0   0    0.20    8.10
  14   0   0  266.67   12.50
  14   0   0  253.37   17.10
 -14   0   0  246.28    9.40
 -14   0   0  229.58   16.50
 -14   0   0  248.68   18.60
 -14   0   0  280.97   17.50
  14   0   0  246.18   12.40
  14   0   0  263.57   13.80
  14   0   0  277.87   19.20
 -16   0   0  263.07   28.20
  16   0   0  224.58   12.70
  16   0   0  232.38   12.40
  16   0   0  234.18   18.00
 -16   0   0  224.18   19.00
  16   0   0  249.88   14.80
 -16   0   0  251.07   26.30
 -16   0   0  224.88    8.90
  18   0   0  162.48   19.60
  18   0   0  140.09   13.90
 -18   0   0  136.09   16.20
 -18   0   0  109.39   14.90
 -18   0   0  147.79   16.60
  18   0   0  116.59   10.50
  18   0   0  107.39   10.60
 -20   0   0   37.40    7.50
  20   0   0   46.80   16.00
 -20   0   0   66.99   15.00
  20   0   0   61.29   10.00
  20   0   0   43.50    7.30
  20   0   0   46.20   13.30
 -20   0   0   51.89   14.60
 -20   0   0   52.39   14.60
 -22   0   0    8.00   13.20
 -22   0   0    7.70   15.10
  22   0   0   -2.70    4.20
  22   0   0    9.30    8.00
  22   0   0   13.80   15.70
 -22   0   0   -1.20    6.30
 -22   0   0    2.10   12.60
  22   0   0   19.00   12.40
   3  -1   0  167.58    9.40
  -3  -1   0  173.08    9.00
  -3  -1   0  160.58    7.50
   3  -1   0  158.28    8.00
  -3  -1   0  157.48    8.30
   3  -1   0  155.38    7.30
   3  -1   0  170.78    6.90
   3  -1   0  149.39    8.60
   3  -1   0  150.88    7.30
  -3  -1   0  154.78    7.00
  -3   1   0  165.18    5.40
   3   1   0  160.98    8.80
  -3   1   0  151.68    7.80
  -3   1   0  166.98    8.40
  -3   1   0  163.08    8.30
  -3   1   0  154.48    7.70
  -3   1   0  164.68    6.80
  -3   1   0  148.79    8.40
   3   1   0  155.88    7.30
   5  -1   0  487.95   16.20
   5  -1   0  477.45   14.40
   5  -1   0  497.45   14.00
  -5  -1   0  502.95   15.70
   5  -1   0  497.85   17.50
   5  -1   0  480.75   16.30
   5  -1   0  494.25   14.50
  -5  -1   0  499.45   16.90
  -5  -1   0  499.65   14.20
  -5  -1   0  469.55   16.60
   5   1   0  511.65   17.00
  -5   1   0  515.95   14.00
  -5   1   0  504.35   16.50
   5   1   0  483.85   14.10
  -5   1   0  502.55   14.70
   7  -1   0  617.84   20.10
   7  -1   0  619.14   17.10
  -7  -1   0  591.64   16.80
  -7  -1   0  658.13   20.90
  -7  -1   0  661.73   20.10
   7  -1   0  618.94   17.80
   7  -1   0  597.44   17.50
   7  -1   0  615.54   21.60
  -7   1   0  619.14   20.30
  -7   1   0  585.64   14.20
   7   1   0  603.54   16.80
  -7   1   0  627.84   17.10
   7   1   0  612.64   19.70
   7   1   0  619.84   20.20
   9  -1   0   18.90    5.50
  -9  -1   0   14.70    7.80
  -9  -1   0   17.60    7.30
   9  -1   0   29.40    6.20
  -9  -1   0   18.20    4.90
   9  -1   0   20.60    8.20
  -9  -1   0   31.60    8.50
   9  -1   0    7.00    8.70
   9   1   0   18.00    7.10
   9   1   0   15.80    4.80
   9   1   0   18.80    5.60
  -9   1   0   17.10    5.60
  -9   1   0   20.70    2.60
  -9   1   0   17.70    8.00
 -11  -1   0  373.46   13.10
 -11  -1   0  373.46   18.20
 -11  -1   0  381.36   19.20
  11  -1   0  375.06   17.70
  11  -1   0  386.06   14.40
  11  -1   0  412.86   15.10
  11  -1   0  430.96   20.10
  11  -1   0  397.76   14.30
 -11  -1   0  426.06   17.30
  11   1   0  368.36   17.80
  11   1   0  405.76   13.30
  11   1   0  389.46   18.60
 -11   1   0  427.06   19.30
  11   1   0  391.56   14.70
 -11   1   0  374.96   15.50
 -11   1   0  365.06    9.80
  13  -1   0   56.59    7.40
  13  -1   0   70.89   11.40
 -13  -1   0   39.30    9.50
 -13  -1   0   73.99   12.50
  13  -1   0   48.90   11.80
  13  -1   0   52.59    7.80
 -13  -1   0   46.50    6.10
 -13  -1   0   42.70   10.00
  13  -1   0   60.39    7.10
 -13   1   0   51.69   10.40
  13   1   0   73.79    8.30
  13   1   0   55.09    6.10
 -13   1   0   46.30    9.50
  13   1   0   51.19   11.60
 -13   1   0   48.90    3.20
 -13   1   0   71.19    8.10
  13   1   0   53.89    9.60
 -15  -1   0   47.00    6.40
 -15  -1   0   38.70   10.60
  15  -1   0   59.09   13.80
 -15  -1   0   42.50   11.50
 -15  -1   0   52.19   11.80
  15  -1   0   53.49    7.90
  15  -1   0   49.50    8.40
  15  -1   0   48.60    7.30
  15  -1   0   43.90   10.00
  15   1   0   70.89   12.00
  15   1   0   58.49    8.10
 -15   1   0   43.40   12.60
  15   1   0   32.70   12.20
 -15   1   0   39.00   11.20
 -17  -1   0   10.40   10.50
  17  -1   0   46.80    8.80
  17  -1   0   12.80   10.80
  17  -1   0   13.70   12.10
  17  -1   0   29.00    7.30
 -17  -1   0   43.20   12.10
  17  -1   0   32.60   14.00
  17  -1   0   21.10    6.60
 -17  -1   0   16.90   12.10
 -17   1   0   39.20   13.30
  17   1   0   31.60    7.20
 -17   1   0   18.50   11.30
  17   1   0   32.10    7.70
 -17   1   0   17.80   10.50
  17   1   0   13.60   10.90
  17   1   0   32.20   13.60
  19  -1   0   59.09   10.00
 -19  -1   0   66.69   14.20
  19  -1   0   51.89   15.50
 -19  -1   0   65.89    7.10
  19  -1   0   59.09   13.70
 -19  -1   0   75.59   14.30
  19  -1   0   55.79   14.60
 -19  -1   0   33.20   13.80
  19   1   0   64.09   14.30
 -19   1   0   62.49   13.80
  19   1   0   90.89   11.10
 -19   1   0   63.79   15.20
 -19   1   0   58.69    9.10
  19   1   0   80.09    8.40
 -19   1   0   69.09   14.40
  19   1   0   54.69   15.80
  21  -1   0    2.30   12.00
 -21  -1   0    9.10   13.60
 -21  -1   0   17.00   13.20
 -21  -1   0    3.60   12.30
 -21  -1   0   11.30    5.60
  21  -1   0   -2.10    3.90
  21  -1   0   39.50   14.80
  21  -1   0   20.60   15.10
  21  -1   0    3.90    7.70
 -21   1   0    8.70   12.60
 -21   1   0   -2.50    7.50
  21   1   0   -3.30    3.90
  21   1   0   -2.40    8.60
 -21   1   0    5.30   13.00
  21   1   0   12.40   14.60
 -21   1   0   16.80   12.10
  21   1   0   -1.00    4.60
  21   1   0    8.20   11.50
   0  -2   0   39.80    4.20
   0  -2   0   38.40    5.70
   0  -2   0   41.80    6.70
   0   2   0   38.90    4.00
   0   2   0   47.70    7.00
   0   2   0   38.10    5.60
   2  -2   0  711.53   19.90
   2  -2   0  709.43   18.10
   2  -2   0  674.43   18.90
  -2  -2   0  704.03   16.40
  -2  -2   0  690.33   18.70
  -2  -2   0  707.13   18.80
  -2  -2   0  689.43   19.10
   2   2   0  693.63   16.40
  -2   2   0  687.53   19.40
   2   2   0  682.63   19.60
  -2   2   0  710.03   19.80
   2   2   0  699.43   19.20
  -2   2   0  700.03   19.00
  -2   2   0  711.43   18.00
   2   2   0  723.13   19.00
  -2   2   0  732.93   19.10
  -2   2   0  721.63   17.10
   2   2   0  677.73   18.70
  -4  -2   0 2835.42   62.79
   4  -2   0 2726.33   62.49
   4  -2   0 2778.82   63.49
  -4  -2   0 2738.73   63.29
  -4  -2   0 2813.82   61.29
   4  -2   0 2743.53   61.79
  -4  -2   0 2644.04   61.19
  -4  -2   0 2808.22   62.49
  -4   2   0 2788.02   62.59
   4   2   0 2798.32   63.29
  -4   2   0 2790.32   61.79
  -4   2   0 2745.83   62.69
  -4   2   0 2724.53   63.09
  -4   2   0 2726.33   62.29
  -4   2   0 2801.12   69.79
  -4   2   0 2745.13   60.59
   4   2   0 2791.82   62.49
  -6  -2   0  315.07   12.20
   6  -2   0  296.87   14.90
  -6  -2   0  318.77   14.70
  -6  -2   0  289.17   10.80
  -6  -2   0  318.87   13.90
  -6  -2   0  311.37   12.40
   6  -2   0  310.27   15.30
   6  -2   0  312.37   14.40
   6  -2   0  312.27   13.50
   6  -2   0  299.27   12.50
  -6   2   0  291.17    9.20
  -6   2   0  325.07   14.20
  -6   2   0  284.67   12.70
   6   2   0  306.57   12.50
   6   2   0  302.97   14.50
  -6   2   0  321.57   11.60
  -6   2   0  315.47   12.80
   8  -2   0   51.89    7.20
   8  -2   0   47.50    6.40
   8  -2   0   38.40    6.60
   8  -2   0   45.80    7.80
  -8  -2   0   49.20    7.20
   8  -2   0   51.79   10.50
  -8  -2   0   42.80    9.50
  -8  -2   0   45.80    8.70
  -8  -2   0   43.00    6.70
   8  -2   0   51.89    9.20
  -8   2   0   58.99    9.50
   8   2   0   52.49    7.30
  -8   2   0   66.59    7.90
  -8   2   0   60.79    6.70
  -8   2   0   44.10    7.40
   8   2   0   37.00    8.00
  -8   2   0   48.30    3.60
  10  -2   0  173.18   14.00
  10  -2   0  172.98   13.20
  10  -2   0  158.78   11.10
  10  -2   0  169.48   14.90
  10  -2   0  179.98   10.00
 -10  -2   0  166.88   15.00
  10  -2   0  157.28   10.80
 -10  -2   0  173.98   13.20
 -10  -2   0  180.58   10.60
 -10  -2   0  174.78   12.40
  10   2   0  191.38   13.80
 -10   2   0  152.28   14.00
 -10   2   0  146.09    5.20
 -10   2   0  162.08    5.30
  10   2   0  169.48   11.20
  10   2   0  178.78   10.30
 -10   2   0  196.48   16.00
  12  -2   0   15.90    8.90
 -12  -2   0   16.10    5.80
 -12  -2   0   17.50    9.10
 -12  -2   0   14.80    8.20
  12  -2   0   25.00    7.00
 -12  -2   0   14.30    8.10
  12  -2   0    9.20    6.40
  12  -2   0    4.10   10.10
  12  -2   0   19.30    5.80
  12  -2   0   -0.40    8.10
 -12   2   0   20.90    8.90
  12   2   0   15.80    6.80
  12   2   0    9.20    9.20
  12   2   0   16.50    6.10
  12   2   0   12.80    7.10
 -12   2   0   10.30    8.10
 -12   2   0   24.20    6.30
 -14  -2   0  270.07   13.40
  14  -2   0  282.77   26.80
  14  -2   0  247.58   13.80
  14  -2   0  304.57   18.20
  14  -2   0  283.07   12.90
 -14  -2   0  279.57   19.80
 -14  -2   0  291.97   17.00
  14  -2   0  266.77   20.40
 -14  -2   0  284.27   18.30
  14  -2   0  257.57   14.60
 -14   2   0  304.27   14.00
 -14   2   0  288.17   18.30
  14   2   0  268.57   13.40
 -14   2   0  292.67   19.50
  14   2   0  264.67   19.60
  14   2   0  288.07   14.70
  14   2   0  281.47   17.10
 -16  -2   0   24.80    7.30
  16  -2   0   37.10   13.10
  16  -2   0   37.60    8.90
 -16  -2   0   42.10   11.50
 -16  -2   0   29.30   11.40
  16  -2   0   33.30   13.20
 -16  -2   0   11.90   13.00
  16  -2   0   43.40    7.10
  16  -2   0   22.00   11.50
 -16   2   0   23.10   10.70
  16   2   0   28.90    7.80
  16   2   0   35.70    7.10
  16   2   0    1.20    9.90
  16   2   0   28.10   12.70
 -16   2   0   40.00    8.00
 -18  -2   0   -7.30   11.00
  18  -2   0   -2.00   12.60
  18  -2   0    6.70    4.70
 -18  -2   0    7.80    7.00
  18  -2   0   12.80    8.50
 -18  -2   0   -8.90   11.50
 -18  -2   0  -16.60   12.80
  18  -2   0    2.90   11.10
  18   2   0    1.80    6.80
 -18   2   0   -4.40   10.50
  18   2   0    7.40    6.10
 -18   2   0   11.30    7.80
 -18   2   0  -14.50   10.20
  18   2   0   -3.10   12.10
 -18   2   0   11.20   12.20
 -18   2   0    2.20    8.30
  20  -2   0  -11.70   11.90
  20  -2   0    2.80    7.50
 -20  -2   0    5.50   11.90
 -20  -2   0    0.20    6.70
  20  -2   0   -7.90   12.10
  20  -2   0   -0.60    3.90
 -20  -2   0   18.50   22.90
  20  -2   0  -11.20   13.00
 -20  -2   0   10.30   14.00
  20   2   0   -0.40    4.90
 -20   2   0    6.40    8.90
  20   2   0   12.70   15.50
  20   2   0   -1.90    5.80
 -20   2   0   -4.20   11.70
 -20   2   0  -12.70   10.70
  20   2   0   -2.60   13.40
 -20   2   0  -15.80   13.80
  22  -2   0    5.50   14.90
 -22  -2   0   -0.80   13.00
 -22  -2   0   21.80   17.70
  22  -2   0    8.10    8.30
  22  -2   0    3.20    4.00
  22  -2   0   -1.10   12.40
  22  -2   0    0.60   11.70
 -22  -2   0   20.90   19.70
 -22   2   0   -6.00   15.00
  22   2   0   12.50   15.50
 -22   2   0   18.30    9.40
 -22   2   0    1.80   15.50
  22   2   0    0.20    4.00
 -22   2   0   28.00   18.40
  22   2   0   -6.00    6.30
   1  -3   0 1454.15   33.30
   1  -3   0 1460.75   35.30
  -1  -3   0 1498.35   36.00
  -1  -3   0 1453.85   35.80
  -1  -3   0 1461.85   34.20
  -1   3   0 1461.65   36.10
  -1   3   0 1425.16   33.30
   1   3   0 1449.35   34.20
  -1   3   0 1363.16   34.30
  -1   3   0 1470.25   35.40
   1   3   0 1457.15   31.50
   1   3   0 1454.45   35.80
   1   3   0 1482.85   36.20
   3  -3   0  195.78    9.70
   3  -3   0  202.38   11.90
   3  -3   0  195.78   10.80
  -3  -3   0  180.88   11.40
  -3  -3   0  189.28   10.70
  -3  -3   0  196.98    7.00
  -3  -3   0  196.98   10.60
  -3   3   0  183.48   11.00
  -3   3   0  197.48   12.30
  -3   3   0  198.18   11.00
   3   3   0  191.88   10.70
  -3   3   0  211.68    9.70
  -3   3   0  177.68   12.90
  -3   3   0  179.68   11.70
   3   3   0  169.58   17.70
   3   3   0  170.68   10.70
   3   3   0  193.38   11.90
  -3   3   0  196.88    8.00
   5  -3   0 1918.31   45.80
  -5  -3   0 1935.31   46.70
  -5  -3   0 1925.81   45.10
  -5  -3   0 1913.81   46.40
  -5  -3   0 1950.20   47.50
  -5  -3   0 1972.00   44.40
   5  -3   0 1886.21   47.40
   5  -3   0 1934.81   44.70
  -5   3   0 1871.51   46.50
   5   3   0 1940.01   47.40
  -5   3   0 1980.50   46.70
  -5   3   0 1927.91   45.80
  -5   3   0 1953.90   47.60
  -5   3   0 1957.10   44.20
  -5   3   0 1957.10   49.40
  -5   3   0 1871.11   46.90
  -5   3   0 1910.91   46.30
  -5   3   0 1904.01   47.50
   5   3   0 1952.20   46.70
  -5   3   0 1887.71   44.20
   7  -3   0  100.59   11.30
   7  -3   0  108.99    9.60
  -7  -3   0  115.69   12.00
  -7  -3   0   89.29    9.60
  -7  -3   0  105.39    8.70
   7  -3   0  106.29   11.10
  -7  -3   0  100.19    8.90
  -7  -3   0   99.59    8.80
   7   3   0  134.69   11.90
  -7   3   0  122.89   10.50
  -7   3   0  100.89    6.80
  -7   3   0  107.19   11.00
   7   3   0  104.09   10.60
  -7   3   0   99.99   10.60
  -7   3   0  121.99   11.00
  -7   3   0  114.09   11.60
  -7   3   0  106.49    9.60
  -7   3   0  117.29    9.70
   9  -3   0  155.58   12.90
   9  -3   0  182.78   15.00
  -9  -3   0  178.98   11.50
  -9  -3   0  168.68   14.70
  -9  -3   0  195.88   11.90
   9  -3   0  197.98   11.00
  -9  -3   0  168.88   13.30
  -9  -3   0  172.48    9.20
  -9   3   0  170.68    7.50
   9   3   0  169.88   11.90
   9   3   0  172.28   13.70
  -9   3   0  163.08   13.50
  -9   3   0  192.18   12.20
  -9   3   0  217.38   11.10
  -9   3   0  183.78   13.90
  -9   3   0  186.08   12.20
  11  -3   0  311.97   16.80
  11  -3   0  315.77   19.10
  11  -3   0  339.27   13.90
 -11  -3   0  301.77   18.50
 -11  -3   0  294.77   11.60
 -11  -3   0  299.47   16.90
  11  -3   0  309.27   17.90
 -11  -3   0  303.27   15.40
 -11  -3   0  304.17   14.50
 -11   3   0  309.67    9.10
 -11   3   0  331.37   13.90
 -11   3   0  325.57   15.50
 -11   3   0  299.17   17.50
  11   3   0  303.67   14.60
  11   3   0  318.17   17.40
  13  -3   0   77.99    8.60
  13  -3   0   89.69   12.30
  13  -3   0   65.59   10.90
 -13  -3   0   61.79   11.20
 -13  -3   0   58.29   11.60
 -13  -3   0   81.59    9.40
  13  -3   0   74.79   13.80
  13  -3   0   67.89    9.40
 -13  -3   0   72.99   10.70
 -13  -3   0   72.99    6.90
  13   3   0   54.39    8.60
 -13   3   0   70.79   10.90
 -13   3   0   87.39    9.10
 -13   3   0   90.59   13.30
  13   3   0   69.29   13.70
  13   3   0   77.49    9.90
 -15  -3   0   66.29   11.70
  15  -3   0   89.29    9.00
 -15  -3   0   93.29   10.40
  15  -3   0   70.29   12.30
  15  -3   0  104.59   16.50
  15  -3   0   93.39   11.20
 -15  -3   0   85.99   17.70
 -15  -3   0   73.89    7.40
  15  -3   0  102.89   14.40
 -15   3   0   80.09   11.30
 -15   3   0   87.79    9.70
  15   3   0   62.49   10.60
 -15   3   0   86.49   14.20
 -15   3   0   83.29   14.60
  15   3   0  101.99   14.60
  15   3   0   85.29   10.50
  15   3   0   72.99    9.50
  17  -3   0   27.70   12.80
 -17  -3   0   36.60   13.10
 -17  -3   0   31.00    4.90
 -17  -3   0   27.70   11.50
 -17  -3   0   10.80    8.30
  17  -3   0   24.80    6.70
  17  -3   0   18.20   13.60
  17  -3   0   31.70   11.70
 -17   3   0   22.30   12.00
 -17   3   0   44.20    8.90
 -17   3   0   35.50   11.90
  17   3   0   33.10    8.40
  17   3   0   25.00   15.70
 -17   3   0   28.50   11.30
  17   3   0   31.70    8.30
 -19  -3   0   32.50    9.10
 -19  -3   0   23.20   15.30
  19  -3   0    7.60   11.40
 -19  -3   0   20.30   12.60
  19  -3   0   14.90   14.80
  19  -3   0   12.80   12.50
 -19  -3   0   29.10   13.90
  19   3   0   29.80   13.00
 -19   3   0   31.30   12.70
  19   3   0    0.10    5.90
 -19   3   0   36.50   11.70
  19   3   0   28.40   14.10
 -19   3   0   24.40   13.70
 -19   3   0   50.59    9.30
 -19   3   0   36.90   13.60
 -21  -3   0   19.50    8.90
  21  -3   0   26.20   13.40
  21  -3   0   16.90   26.00
  21  -3   0   49.10   15.10
 -21  -3   0   26.80   13.20
 -21  -3   0   43.10   18.00
 -21  -3   0    1.60   13.00
 -21   3   0   13.90   13.00
 -21   3   0   12.50   10.10
  21   3   0   15.40   12.10
  21   3   0   -0.80    4.70
 -21   3   0   24.00   13.50
  21   3   0   23.40   15.00
 -21   3   0   40.10   16.10
  21   3   0   20.30    7.40
  21   3   0    5.00    5.60
   0  -4   0 1636.04   41.20
   0  -4   0 1646.84   42.50
   0   4   0 1688.53   38.90
   0   4   0 1670.33   41.90
   0   4   0 1663.53   41.10
   0   4   0 1642.04   36.20
  -2  -4   0  152.78   10.10
   2  -4   0  153.78   11.00
   2  -4   0  163.28   12.60
  -2  -4   0  179.38   11.40
   2  -4   0  155.68    8.10
  -2  -4   0  159.18    5.00
  -2  -4   0  168.18   12.10
  -2   4   0  174.18   11.10
  -2   4   0  151.18   10.10
   2   4   0  164.08   12.10
   2   4   0  157.68   11.10
   2   4   0  174.58   10.30
  -2   4   0  138.29    7.80
   2   4   0  152.28   11.80
  -2   4   0  171.88   12.30
  -2   4   0  151.88   12.80
   4  -4   0   -2.60    7.70
  -4  -4   0    2.80    6.50
   4  -4   0    9.50    6.10
  -4  -4   0    5.40    3.40
  -4  -4   0   -0.80    6.30
  -4  -4   0   -1.00    6.30
   4   4   0   -2.40    6.60
  -4   4   0    8.50    6.00
  -4   4   0   -2.40    3.90
  -4   4   0   -2.30    8.00
  -4   4   0    7.30    6.70
  -4   4   0   -8.60    7.20
   4   4   0   -1.60    7.00
   4   4   0    4.30    6.90
  -4   4   0    7.80    7.10
   4   4   0   -1.60    7.40
  -4   4   0   -4.80    7.00
   6  -4   0 1566.54   42.60
  -6  -4   0 1674.93   42.40
  -6  -4   0 1688.53   39.00
  -6  -4   0 1665.43   42.00
  -6  -4   0 1681.63   43.40
  -6   4   0 1700.13   43.40
  -6   4   0 1584.74   43.00
  -6   4   0 1638.04   41.40
  -6   4   0 1623.64   42.30
   6   4   0 1698.13   42.50
   6   4   0 1690.33   43.20
  -6   4   0 1614.24   42.20
  -6   4   0 1635.14   38.80
  -6   4   0 1616.14   39.50
  -6   4   0 1698.43   42.30
  -6   4   0 1613.44   42.70
  -6   4   0 1599.24   41.90
  -8  -4   0   -2.00    5.80
   8  -4   0  -18.50    7.80
   8  -4   0    8.20    7.20
  -8  -4   0   -0.50    7.50
  -8  -4   0   -6.80    6.80
   8  -4   0   -1.80    6.00
  -8  -4   0   -5.50    8.30
  -8  -4   0   -0.10    5.20
  -8   4   0    6.40    6.40
  -8   4   0    2.20    6.70
   8   4   0    0.70    7.30
   8   4   0   -0.90    7.10
  -8   4   0    5.90    7.10
  -8   4   0   -0.30    4.30
  -8   4   0   -6.00    7.10
  -8   4   0   -0.20    7.90
  -8   4   0   -5.10    7.80
  -8   4   0   -0.80    7.00
  -8   4   0   -6.80    6.90
 -10  -4   0   18.30    8.80
  10  -4   0   14.50    8.20
  10  -4   0   17.40    9.50
 -10  -4   0    2.90    7.30
 -10  -4   0    3.60    9.70
 -10  -4   0    4.10    6.40
  10  -4   0    1.90    6.30
 -10  -4   0    8.40    6.00
 -10   4   0    4.00    8.50
 -10   4   0   11.90    6.60
  10   4   0   17.30    7.80
 -10   4   0    7.80    4.20
  10   4   0    9.10    8.20
 -10   4   0    7.10    8.50
 -10   4   0    7.20    7.60
 -10   4   0   17.60    8.20
 -10   4   0    7.30    7.50
 -12  -4   0   20.20   10.60
 -12  -4   0   24.10    8.00
  12  -4   0   24.20   10.00
 -12  -4   0   35.80   10.40
 -12  -4   0   24.50    6.50
  12  -4   0   35.30    7.50
 -12  -4   0   37.10    8.80
  12  -4   0   44.80   11.80
 -12   4   0   47.20   10.20
 -12   4   0   56.69   10.20
  12   4   0   42.90    9.10
  12   4   0   37.90   12.00
 -12   4   0   35.80    9.60
 -12   4   0   33.20   13.80
 -12   4   0   46.60    8.20
 -12   4   0   35.80   10.90
 -12   4   0   36.50    4.50
 -12   4   0   40.40    9.80
 -14  -4   0   11.30    5.70
 -14  -4   0    3.70    8.30
  14  -4   0   12.10    6.70
 -14  -4   0   12.80    9.10
  14  -4   0   14.10    9.80
 -14  -4   0   15.90   21.80
  14  -4   0   18.90   12.50
 -14  -4   0   10.10   10.40
  14   4   0   10.10    8.50
 -14   4   0    7.20   10.40
 -14   4   0    8.90    9.40
  14   4   0    1.20   10.70
 -14   4   0   11.70    7.30
 -14   4   0   -4.30    9.20
  14   4   0    6.90    8.60
 -14   4   0   15.00   10.10
 -16  -4   0    4.20    5.00
  16  -4   0    3.40   10.50
  16  -4   0    1.20   12.10
 -16  -4   0   -2.20   11.90
 -16  -4   0   18.30    9.80
  16  -4   0    1.50    5.90
 -16  -4   0   -6.50    9.80
 -16   4   0   10.40    7.70
 -16   4   0  -11.40   10.80
  16   4   0  -10.90    7.20
  16   4   0    8.80    8.60
 -16   4   0  -16.40    9.20
  16   4   0   -3.20    7.70
  16   4   0  -17.40   11.30
  18  -4   0   20.10   11.60
  18  -4   0   37.00   15.00
 -18  -4   0   19.10   11.70
  18  -4   0    4.00    4.90
 -18  -4   0   14.40   14.20
 -18  -4   0   12.30   11.50
  18   4   0   24.10    8.80
  18   4   0   15.80   12.60
 -18   4   0   34.30   11.20
 -18   4   0   16.70   12.10
  18   4   0   36.80   10.10
 -18   4   0   14.80    8.40
  18   4   0   23.70   11.30
 -18   4   0   21.40   11.90
 -20  -4   0   -2.10   12.30
 -20  -4   0   -4.90   11.50
 -20  -4   0   13.90    9.90
  20  -4   0   -7.40   11.60
  20  -4   0    7.30   15.30
 -20  -4   0    2.90   12.10
  20  -4   0   -3.10    4.00
  20   4   0   -4.10    8.20
 -20   4   0    9.20   12.20
 -20   4   0   23.90    8.80
  20   4   0    3.10   13.90
  20   4   0    7.80   10.10
  20   4   0    0.80    6.10
 -20   4   0   11.30   10.80
 -20   4   0   -6.80   11.60
 -20   4   0   -5.80   10.90
 -20   4   0    1.20   12.30
  -1  -5   0   68.09    7.10
  -1  -5   0   58.59    8.30
   1  -5   0   68.29    9.00
   1  -5   0   60.89    6.20
   1  -5   0   65.29   10.00
  -1   5   0   52.39    4.40
  -1   5   0   80.09   10.60
   1   5   0   65.79    7.40
  -1   5   0   72.49    7.60
  -1   5   0   64.19    9.20
  -1   5   0   65.49    7.30
   1   5   0   62.99    9.00
  -1   5   0   78.89    9.10
   1   5   0   62.59    9.90
   3  -5   0   18.50    6.90
  -3  -5   0   11.00    7.30
  -3  -5   0   10.10    6.40
   3  -5   0   10.70    7.70
  -3  -5   0    9.10    7.60
   3  -5   0   12.30    8.30
  -3  -5   0   13.10    2.40
  -3   5   0   15.60    8.30
   3   5   0    0.40    6.60
   3   5   0   12.50    8.40
  -3   5   0   13.40    6.60
   3   5   0   14.90    6.50
  -3   5   0   -2.00    6.80
  -3   5   0   -0.60    4.30
  -3   5   0   12.40    6.40
   3   5   0   12.90    7.30
  -5  -5   0   54.29    5.40
  -5  -5   0   56.89    8.40
  -5  -5   0   40.00    8.40
  -5  -5   0   63.99    9.70
   5  -5   0   74.69   10.50
   5  -5   0   55.89    7.80
  -5   5   0   51.29    7.50
  -5   5   0   75.29   11.10
   5   5   0   48.80    9.10
  -5   5   0   52.99    8.60
  -5   5   0   60.79    9.10
  -5   5   0   64.39    6.00
  -5   5   0   62.39    9.40
   5   5   0   60.39    8.90
  -5   5   0   74.79   10.40
   5   5   0   50.39    9.20
  -5   5   0   71.99    9.80
   5   5   0   70.19    9.80
  -5   5   0   59.19    9.00
  -7  -5   0  302.47   16.10
  -7  -5   0  308.27   11.90
  -7  -5   0  330.87   14.80
   7  -5   0  320.17   16.70
  -7  -5   0  330.97   16.20
   7   5   0  348.87   16.90
   7   5   0  305.57   17.10
  -7   5   0  319.07   17.10
  -7   5   0  319.57   16.30
  -7   5   0  320.57   16.50
  -7   5   0  315.77   12.40
  -7   5   0  319.57   13.30
  -7   5   0  329.67   15.70
  -7   5   0  301.67   17.10
  -7   5   0  333.37   16.60
  -7   5   0  339.07   17.40
  -7   5   0  305.47   16.80
   9  -5   0    8.60    9.00
  -9  -5   0  -11.70    8.20
  -9  -5   0   -2.30    6.50
  -9  -5   0   -3.20    7.80
  -9  -5   0    3.00    7.90
  -9  -5   0   11.80    5.80
  -9   5   0    1.70    8.40
  -9   5   0    1.30    8.00
  -9   5   0   -0.30    7.90
  -9   5   0    2.90    7.30
  -9   5   0   -9.20    4.70
  -9   5   0    0.30    5.40
  -9   5   0    1.50    8.70
  -9   5   0   17.00    9.20
  -9   5   0    3.70    8.40
   9   5   0   -1.20    8.10
   9   5   0    2.10    8.00
  -9   5   0   -5.70    7.80
 -11  -5   0   -7.00    8.90
 -11  -5   0    6.20    8.80
 -11  -5   0    3.60    6.50
  11  -5   0    4.60    9.60
 -11  -5   0   15.00    9.20
 -11  -5   0   -6.40    6.60
 -11   5   0   13.30    9.00
 -11   5   0    7.30    8.00
 -11   5   0    4.30    6.30
 -11   5   0   13.20    9.20
  11   5   0   14.80    8.90
 -11   5   0   -2.40    8.60
 -11   5   0    7.80    9.80
 -11   5   0   -8.50    9.20
 -11   5   0   11.50    7.70
  11   5   0   -2.90    9.50
 -13  -5   0    4.40   13.20
 -13  -5   0    0.80    8.00
  13  -5   0    7.40    9.40
 -13  -5   0    4.70   11.30
 -13  -5   0    6.40    9.50
  13  -5   0    5.70   14.20
 -13  -5   0   -4.20    7.20
  13  -5   0   -5.00    6.50
 -13   5   0  -12.90    8.70
 -13   5   0   15.10    8.20
  13   5   0   12.10    9.30
  13   5   0    3.30   10.40
 -13   5   0   -4.90   10.30
 -13   5   0    3.10    9.80
 -13   5   0  -14.30    8.40
 -13   5   0    6.10    9.40
 -13   5   0  -13.40    9.30
 -13   5   0   -0.80    4.50
 -15  -5   0   57.89   11.80
  15  -5   0   54.59    8.80
 -15  -5   0   40.80    7.20
 -15  -5   0   29.70   12.40
 -15  -5   0   28.40   10.20
  15  -5   0   56.59   14.20
  15  -5   0   40.90   12.40
  15   5   0   43.10   13.10
 -15   5   0   45.20   12.30
 -15   5   0   43.40   12.10
 -15   5   0   47.80    3.90
  15   5   0   35.60   13.40
  15   5   0   62.49   11.70
 -15   5   0   59.49   12.00
 -15   5   0   39.60   13.70
 -15   5   0   58.99   10.10
 -17  -5   0  -14.60   11.10
 -17  -5   0    8.10   10.80
  17  -5   0    3.30    4.90
  17  -5   0    1.60   12.70
 -17  -5   0    1.20   12.10
 -17  -5   0    4.00    9.90
  17  -5   0   -6.70   10.20
 -17   5   0   10.30   11.90
  17   5   0   -9.80    9.10
 -17   5   0   10.40   11.00
  17   5   0   -2.30    8.40
  17   5   0    6.50   21.60
  17   5   0   -5.40    9.70
 -17   5   0   14.80   16.50
 -17   5   0   -0.80    7.80
 -17   5   0   -2.20   10.70
 -19  -5   0   60.29   14.90
 -19  -5   0   55.79   14.40
  19  -5   0   64.79   14.20
 -19  -5   0   48.50   13.10
 -19  -5   0   83.19   13.30
  19   5   0   63.99   16.00
 -19   5   0   86.99   11.50
  19   5   0   83.69   15.40
 -19   5   0   95.09   16.20
 -19   5   0   86.99   14.60
 -19   5   0   58.79   14.10
  19   5   0   92.09   13.40
 -19   5   0  107.19   17.30
  19   5   0   56.09   10.50
   0  -6   0  666.13   19.70
   0  -6   0  654.43   23.00
   0  -6   0  654.73   24.80
   0   6   0  670.23   19.70
   0   6   0  682.13   23.40
   0   6   0  648.74   24.40
   0   6   0  603.74   19.80
   2  -6   0   30.90    8.50
   2  -6   0   30.20    5.40
   2  -6   0   28.50    9.70
  -2  -6   0   33.10    6.70
  -2  -6   0   46.50    9.80
   2   6   0   31.80    7.00
  -2   6   0   31.20   10.10
  -2   6   0   40.40    8.40
  -2   6   0   25.30    8.80
  -2   6   0   41.30    5.70
   2   6   0   35.60    9.00
  -2   6   0   30.00    6.90
   2   6   0   40.80   10.10
  -2   6   0   30.70    4.00
   2   6   0   39.00    9.50
  -4  -6   0    8.50    6.60
   4  -6   0   21.00    9.60
  -4  -6   0   10.40    7.60
   4  -6   0    9.70    7.20
  -4   6   0   28.00    9.40
   4   6   0    8.00    7.90
  -4   6   0    9.80    8.30
   4   6   0   20.60    7.10
  -4   6   0   31.40    7.90
  -4   6   0   18.50    8.50
   4   6   0   21.50    9.60
  -4   6   0    9.80    4.70
   4   6   0   15.60    8.20
  -4   6   0   13.80    7.50
   6  -6   0   24.90   10.10
  -6  -6   0   34.60    9.50
  -6  -6   0   27.30    8.80
   6  -6   0   24.10    7.40
  -6  -6   0   26.80    4.10
  -6  -6   0   38.40    8.80
  -6   6   0   43.60    7.80
  -6   6   0   43.80   10.10
  -6   6   0   25.70    8.70
  -6   6   0   16.40    9.20
   6   6   0   23.50    9.60
  -6   6   0   27.50    9.70
  -6   6   0   43.00    9.50
  -6   6   0   28.70    5.50
  -6   6   0   30.30    9.20
  -6   6   0   16.30    8.80
   6   6   0   36.40    9.00
  -8  -6   0  130.49   12.70
  -8  -6   0  123.79    9.60
  -8  -6   0  135.99   20.00
  -8  -6   0  123.29   12.00
  -8   6   0  127.19   14.70
  -8   6   0  162.28   16.40
  -8   6   0  143.39   14.50
  -8   6   0  144.79   19.40
  -8   6   0  154.38   15.50
  -8   6   0  134.69   12.00
  -8   6   0  150.88   14.70
  -8   6   0  124.69   12.80
   8   6   0  125.59   13.00
  -8   6   0  138.29   10.80
   8   6   0  102.99   11.90
  -8   6   0  131.09   11.70
 -10  -6   0   -9.80    7.50
 -10  -6   0   -8.90    9.00
 -10  -6   0   -4.40    8.10
 -10  -6   0    0.60    5.80
 -10   6   0   -5.50    9.30
 -10   6   0   -5.70    7.80
 -10   6   0    8.00    6.20
 -10   6   0  -10.90    9.80
  10   6   0   -7.90    8.90
 -10   6   0   -6.60    5.80
 -10   6   0    8.50   10.20
 -10   6   0   11.60    9.30
 -10   6   0    2.50    9.10
  10   6   0   -1.50    9.30
 -10   6   0   -4.50    6.90
 -10   6   0   -5.20    9.20
 -12  -6   0   10.90    9.90
 -12  -6   0    9.50   10.00
 -12  -6   0   17.80   10.20
 -12  -6   0   -0.80    7.30
  12  -6   0    3.80   15.00
 -12   6   0   -6.50    5.50
 -12   6   0   22.00   10.40
 -12   6   0    8.40   10.60
 -12   6   0    2.30    6.60
  12   6   0   27.60   10.90
 -12   6   0   -2.90    8.30
  12   6   0   20.70   10.20
 -12   6   0    8.10    8.80
 -12   6   0   11.60    9.90
 -12   6   0    8.50   12.30
 -14  -6   0   30.80    9.50
 -14  -6   0   14.30   12.20
 -14  -6   0   51.79   11.80
  14  -6   0   18.60   12.50
 -14   6   0   45.40   12.60
 -14   6   0   26.30   11.50
 -14   6   0   18.70   10.70
  14   6   0   39.10   12.10
 -14   6   0   22.00    9.70
 -14   6   0   59.89    9.40
  14   6   0   22.90   12.30
 -14   6   0   41.40   11.20
 -14   6   0   45.70   10.00
 -14   6   0   25.30   12.90
 -16  -6   0   34.60   13.80
 -16  -6   0   21.70   11.60
 -16  -6   0   38.20   12.40
 -16  -6   0   31.20   10.60
  16  -6   0   19.70   13.90
  16   6   0   14.90   11.20
 -16   6   0   10.00   12.40
 -16   6   0    7.90    3.80
 -16   6   0   26.80   13.00
  16   6   0   12.90   12.60
 -16   6   0   40.10   12.90
  16   6   0   18.50   11.60
 -16   6   0   19.50   11.40
 -16   6   0   25.80    9.20
 -16   6   0   44.00   12.50
 -16   6   0   20.80    8.90
 -18  -6   0   23.30   13.40
 -18  -6   0   28.40   11.40
  18  -6   0   19.80   13.70
 -18  -6   0   25.60   11.70
  18  -6   0   23.60   14.80
 -18  -6   0   40.00   15.70
 -18   6   0   30.70   13.70
  18   6   0   17.60   11.60
 -18   6   0   25.70   12.70
 -18   6   0   51.49   10.70
 -18   6   0   15.50   12.50
  18   6   0   13.60   12.60
 -18   6   0   22.20   13.50
  18   6   0   17.40   13.30
 -18   6   0   25.30    9.20
   1  -7   0   75.39   10.80
  -1  -7   0   70.79   10.50
  -1  -7   0   81.59   13.50
  -1  -7   0   98.29    8.80
   1  -7   0   75.29    7.30
   1  -7   0   68.49   12.40
  -1   7   0   98.19   11.80
  -1   7   0   66.99    8.60
   1   7   0   63.29    8.00
  -1   7   0   84.69   12.40
   1   7   0   82.69   11.90
  -1   7   0   85.39   12.80
   1   7   0   72.09   11.80
  -1   7   0   75.79    7.70
   1   7   0   83.89    8.70
   3  -7   0  148.59   14.80
   3  -7   0  144.89    9.20
   3  -7   0  159.08   14.00
  -3  -7   0  142.29   13.90
  -3  -7   0  155.48   12.20
  -3   7   0  148.89   10.40
   3   7   0  142.89   14.60
   3   7   0  141.69   14.00
  -3   7   0  159.08   14.30
  -3   7   0  143.89    7.50
  -3   7   0  147.59   13.90
  -3   7   0  136.29   13.90
   3   7   0  151.18   15.70
  -3   7   0  159.88   12.70
  -3   7   0  123.09   12.00
   3   7   0  160.78   12.90
  -5  -7   0  170.18   14.20
   5  -7   0  161.88   16.10
   5  -7   0  170.78   14.10
  -5  -7   0  160.28   13.70
  -5   7   0  165.98   16.80
  -5   7   0  158.88   15.40
  -5   7   0  178.08   14.40
  -5   7   0  181.28   14.30
   5   7   0  152.78   15.70
  -5   7   0  173.88   15.20
  -5   7   0  159.78   15.30
   5   7   0  161.28   16.30
   5   7   0  166.08   15.60
  -5   7   0  164.88   12.10
  -5   7   0  160.98    9.70
  -7  -7   0   73.79   11.30
  -7  -7   0   65.79    5.60
   7  -7   0   65.09   18.30
  -7  -7   0   90.89   13.60
  -7   7   0   82.29   10.30
  -7   7   0   77.99   12.20
  -7   7   0   75.29   12.30
   7   7   0   64.99   10.80
  -7   7   0   74.49   12.40
  -7   7   0   76.89   11.50
   7   7   0   70.29   12.70
  -7   7   0   69.89   11.10
  -7   7   0   60.09   11.50
  -7   7   0   85.99   13.60
  -7   7   0   61.69   13.20
  -7   7   0   62.89    8.10
  -9  -7   0  114.99   14.60
  -9  -7   0  111.49   13.10
   9   7   0   97.19   14.50
  -9   7   0  118.29   11.80
  -9   7   0  104.89   14.00
  -9   7   0  134.89   14.30
  -9   7   0   97.29   12.50
  -9   7   0  126.89   12.40
  -9   7   0  111.89   10.00
  -9   7   0  105.79   13.60
  -9   7   0  124.39   23.30
   9   7   0   97.99   13.20
  -9   7   0  127.99   16.50
 -11  -7   0   12.90    5.90
 -11  -7   0   13.20   10.90
 -11  -7   0    9.80    9.50
 -11   7   0   -1.00   10.20
 -11   7   0   -0.70    9.90
 -11   7   0   13.60   10.80
 -11   7   0   11.70    7.50
 -11   7   0    8.20    6.30
 -11   7   0    1.90    6.60
  11   7   0   -6.30   10.70
 -11   7   0   -1.70   10.90
 -11   7   0   -2.70    9.80
  11   7   0    0.80    9.90
 -11   7   0    7.00    9.70
 -13  -7   0   29.20    7.90
 -13  -7   0   39.00   12.80
 -13   7   0   48.60   13.30
 -13   7   0   28.30   10.30
 -13   7   0   43.80    8.70
  13   7   0   34.60   12.80
 -13   7   0   38.10   12.50
 -13   7   0   33.90    9.50
 -13   7   0   28.00   11.90
  13   7   0   58.29   14.00
 -13   7   0   25.60   11.70
 -13   7   0   25.00    7.20
 -15  -7   0   17.00    9.00
 -15  -7   0   -0.70   11.60
 -15  -7   0    1.00   11.80
  15   7   0    7.70   11.90
 -15   7   0    1.70   12.10
  15   7   0  -15.20   12.40
 -15   7   0   11.00    9.90
 -15   7   0    8.80   10.90
 -15   7   0   -3.90    5.60
  15   7   0    1.20   11.00
 -15   7   0   25.60   12.30
 -15   7   0   20.70   12.90
 -15   7   0   25.70   16.40
 -15   7   0   17.90    8.20
 -15   7   0   17.90   15.50
 -17  -7   0   18.70   12.80
 -17  -7   0   11.20   12.30
 -17  -7   0   19.50   12.70
 -17  -7   0    8.80   15.80
 -17   7   0   45.80   13.70
 -17   7   0   15.10   13.00
 -17   7   0   -0.40    9.30
 -17   7   0   19.10    9.20
  17   7   0    8.20   15.00
 -17   7   0   12.80   10.80
 -17   7   0   -0.50   12.50
  17   7   0   14.10   14.30
 -17   7   0    0.20   12.60
  17   7   0   24.50   12.80
 -17   7   0    0.60    3.70
   0  -8   0   13.30   11.30
   0  -8   0   28.80    6.40
   0  -8   0   35.30   10.10
   0   8   0   37.30    7.60
   0   8   0   35.90   10.70
   0   8   0   23.30    7.30
   0   8   0   32.00   11.30
   2  -8   0    6.10    5.10
   2  -8   0    1.10   10.50
  -2  -8   0   -3.70    5.90
  -2  -8   0    8.00   12.40
   2  -8   0   -5.40    8.30
  -2  -8   0    1.30    9.10
  -2   8   0    4.70    6.10
  -2   8   0    0.80   14.70
   2   8   0    4.90    7.40
  -2   8   0    3.00    7.30
  -2   8   0    1.00   10.00
   2   8   0    6.60   12.00
   2   8   0   14.80   12.40
  -2   8   0   16.00   10.40
   2   8   0    7.40    6.60
   4  -8   0   65.19   10.40
  -4  -8   0   74.59   10.20
   4  -8   0   63.59   13.50
  -4   8   0   87.59   14.80
   4   8   0   62.29   11.00
  -4   8   0   62.09   11.40
  -4   8   0   66.29    6.40
   4   8   0   75.29   12.90
  -4   8   0   50.89   16.20
  -4   8   0   74.19    7.60
  -4   8   0   74.99    6.30
  -4   8   0   60.29   10.20
  -4   8   0   42.60   14.10
   4   8   0   66.99   13.50
   6  -8   0  153.08   17.40
  -6  -8   0  106.69   12.10
   6  -8   0  106.39   19.60
  -6   8   0   95.79   14.30
  -6   8   0  100.09   13.70
   6   8   0   95.29   12.80
  -6   8   0  109.49   12.70
  -6   8   0  104.49   13.20
  -6   8   0  101.79    9.40
  -6   8   0  100.99   13.50
   6   8   0   98.29   14.50
  -6   8   0   96.19    8.10
  -8  -8   0   41.80   12.30
  -8  -8   0   40.90   10.30
  -8   8   0   37.60   10.60
  -8   8   0   14.40   10.10
  -8   8   0   19.30   11.20
  -8   8   0   32.30    7.50
  -8   8   0   31.90   11.10
  -8   8   0   36.40    9.50
   8   8   0   30.10   11.20
   8   8   0   34.30   12.00
  -8   8   0   21.00   11.00
  -8   8   0   29.90    6.50
  -8   8   0   31.60   11.50
 -10  -8   0    9.20   10.00
 -10  -8   0   10.10   11.70
  10   8   0    8.60   10.60
 -10   8   0   10.30   13.00
 -10   8   0    8.60    6.00
 -10   8   0    1.70   10.80
 -10   8   0   14.50   11.50
 -10   8   0    3.20    9.90
 -10   8   0    4.50   10.10
 -10   8   0   -2.00    7.20
 -10   8   0   12.10    8.10
 -10   8   0    9.30   10.50
  10   8   0    5.20   11.50
 -12  -8   0   -1.90    5.10
 -12  -8   0   15.00   12.40
 -12   8   0   18.40   13.20
 -12   8   0    6.80   10.00
 -12   8   0   12.40    6.50
 -12   8   0  -16.20   11.20
 -12   8   0   -4.10   11.00
  12   8   0   -5.90   12.00
 -12   8   0   -6.70    7.40
 -12   8   0    6.60    7.50
 -12   8   0   -0.70   11.20
  12   8   0   -2.00   11.30
 -12   8   0   -2.20   11.00
 -12   8   0   -1.10   11.90
 -14  -8   0   27.10   12.80
 -14  -8   0   13.30    7.00
 -14  -8   0   18.90   14.80
 -14   8   0   25.50    7.80
 -14   8   0   14.80   15.40
 -14   8   0   38.70   13.10
  14   8   0   18.90   12.70
 -14   8   0   15.40    7.50
 -14   8   0   20.40   14.20
 -14   8   0   11.10   12.90
 -14   8   0   23.20    9.60
 -14   8   0   30.70   11.80
 -14   8   0   27.50   13.40
  14   8   0   31.20   13.80
 -16  -8   0   -5.00   12.00
 -16  -8   0    1.30   11.60
 -16  -8   0   -1.00    7.20
  16   8   0   -7.60   16.70
  16   8   0   -7.20   11.80
 -16   8   0  -13.30    5.70
 -16   8   0    3.10    7.40
 -16   8   0    0.70   12.70
 -16   8   0   -0.20    8.80
 -16   8   0  -18.00   16.10
 -16   8   0   -5.00   11.70
  16   8   0   19.10   12.20
   1  -9   0   22.40   13.40
  -1  -9   0   -1.10   11.10
  -1  -9   0   44.30   13.90
   1  -9   0   34.30   11.10
  -1  -9   0   38.00    7.30
   1   9   0   56.89    8.50
  -1   9   0   53.19    9.30
  -1   9   0   -1.10   10.10
  -1   9   0   63.59    8.50
   1   9   0   48.00   12.40
   1   9   0   32.10   12.80
   1   9   0   40.40   12.00
   1   9   0   43.40   13.30
   1   9   0   44.20    8.70
  -1   9   0   34.40   11.90
  -1   9   0   44.90   13.20
   3  -9   0   -1.20    9.10
   3  -9   0    6.70   11.90
   3  -9   0    0.60    3.90
  -3  -9   0  -12.70   12.80
  -3  -9   0    3.20    6.50
   3   9   0    3.40   11.70
   3   9   0   11.40   11.60
  -3   9   0    4.50    8.10
  -3   9   0    4.60    6.20
   3   9   0  -14.30   11.20
  -3   9   0    4.90   10.70
   3   9   0    1.30    6.40
  -3   9   0    6.10   10.30
   3   9   0    6.60   10.90
   5  -9   0   -2.50    8.90
  -5  -9   0   -1.80    8.80
   5  -9   0   -9.70   11.70
   5   9   0    1.90   10.80
  -5   9   0  -11.10    4.50
  -5   9   0    9.60   10.80
  -5   9   0    3.10   11.40
   5   9   0   13.00   10.40
  -5   9   0   10.20    5.50
  -5   9   0    9.30    9.90
  -5   9   0    7.30   11.90
   5   9   0   -7.60   10.30
  -5   9   0    4.00   10.70
  -5   9   0   20.70   10.10
  -5   9   0    0.00    4.30
  -7  -9   0   25.60    9.90
  -7  -9   0   37.10   15.10
   7  -9   0   54.99   15.00
  -7   9   0   47.40   12.70
  -7   9   0   52.49   13.80
  -7   9   0   41.00   12.30
  -7   9   0   45.70    6.70
  -7   9   0   57.19    7.40
   7   9   0   37.50   12.80
  -7   9   0   49.99   16.70
  -7   9   0   56.59   13.40
   7   9   0   32.80   12.10
  -9  -9   0  135.69   17.30
  -9  -9   0  109.59   13.40
  -9   9   0  141.49   15.60
  -9   9   0  153.08   16.40
  -9   9   0  146.59   16.10
  -9   9   0  149.69   16.50
  -9   9   0  151.08   19.30
  -9   9   0  109.19    9.50
  -9   9   0  189.68   16.40
   9   9   0  117.19   16.40
   9   9   0  124.49   17.40
  -9   9   0  129.79   16.10
  -9   9   0  128.39   11.90
 -11  -9   0   36.10   13.80
 -11  -9   0   54.49   13.10
 -11   9   0   32.10   13.20
 -11   9   0   52.19    7.30
 -11   9   0   36.10   11.80
 -11   9   0   57.89   14.40
  11   9   0   53.19   14.90
 -11   9   0   84.69   15.30
 -11   9   0   71.79   11.10
 -11   9   0   47.50   12.40
  11   9   0   49.10   15.70
 -11   9   0   74.29   19.30
 -11   9   0   58.39    9.50
 -13  -9   0   15.50   13.00
 -13  -9   0   10.90   15.40
 -13   9   0   38.50    7.40
 -13   9   0   34.30   14.10
 -13   9   0   41.60   10.00
 -13   9   0   32.80   14.60
 -13   9   0    2.00   13.60
  13   9   0    9.00   14.10
 -13   9   0   46.00   25.20
 -13   9   0   45.70   13.40
 -13   9   0   34.20   14.20
 -13   9   0   34.40   13.50
 -13   9   0   33.70    9.20
  13   9   0   19.10   13.80
   0 -10   0    3.40   11.20
   0 -10   0   -9.40   13.60
   0 -10   0    1.20    4.10
   0  10   0    0.80    9.20
   0  10   0    5.30   11.90
   0  10   0    2.80    7.20
   0  10   0   18.30    7.70
   0  10   0   13.90   11.80
   0  10   0   -7.20   12.30
   2 -10   0   22.80   11.30
  -2 -10   0   23.30   14.20
  -2 -10   0   23.40   12.60
   2 -10   0   41.10   14.90
   2  10   0   -3.90   11.60
   2  10   0   11.70    7.20
  -2  10   0    9.90   12.00
  -2  10   0   39.90   13.50
  -2  10   0   24.50    7.30
   2  10   0   38.00   24.80
   2  10   0    1.70   10.10
   2  10   0   23.20   13.50
  -2  10   0   38.60   14.80
  -2  10   0   25.20    8.90
  -4 -10   0   34.10   16.60
   4 -10   0   -4.00   12.30
   4 -10   0    8.30   13.20
  -4 -10   0   13.70   17.80
  -4 -10   0   -5.40    5.00
  -4  10   0   10.00   13.00
  -4  10   0   -5.00   11.20
   4  10   0    6.30   12.20
   4  10   0    4.40   11.20
   4  10   0    3.20    6.40
  -4  10   0    1.70    9.10
  -4  10   0   15.20   12.40
  -4  10   0   14.00   11.80
  -4  10   0  -10.20   11.00
  -4  10   0   12.10    6.20
   4  10   0    5.20   12.10
  -4  10   0   16.50   13.10
  -6 -10   0   27.50   12.40
  -6 -10   0   18.50    7.60
   6 -10   0   16.20   12.90
   6  10   0   16.60   12.30
  -6  10   0   11.10   11.30
  -6  10   0   14.20   13.20
  -6  10   0   13.70    5.20
  -6  10   0   -8.40   17.40
  -6  10   0   23.30    6.50
  -6  10   0   15.20   11.70
   6  10   0   17.20   13.90
  -6  10   0    6.40   20.10
   6  10   0   16.60   12.40
  -6  10   0   13.30   17.90
  -6  10   0    6.00   11.80
  -8 -10   0   -5.80    6.20
  -8 -10   0   25.30   13.10
  -8  10   0   14.70   12.90
   8  10   0   23.90   13.80
  -8  10   0   15.60    6.50
  -8  10   0   16.90   12.00
  -8  10   0   30.80   11.80
  -8  10   0   40.20   14.40
  -8  10   0   28.10    7.00
  -8  10   0   37.20   13.80
   8  10   0   15.80   11.60
  -8  10   0    9.50   12.60
  -8  10   0   33.60   15.00
 -10 -10   0   15.50    9.80
  10  10   0   12.00   24.00
  10  10   0   14.30   13.00
 -10  10   0  -11.10   10.70
 -10  10   0    8.20   10.10
 -10  10   0   12.70   12.40
 -10  10   0    6.80    7.10
 -10  10   0    0.60   10.60
 -10  10   0   10.00   13.30
 -10  10   0    2.60   13.90
 -10  10   0   -0.50   12.40
   1 -11   0   97.29   15.30
  -1 -11   0   90.29   15.20
   1 -11   0   73.89   19.40
  -1 -11   0   89.59   19.40
  -1  11   0   80.89   13.60
   1  11   0   89.89    9.80
   1  11   0  113.19   25.30
  -1  11   0   86.99   10.70
   1  11   0  123.89   17.20
  -1  11   0  123.99   17.70
  -1  11   0   93.79   17.80
  -1  11   0   75.49   17.30
  -1  11   0  120.09   20.00
   1  11   0   97.59   23.10
  -3 -11   0    4.10   14.00
   3 -11   0    6.80   12.00
  -3 -11   0    7.80   15.90
   3 -11   0    1.80   14.00
  -3 -11   0    3.10    4.70
  -3  11   0  -11.60    8.50
  -3  11   0   -8.00   12.70
   3  11   0   -5.70   19.50
   3  11   0    1.90   14.60
   3  11   0    1.70   11.80
   3  11   0   -7.60   18.20
  -3  11   0  -12.70   12.30
  -3  11   0    4.40   12.90
  -3  11   0  -11.40   12.80
   3  11   0    2.30    6.40
  -3  11   0   -5.90   12.80
   5 -11   0   -1.00   13.00
  -5 -11   0   29.20   17.60
  -5 -11   0    3.30    5.70
  -5  11   0   21.90   15.20
  -5  11   0   32.60   16.50
   5  11   0    9.80   14.00
  -5  11   0   26.00   13.00
   5  11   0   46.30   15.40
  -5  11   0   10.00   13.50
  -5  11   0   29.90   15.90
   5  11   0   30.20   12.80
 -22   0   1   -0.40   13.10
 -22   0   1   16.20   13.80
  22   0  -1   -2.70    5.90
 -22   0   1    1.20    5.40
  22   0  -1    8.70    9.20
  22   0  -1    8.60   14.90
 -22   0   1    7.20   12.40
  22   0  -1    0.90    4.00
  22   0  -1    8.00   12.40
  22   0  -1  -18.20   15.00
 -20   0   1    3.20    5.80
 -20   0   1   -7.70   11.40
  20   0  -1   -5.90    9.90
  20   0  -1   -3.50    6.50
  20   0  -1   -9.70    8.20
  20   0  -1    3.20   14.50
 -20   0   1    0.50    4.30
  20   0  -1    8.80    4.30
 -20   0   1   -8.90   11.90
 -20   0   1  -14.10   11.10
  18   0  -1    2.80    7.00
  18   0  -1  -16.70    8.10
 -18   0   1   17.20   11.80
  18   0  -1   10.50    9.60
 -18   0   1   -5.00    5.60
  18   0  -1    9.10   13.30
  18   0  -1    5.10    4.70
 -18   0   1    4.90    6.00
 -18   0   1    8.00   11.50
 -18   0   1   -7.30   11.00
 -16   0   1   -9.30   10.80
  16   0  -1   15.40   12.60
  16   0  -1    2.20    7.00
  16   0  -1    2.60    5.30
  16   0  -1    8.70    8.90
 -16   0   1   -2.80    9.90
 -16   0   1    0.80    4.50
  16   0  -1   -2.50    7.60
  14   0  -1   -1.40    4.80
  14   0  -1    5.20    6.50
 -14   0   1   14.80   10.10
  14   0  -1   -0.70    7.40
  14   0  -1    7.80   10.30
 -14   0   1   -1.70    8.40
 -14   0   1    4.10    4.30
  12   0  -1   -5.90    8.30
  12   0  -1    1.30    4.80
 -12   0   1   -5.30    7.50
  12   0  -1    6.00    9.40
 -12   0   1  -10.80    7.50
  12   0  -1   -0.20    5.90
 -10   0   1   -1.00    3.70
 -10   0   1    1.10    7.90
 -10   0   1   -8.50    6.60
  10   0  -1    3.40    7.30
  10   0  -1    1.40    8.20
   8   0  -1   -5.30    7.20
  -8   0   1   -8.60    6.50
   8   0  -1   -4.30    3.90
  -8   0   1   -4.20    3.80
  -8   0   1    8.10    6.80
   8   0  -1    2.40    7.80
   6   0  -1    2.10    3.50
   6   0  -1   -2.80    3.60
   6   0  -1   -3.30    7.50
   6   0  -1    9.20    6.20
  -6   0   1    1.50    6.00
  -6   0   1   -1.00    6.80
  -6   0   1    1.00    3.70
   4   0  -1    1.60    2.40
   4   0  -1    3.60    3.10
  -4   0   1    1.20    5.80
   4   0  -1   -4.50    5.90
   4   0  -1    0.30    4.60
  -4   0   1   -0.50    3.30
   4   0  -1    1.70    4.80
  -4   0   1   -4.30    4.90
  -4   0   1    5.70    5.20
  -2   0  -1    2.70    3.20
   2   0   1    1.70    2.40
  -2   0  -1    2.10    2.90
   2   0   1   -0.20    1.20
   2   0   1   -0.60    2.80
  -2   0  -1    3.50    3.20
   2   0   1    1.60    3.30
   4   0   1    4.00    2.80
  -4   0  -1   -3.10    2.40
  -4   0  -1    1.50    5.70
  -4   0  -1  -12.80    5.60
   4   0   1    1.50    5.90
   4   0   1   -2.00    2.10
   4   0   1    5.50    4.50
  -4   0  -1    8.00    5.20
   6   0   1    3.90    2.60
  -6   0  -1    0.20    5.10
   6   0   1    1.20    5.90
   6   0   1    1.90    3.60
   6   0   1   -2.00    6.80
  -6   0  -1   -8.70    5.70
  -6   0  -1    5.70    2.70
  -6   0  -1   -5.30    7.70
  -8   0  -1  -11.10    6.20
  -8   0  -1   -2.60    2.80
   8   0   1   -7.40    7.30
  -8   0  -1    9.00    5.90
   8   0   1    0.20    3.00
   8   0   1    1.20    4.30
  -8   0  -1    1.70    6.90
   8   0   1   -0.40    5.30
  10   0   1    3.00    4.40
 -10   0  -1    1.70    7.20
 -10   0  -1    1.80    3.00
  10   0   1   13.50    5.70
  10   0   1   -2.20    6.70
 -10   0  -1    3.30    6.10
  10   0   1    1.40    3.00
 -10   0  -1   -3.40    7.80
  10   0   1    0.40    8.90
  12   0   1   -7.20    5.70
 -12   0  -1    1.00    3.10
 -12   0  -1  -11.20    7.70
  12   0   1   12.70   10.20
  12   0   1    0.20    4.70
  12   0   1   -8.20    7.60
 -12   0  -1  -10.80    9.30
 -14   0  -1   -8.90    8.50
 -14   0  -1    3.20    3.30
  14   0   1    6.80    6.30
 -14   0  -1    3.50    9.70
  14   0   1   -2.90    5.90
  14   0   1   -1.80    5.40
  14   0   1    7.20   10.90
 -14   0  -1    6.10    9.00
  14   0   1   -1.30    8.60
  16   0   1    0.10    6.60
  16   0   1   10.30    6.60
  16   0   1    3.80    5.10
  16   0   1    0.40    9.70
 -16   0  -1    2.00    9.90
  16   0   1    4.50   12.10
 -16   0  -1    2.20   10.60
 -16   0  -1  -17.40   10.50
 -18   0  -1   11.10   12.90
  18   0   1   -0.90    6.50
  18   0   1    3.20   13.20
 -18   0  -1   -7.60   10.20
 -18   0  -1   -2.30   10.80
  18   0   1    9.10    6.90
  18   0   1   -6.70    4.60
 -20   0  -1   -2.80   12.60
 -20   0  -1    2.30   11.80
  20   0   1    5.40   14.60
 -20   0  -1    2.10   11.70
  20   0   1   -7.90    6.30
 -22   0  -1    1.90    7.10
  22   0   1    9.00    6.60
 -22   0  -1  -20.10   20.80
 -22   0  -1   -0.80   19.00
  22   0   1   10.80   26.30
  22   0   1   -1.80    7.30
 -22   0  -1   -2.80   13.30
  23  -1  -1  -13.00   15.20
 -23   1   1    3.00    7.40
 -21  -1   1   -1.30   14.90
  21  -1  -1    0.90   14.50
 -21  -1   1    1.60    5.70
  21  -1  -1    6.00    9.20
 -21  -1   1  -10.70   11.50
  21  -1  -1   -1.80    6.50
  21  -1  -1    9.10   13.00
  21  -1  -1    5.70    3.70
 -21  -1   1    7.00   14.70
  21   1  -1    1.30    9.40
  21   1  -1    7.00   11.80
  21   1  -1   10.20    6.90
  21   1  -1   -0.90   14.30
 -21   1   1    6.00   11.90
 -21   1   1   -3.00   12.80
 -21   1   1    3.80    7.30
  21   1  -1    5.80    4.50
 -21   1   1  -22.10   12.70
  19  -1  -1   63.29    9.20
 -19  -1   1   61.29    7.60
 -19  -1   1   39.30   13.90
  19  -1  -1   46.80   15.10
 -19  -1   1   52.29    5.70
  19  -1  -1   51.29   10.60
  19  -1  -1   69.49   15.00
 -19  -1   1   44.50   12.90
 -19  -1   1   44.40   14.10
 -19   1   1   38.90   13.10
 -19   1   1   38.10   13.40
  19   1  -1   49.00   15.10
  19   1  -1   51.89    8.90
 -19   1   1   55.89    8.60
 -19   1   1   63.69   14.30
  19   1  -1   59.29   17.50
 -17  -1   1   27.80   11.90
 -17  -1   1   21.30   12.70
 -17  -1   1   11.30   11.00
  17  -1  -1    5.00   11.60
  17  -1  -1   26.50   11.00
  17  -1  -1   49.50   14.20
 -17  -1   1   21.60    5.30
 -17  -1   1   17.70    6.30
  17  -1  -1   25.30    8.90
  17  -1  -1   30.50    6.20
  17  -1  -1   16.10    7.90
 -17   1   1   15.30   11.70
 -17   1   1   19.60    7.20
  17   1  -1   34.00    7.20
  17   1  -1   11.70    7.30
 -17   1   1   19.20   11.10
  17   1  -1   26.40   15.10
 -17   1   1   28.60    3.30
  17   1  -1   15.00   10.10
 -15  -1   1  192.48   17.30
 -15  -1   1  207.58   18.70
  15  -1  -1  195.38   16.70
  15  -1  -1  197.58   10.50
  15  -1  -1  203.78   14.20
  15  -1  -1  203.48   13.20
  15  -1  -1  188.98   17.60
 -15  -1   1  210.38   16.20
 -15  -1   1  195.48   11.00
  15  -1  -1  191.58   17.50
 -15   1   1  199.08   16.40
  15   1  -1  196.58   11.40
 -15   1   1  189.88    7.50
 -15   1   1  193.78   11.30
  15   1  -1  199.38   18.60
  15   1  -1  197.08   16.20
 -15   1   1  213.58   18.50
 -13  -1   1   -0.70    8.20
  13  -1  -1   12.60    6.90
  13  -1  -1   23.00    5.30
  13  -1  -1    5.90   10.10
  13  -1  -1    7.80    6.60
  13  -1  -1   13.90    7.70
 -13  -1   1    9.50    8.70
 -13  -1   1   16.20    5.30
 -13   1   1   17.00   10.20
  13   1  -1   24.30   10.30
 -13   1   1   11.40    8.20
 -13   1   1   11.90    3.60
  13   1  -1   13.00    5.70
  13   1  -1    8.60    7.90
 -13   1   1   17.40    5.90
 -11  -1   1   96.49   10.90
 -11  -1   1   90.99    8.00
 -11  -1   1   99.29   10.50
  11  -1  -1  101.99   10.10
  11  -1  -1  103.19   10.50
  11  -1  -1   90.59   11.90
  11  -1  -1  100.19    8.00
  11  -1  -1   89.09    9.70
 -11   1   1  110.19    8.20
 -11   1   1  135.29   12.60
  11   1  -1  101.69    8.20
 -11   1   1   93.69    5.90
  11   1  -1   97.69    8.80
 -11   1   1  101.09   10.40
  11   1  -1   88.29   10.00
  11   1  -1  123.59   12.70
  -9  -1   1  134.59   11.40
   9  -1  -1  138.89   12.90
  -9  -1   1  144.09    8.80
   9  -1  -1  135.79    8.00
   9  -1  -1  141.29   10.80
  -9  -1   1  131.59   13.00
   9  -1  -1  124.99   11.60
   9  -1  -1  174.68   15.30
   9   1  -1  135.19   12.40
  -9   1   1  127.79   11.90
   9   1  -1  142.79    8.80
  -9   1   1  144.99   12.60
  -9   1   1  153.48    8.10
  -9   1   1  138.49    6.50
   9   1  -1  141.49   12.00
   9   1  -1  134.09    8.70
   7  -1  -1  878.71   23.50
   7  -1  -1  853.61   24.50
   7  -1  -1  867.91   25.20
  -7  -1   1  948.61   30.20
   7  -1  -1  879.51   23.30
   7  -1  -1  841.02   26.20
  -7  -1   1  835.72   25.50
   7  -1  -1  873.41   21.30
  -7  -1   1  839.02   24.10
  -7   1   1  898.11   27.40
   7   1  -1  832.42   22.20
  -7   1   1  871.21   21.20
  -7   1   1  876.31   24.70
  -7   1   1  893.51   26.20
   7   1  -1  834.82   25.00
   7   1  -1  889.21   25.80
   5  -1  -1 1536.85   36.50
   5  -1  -1 1529.35   33.70
  -5  -1   1 1542.35   35.90
   5  -1  -1 1560.54   35.70
   5  -1  -1 1539.75   35.70
  -5  -1   1 1477.35   35.00
  -5  -1   1 1271.67   32.40
  -5  -1   1 1557.14   37.00
   5  -1  -1 1525.35   37.40
   5  -1  -1 1509.65   36.20
  -5   1   1 1465.55   40.60
   5   1  -1 1515.65   35.10
   5   1  -1 1454.25   39.90
  -5   1   1 1487.15   35.70
  -5   1   1 1553.84   36.10
  -5   1   1 1426.96   34.70
   5   1  -1 1533.55   36.50
   5   1  -1 1486.95   36.60
  -5   1   1 1523.95   33.70
  -5   1   1 1508.35   36.00
  -3  -1   1 2566.54   56.29
   3  -1  -1 2543.45   56.19
   3  -1  -1 2542.55   57.19
   3  -1  -1 2611.74   56.89
   3  -1  -1 2545.95   56.09
   3  -1  -1 2553.24   56.59
   3  -1  -1 2525.55   55.19
   3  -1  -1 2532.75   56.49
  -3  -1   1 2618.44   56.19
  -3  -1   1 2589.94   56.99
  -3   1   1 2565.64   55.19
  -3   1   1 2492.25   56.69
  -3   1   1 2582.44   56.29
  -3   1   1 2606.54   56.09
  -3   1   1 2597.54   56.59
   3   1  -1 2495.15   56.79
   3   1  -1 2473.85   54.69
   3   1  -1 2520.65   56.19
  -3   1   1 2539.55   57.29
  -3   1   1 2471.65   56.09
   3   1  -1 2486.35   56.09
  -3   1   1 2555.04   56.59
  -1   1   1  425.96   10.00
  -1   1   1  367.66   11.20
   1  -1   1  278.27    8.40
  -1  -1  -1  255.17    8.20
   1  -1   1  212.58    8.10
  -1  -1  -1  268.87    8.30
  -1   1  -1  249.08    8.30
  -1   1  -1  277.77    8.50
   1   1   1  270.57    8.40
  -1   1  -1  248.98    7.20
   1   1   1  216.38    7.90
  -1   1  -1  290.47    7.30
   1   1   1  274.17    8.10
   3  -1   1 1749.62   41.30
  -3  -1  -1 1819.92   41.10
   3  -1   1 1810.72   40.20
  -3  -1  -1 1769.02   41.10
   3  -1   1 1777.02   38.30
  -3  -1  -1 1744.93   40.00
   3  -1   1 1841.52   40.50
   3   1   1 1783.92   41.00
  -3   1  -1 1729.23   38.30
  -3   1  -1 1671.53   39.40
   3   1   1 1796.92   40.00
  -3   1  -1 1834.92   41.40
  -3   1  -1 1818.22   40.40
   3   1   1 1722.43   41.00
   5  -1   1  320.07   11.70
   5  -1   1  320.87   14.90
  -5  -1  -1  325.87   10.90
   5  -1   1  309.97   13.90
   5  -1   1  320.07   10.50
  -5  -1  -1  330.07   13.60
  -5  -1  -1  327.77   14.10
  -5   1  -1  330.47   11.90
  -5   1  -1  308.17   10.70
   5   1   1  342.77   13.90
   5   1   1  301.57   17.60
   5   1   1  325.07   10.70
  -5   1  -1  327.97   13.90
  -5   1  -1  354.76   11.00
  -7  -1  -1   51.99    5.30
   7  -1   1   61.69    6.90
  -7  -1  -1   45.70    8.70
   7  -1   1   49.00    5.60
  -7  -1  -1   41.10    7.60
   7  -1   1   51.59   10.00
   7  -1   1   55.59    5.70
   7  -1   1   47.60    7.80
  -7   1  -1   57.39    6.80
   7   1   1   48.40    6.80
  -7   1  -1   53.79    8.90
   7   1   1   61.29    8.80
   7   1   1   50.39    5.20
  -9  -1  -1  103.49   10.70
   9  -1   1   84.09    7.70
   9  -1   1   70.79    7.50
  -9  -1  -1   86.89    9.80
   9  -1   1   84.49   11.70
   9  -1   1   78.29    6.80
   9  -1   1   75.69    9.60
  -9   1  -1   72.79    7.90
   9   1   1   89.89    7.90
   9   1   1   78.89    9.50
   9   1   1   70.99    6.10
  -9   1  -1   95.79   11.40
  11  -1   1   24.00    9.40
  11  -1   1   12.70    5.40
  11  -1   1    4.10    5.60
  11  -1   1   14.40    5.20
 -11  -1  -1    9.30    4.40
 -11  -1  -1   19.10    9.30
 -11  -1  -1   12.90    8.20
  11  -1   1   15.10    9.60
 -11   1  -1   12.80    6.50
  11   1   1   16.60    6.50
  11   1   1   18.60    8.40
  11   1   1   12.50    4.60
 -11   1  -1   12.20    8.20
 -13  -1  -1   47.30   10.50
  13  -1   1   20.20   10.90
  13  -1   1   39.20    6.90
  13  -1   1   27.00    8.80
  13  -1   1   29.00    6.00
 -13  -1  -1   13.10    9.70
  13  -1   1   36.10    7.10
 -13  -1  -1   36.00    5.40
 -13  -1  -1   37.60    9.50
 -13   1  -1   43.70    9.50
 -13   1  -1   41.60    7.90
  13   1   1   27.10    9.20
  13   1   1   37.60    5.50
  13   1   1   29.20    7.70
  13   1   1   27.80   11.10
 -13   1  -1   33.00    9.70
  15  -1   1   -1.50   12.60
 -15  -1  -1   -2.10    4.80
  15  -1   1   12.60    6.70
  15  -1   1    4.00    8.80
 -15  -1  -1    3.20   10.50
 -15  -1  -1   -1.10    9.40
  15  -1   1   -7.50    5.60
 -15  -1  -1    6.80    9.60
  15   1   1   -4.50    5.00
 -15   1  -1  -14.50    8.90
  15   1   1   21.50   12.10
 -15   1  -1   -5.10   11.50
 -15   1  -1  -11.60    9.10
  15   1   1   -5.80    6.30
  15   1   1    2.80    8.30
 -15   1  -1    7.60    7.60
  15   1   1   12.70    4.80
 -17  -1  -1   20.40    5.50
 -17  -1  -1   22.90   13.60
  17  -1   1   24.90   14.00
 -17  -1  -1   22.90   11.40
  17  -1   1   20.70    7.50
  17  -1   1   19.10   11.60
 -17  -1  -1   14.90   11.80
  17  -1   1   20.90    7.10
 -17   1  -1    9.70   12.40
 -17   1  -1   16.40   11.10
  17   1   1   24.70    5.90
  17   1   1   21.60    7.70
 -17   1  -1   19.50   11.60
  17   1   1   12.60   13.30
  19  -1   1   -6.10    4.50
 -19  -1  -1    9.20   12.20
  19  -1   1   10.30   12.90
 -19  -1  -1   -5.30   13.70
 -19  -1  -1   -1.90   11.90
  19  -1   1   12.10   12.30
  19  -1   1    2.80   13.60
  19  -1   1    9.20    7.10
 -19   1  -1    8.80   11.30
  19   1   1   11.40    4.80
  19   1   1   -7.00    4.90
  19   1   1   -0.60    6.90
  19   1   1    8.50   14.20
 -19   1  -1   -4.80   11.90
 -19   1  -1   14.50   12.80
 -21  -1  -1  -10.70   12.70
 -21  -1  -1    0.70   12.30
  21  -1   1    7.40    6.60
  21  -1   1  -12.40   12.80
  21  -1   1   -8.50   13.70
  21  -1   1    7.90    5.10
  21  -1   1   -8.70   13.20
 -21  -1  -1   -7.30   15.00
  21   1   1   -2.30    7.80
  21   1   1    5.90    6.90
  21   1   1   -5.80   10.70
 -21   1  -1   -0.50    8.40
  21   1   1  -10.60   14.80
 -21   1  -1  -19.00   11.20
 -21   1  -1  -16.80   12.90
 -21   1  -1  -25.90   11.60
 -22  -2   1    3.50   12.30
  22  -2  -1    9.90   17.00
 -22  -2   1  -11.40   17.60
  22  -2  -1   -0.40    3.20
  22  -2  -1   16.10   14.00
  22  -2  -1    0.00   10.70
 -22  -2   1  -10.00   13.10
 -22  -2   1    9.70    7.40
  22  -2  -1   11.90   13.20
  22   2  -1   -0.50   12.10
 -22   2   1  -11.50   23.10
 -22   2   1  -14.30   18.20
 -22   2   1    6.70   13.80
 -22   2   1    6.40    8.50
  22   2  -1  -17.30   13.30
  22   2  -1    0.10    6.20
  22   2  -1    4.10    4.60
 -20  -2   1    4.00    7.20
 -20  -2   1    4.20   12.00
 -20  -2   1   25.80   15.50
  20  -2  -1   -7.20   11.00
  20  -2  -1   14.00   12.70
 -20  -2   1    7.10   13.60
  20  -2  -1   11.00    9.40
  20  -2  -1    1.40    3.50
  20  -2  -1    8.30   14.40
 -20   2   1    7.60   11.80
  20   2  -1    5.40   12.20
 -20   2   1    2.70   12.20
 -20   2   1   11.90    8.70
  20   2  -1    4.20    5.00
  20   2  -1    8.70   14.60
  20   2  -1    4.80    7.10
 -18  -2   1  214.08   20.90
 -18  -2   1  157.98   12.80
  18  -2  -1  127.49   13.60
  18  -2  -1  180.98   15.50
 -18  -2   1  161.08   17.40
  18  -2  -1  171.48   19.90
  18  -2  -1  186.18   18.50
 -18  -2   1  181.88   18.40
 -18   2   1  176.78   13.90
  18   2  -1  179.68   19.80
  18   2  -1  176.18   12.10
  18   2  -1  171.38   12.40
 -18   2   1  171.68   17.70
 -18   2   1  198.48   20.50
  16  -2  -1    6.40    7.90
  16  -2  -1    0.50   11.60
 -16  -2   1    3.20    9.80
  16  -2  -1   22.80    8.70
 -16  -2   1    5.50   11.00
 -16  -2   1   13.80   12.90
  16  -2  -1   12.90   10.00
  16  -2  -1   18.80    5.60
 -16  -2   1   22.40    7.00
  16  -2  -1    2.00   12.60
  16   2  -1    0.30   11.50
  16   2  -1  -12.40    7.60
 -16   2   1   15.00   12.90
  16   2  -1   40.00    7.50
 -16   2   1   12.10    6.70
 -16   2   1   15.30   11.90
  16   2  -1    9.50    6.60
 -16   2   1    9.50    7.70
  14  -2  -1   20.10    7.90
  14  -2  -1   14.40    8.80
  14  -2  -1   24.00   10.20
 -14  -2   1   12.20    3.70
  14  -2  -1   33.50   12.10
 -14  -2   1   10.20    9.00
 -14  -2   1   28.00   12.00
  14  -2  -1   34.70    8.20
 -14  -2   1   17.50    6.70
 -14  -2   1   17.10    9.00
  14  -2  -1   12.40    5.30
 -14   2   1   12.50    7.20
 -14   2   1   28.00   10.10
 -14   2   1   13.20    9.70
  14   2  -1   19.80    6.80
  14   2  -1   33.30   11.50
 -14   2   1   25.30    6.40
 -14   2   1   15.40    2.90
 -14   2   1   18.10    2.90
  14   2  -1   12.30    8.30
  14   2  -1   23.70    7.00
  12  -2  -1   81.09    9.30
 -12  -2   1   78.79   10.70
 -12  -2   1   75.79    8.00
  12  -2  -1   87.19    7.40
  12  -2  -1   89.99   12.90
 -12  -2   1   66.29    5.30
  12  -2  -1   71.79    8.80
 -12  -2   1   63.69   11.20
 -12  -2   1   78.69   10.60
  12  -2  -1   61.09   10.00
  12  -2  -1   78.09   11.10
  12   2  -1   84.89    8.40
 -12   2   1   78.89    8.80
 -12   2   1   88.69   11.60
 -12   2   1   86.79   11.10
 -12   2   1   67.09    5.10
  12   2  -1   77.29   10.30
 -12   2   1   85.49    7.70
  12   2  -1   86.19   11.90
  12   2  -1   81.49    8.50
  10  -2  -1  315.77   14.20
  10  -2  -1  319.87   11.80
 -10  -2   1  316.67   15.50
  10  -2  -1  317.87   16.10
 -10  -2   1  301.87   13.10
  10  -2  -1  297.27   14.40
  10  -2  -1  342.57   18.20
  10  -2  -1  308.77   15.60
 -10  -2   1  290.57   16.80
 -10  -2   1  287.17    9.20
 -10  -2   1  301.07   14.70
 -10   2   1  282.67   13.30
 -10   2   1  320.77   11.80
 -10   2   1  312.67   16.20
 -10   2   1  313.97   15.10
  10   2  -1  294.17   15.90
  10   2  -1  315.27   13.30
  10   2  -1  317.07   16.40
  -8  -2   1   64.09    5.40
  -8  -2   1   72.39    7.90
   8  -2  -1   78.19    8.30
   8  -2  -1   75.39    9.00
   8  -2  -1   81.79   10.90
  -8  -2   1   70.59    7.10
  -8  -2   1   62.49    8.80
  -8  -2   1   70.59    9.60
   8  -2  -1   79.69    9.50
   8  -2  -1   83.99    8.70
  -8   2   1   77.19    6.50
  -8   2   1   72.79    8.80
  -8   2   1   65.39    8.60
  -8   2   1   89.99    9.80
  -8   2   1   72.09   10.40
  -8   2   1   63.69    7.90
   8   2  -1   66.29    8.50
   6  -2  -1  366.56   14.60
  -6  -2   1  368.36   15.10
   6  -2  -1  386.76   16.30
   6  -2  -1  357.36   16.70
  -6  -2   1  391.46   16.20
  -6  -2   1  372.96   13.90
   6  -2  -1  361.56   14.90
  -6  -2   1  372.16   13.40
   6  -2  -1  374.76   16.30
  -6  -2   1  401.76   10.90
   6  -2  -1  361.86   12.10
   6   2  -1  383.66   15.80
  -6   2   1  377.56   12.10
  -6   2   1  361.46   14.70
  -6   2   1  383.46   11.30
  -6   2   1  378.06   14.60
  -6   2   1  367.26   15.30
  -6   2   1  361.56   13.80
  -6   2   1  368.06   14.20
  -6   2   1  399.46   14.60
  -6   2   1  372.36   13.70
   6   2  -1  369.06   13.80
  -4  -2   1 3943.01   86.59
  -4  -2   1 3922.51   85.89
   4  -2  -1 3812.12   86.19
  -4  -2   1 4037.40   84.09
  -4  -2   1 3825.62   85.69
   4  -2  -1 3797.02   85.89
   4  -2  -1 3806.92   86.79
   4  -2  -1 3794.12   85.79
  -4  -2   1 4000.70   84.79
   4   2  -1 3903.11   85.79
  -4   2   1 3843.02   85.29
  -4   2   1 3657.33   88.89
   4   2  -1 3756.12   84.09
  -4   2   1 3887.41   84.69
   4   2  -1 3857.91   86.49
  -4   2   1 3963.10   85.19
  -4   2   1 3859.21   86.19
  -4   2   1 3942.61   84.49
   4   2  -1 3931.01   84.69
  -4   2   1 3831.02   90.79
  -2  -2   1  553.04   14.00
   2  -2  -1  567.74   15.60
  -2  -2   1  550.04   15.20
   2  -2  -1  559.84   14.90
   2  -2  -1  527.15   16.80
   2  -2  -1  564.54   16.60
  -2  -2   1  555.74   16.80
  -2   2   1  539.05   16.20
  -2   2   1  572.24   15.60
  -2   2   1  522.55   16.50
  -2   2   1  541.05   16.60
   2   2  -1  549.15   14.00
   2   2  -1  583.34   16.80
  -2   2   1  550.64   16.60
  -2   2   1  553.74   14.80
  -2   2   1  542.45   13.90
  -2   2   1  534.65   16.60
   2   2  -1  543.75   15.40
   0  -2  -1 1681.23   39.00
   0  -2  -1 1685.03   39.20
   0  -2  -1 1666.73   38.10
   0  -2   1 1695.73   39.40
   0  -2   1 1672.23   36.70
   0  -2   1 1640.24   38.60
   0   2   1 1710.43   39.40
   0   2  -1 1713.93   36.80
   0   2  -1 1553.74   36.90
   0   2  -1 1714.33   38.80
   0   2   1 1711.03   38.30
   0   2  -1 1683.13   39.10
   0   2   1 1690.43   39.00
   0   2  -1 1631.34   37.00
   2  -2   1   69.39    7.80
   2  -2   1   40.60    5.90
  -2  -2  -1   63.49    8.20
   2  -2   1   59.79    5.30
   2  -2   1   52.19    6.00
  -2  -2  -1   48.60    6.10
  -2  -2  -1   54.39    7.80
  -2  -2  -1   35.00    5.80
   2   2   1   60.09    6.80
   2   2   1   60.29    7.20
  -2   2  -1   48.90    7.60
  -2   2  -1   60.99    6.30
  -2   2  -1   53.49    3.90
  -2   2  -1   51.09    5.70
   2   2   1   50.69    6.30
  -2   2  -1   55.89    6.30
  -2   2  -1   40.40    6.10
   4  -2   1   15.80    5.90
  -4  -2  -1   10.10    5.90
   4  -2   1   18.20    3.70
  -4  -2  -1   13.80    5.50
   4  -2   1   10.30    7.00
  -4  -2  -1   12.80    6.50
   4  -2   1   15.30    6.00
  -4   2  -1   13.60    5.30
  -4   2  -1   20.90    5.90
   4   2   1    8.80    6.10
   4   2   1   17.60    6.80
  -4   2  -1    9.60    3.20
  -4   2  -1   26.60    7.90
  -4   2  -1   20.40    7.10
   4   2   1   11.80    5.40
  -4   2  -1   19.10    5.60
   6  -2   1   20.20    7.60
  -6  -2  -1   27.60    6.10
  -6  -2  -1   14.60    7.30
   6  -2   1   23.90    5.90
   6  -2   1   17.40    7.40
   6  -2   1   21.40    8.20
  -6  -2  -1   23.10    8.00
  -6   2  -1   21.50    7.10
   6   2   1   30.50    8.40
  -6   2  -1   28.60    5.80
  -6   2  -1   20.30    2.90
   6   2   1   22.20    5.70
  -6   2  -1   22.90    7.20
   8  -2   1  789.22   22.30
  -8  -2  -1  792.32   25.60
   8  -2   1  784.22   26.20
   8  -2   1  745.83   24.70
  -8  -2  -1  820.02   22.20
  -8  -2  -1  784.12   24.70
   8  -2   1  691.73   23.60
   8  -2   1  792.82   23.70
   8   2   1  770.52   22.50
   8   2   1  806.72   25.10
  -8   2  -1  788.02   25.10
  -8   2  -1  780.42   22.00
  -8   2  -1  828.72   22.00
 -10  -2  -1    8.00    9.60
 -10  -2  -1   10.30    5.60
  10  -2   1   14.10    7.30
  10  -2   1   -0.80    5.20
  10  -2   1   22.30   10.10
 -10  -2  -1   20.90    8.30
  10  -2   1    9.40    6.00
  10  -2   1   11.50    8.40
 -10  -2  -1    9.70    7.30
  10   2   1    9.30    6.90
  10   2   1    4.80    6.40
 -10   2  -1   19.80    6.30
  10   2   1    9.30    5.50
 -10   2  -1    8.40    7.90
  12  -2   1   29.50    6.90
  12  -2   1   38.90   11.70
 -12  -2  -1   28.80    8.70
 -12  -2  -1   41.00   10.90
 -12  -2  -1   39.00    9.20
  12  -2   1   25.20    9.20
 -12  -2  -1   30.50    6.50
  12  -2   1   41.40    8.90
  12  -2   1   42.00    7.10
  12   2   1   48.90    8.60
 -12   2  -1   40.60    7.60
  12   2   1   26.40    8.20
  12   2   1   24.50    6.30
 -12   2  -1   46.90   10.30
  14  -2   1   54.39   10.80
 -14  -2  -1   53.99   11.50
  14  -2   1   52.89    8.10
 -14  -2  -1   59.19   11.00
  14  -2   1   51.69   11.10
  14  -2   1   57.39   13.40
 -14  -2  -1   62.49   12.60
 -14  -2  -1   53.59    7.80
  14  -2   1   63.29    8.30
  14   2   1   77.89    9.80
 -14   2  -1   65.39   11.80
 -14   2  -1   73.69    9.40
  14   2   1   65.39    7.70
  14   2   1   55.09   12.50
  14   2   1   35.60    8.80
  16  -2   1   26.60   11.40
  16  -2   1   26.20    7.00
 -16  -2  -1   28.80    7.20
 -16  -2  -1   20.90   12.30
 -16  -2  -1   21.10   11.60
 -16  -2  -1   32.50   14.00
  16  -2   1   27.40   11.90
  16  -2   1   26.20    7.70
  16  -2   1   12.40   12.40
 -16   2  -1   48.00    9.10
  16   2   1   34.50    8.70
  16   2   1   26.40   21.90
 -16   2  -1   19.10   10.60
 -16   2  -1   33.90   11.60
  16   2   1   30.30    6.70
 -16   2  -1   37.00   12.00
 -18  -2  -1    2.00    6.60
  18  -2   1   -4.00   13.40
 -18  -2  -1    8.90   12.00
 -18  -2  -1    0.20   12.00
  18  -2   1    1.60    5.20
  18  -2   1    2.60   11.40
  18  -2   1   -2.90    6.70
 -18  -2  -1   10.00   11.50
 -18   2  -1  -11.00   12.30
 -18   2  -1    6.30   10.40
  18   2   1   -9.30   12.30
  18   2   1    3.60    5.50
  18   2   1   -0.10    5.00
 -18   2  -1   11.90   11.60
  18   2   1    5.40    7.40
 -18   2  -1   12.40    8.50
 -20  -2  -1   25.90   17.60
 -20  -2  -1   24.90   12.80
 -20  -2  -1   19.50   15.70
  20  -2   1   23.50   15.10
  20  -2   1    3.70    4.60
  20  -2   1    0.80   17.00
  20  -2   1   22.20   12.30
 -20   2  -1   29.30   12.50
 -20   2  -1    0.10   13.40
  20   2   1    5.80   11.20
  20   2   1    5.90    6.90
 -20   2  -1   16.10   12.80
  20   2   1   34.30   15.80
 -20   2  -1   46.20   10.70
  22  -2   1   22.10   16.80
 -22   2  -1   -4.80   12.90
  22   2   1    6.50   16.70
 -22   2  -1    8.10   14.20
 -21  -3   1  -16.10   11.80
 -21  -3   1    2.10   13.90
  21  -3  -1   13.50   14.20
  21  -3  -1   12.60    4.40
 -21  -3   1   10.00    8.70
  21  -3  -1    1.30   12.60
  21  -3  -1   15.70   15.30
 -21  -3   1   -9.50   11.60
  21   3  -1    3.90   14.60
  21   3  -1   -1.50    5.30
 -21   3   1    7.60   12.00
  21   3  -1    2.70    7.10
  21   3  -1   10.30   11.30
 -21   3   1   12.80   12.80
 -21   3   1   -3.60   12.40
  19  -3  -1    6.10   13.10
 -19  -3   1   35.60   13.90
  19  -3  -1   -5.30    8.50
 -19  -3   1    8.50   12.10
  19  -3  -1    2.20   11.90
 -19  -3   1    9.90    8.50
  19  -3  -1    5.60    4.10
 -19  -3   1   13.40   14.60
  19  -3  -1   13.50   17.50
 -19   3   1   13.90   11.70
 -19   3   1    9.10   12.50
  19   3  -1    4.40    5.50
 -19   3   1   -3.50    7.10
 -19   3   1    0.60    9.10
  19   3  -1   11.20   12.90
  19   3  -1    7.50    7.60
  17  -3  -1   31.50    9.20
 -17  -3   1    9.40   10.50
  17  -3  -1    9.10    4.90
  17  -3  -1   -2.60   11.00
  17  -3  -1    9.10   10.00
 -17  -3   1   17.90   13.10
 -17  -3   1    9.90    8.00
  17  -3  -1   -0.70   12.00
 -17   3   1   -8.20   10.00
  17   3  -1    1.70    6.90
 -17   3   1   13.70    7.20
 -17   3   1    3.80    9.00
  17   3  -1   10.00   11.60
  17   3  -1   13.70    8.10
 -17   3   1    6.70   11.90
  15  -3  -1    3.50    7.80
 -15  -3   1    7.60    9.10
  15  -3  -1  -10.80    9.20
  15  -3  -1    5.30    5.30
 -15  -3   1   10.50    9.00
  15  -3  -1    1.00    8.50
  15  -3  -1   -2.30   11.40
 -15  -3   1   15.20    7.50
 -15   3   1   -2.80    8.30
 -15   3   1   -5.50    9.60
  15   3  -1    1.30    7.30
  15   3  -1    0.90   10.40
 -15   3   1   17.30    6.90
  15   3  -1   -7.70    7.20
 -15   3   1    1.40    9.20
  15   3  -1   10.20    7.30
  13  -3  -1   27.50    9.50
  13  -3  -1   18.10    9.30
  13  -3  -1   33.90    6.10
  13  -3  -1   34.40    8.20
 -13  -3   1   29.70    4.10
 -13  -3   1   14.80   10.70
  13  -3  -1   18.00   11.00
 -13  -3   1    8.20    8.00
 -13  -3   1   24.80    8.00
  13   3  -1   30.70    7.80
 -13   3   1   17.30    3.70
 -13   3   1   36.30    6.80
 -13   3   1   29.20    8.40
 -13   3   1   49.10   11.20
  13   3  -1    6.50    9.70
 -13   3   1   24.40    9.00
 -13   3   1   28.90    3.90
 -11  -3   1   74.09    9.50
  11  -3  -1   94.09    8.00
  11  -3  -1  117.59   12.60
 -11  -3   1   65.89   10.00
  11  -3  -1   80.39   12.10
  11  -3  -1   99.09   11.70
 -11  -3   1   83.19    9.30
  11  -3  -1   94.89    9.90
 -11  -3   1   84.89   12.10
 -11  -3   1   91.69    6.20
 -11   3   1   60.09    6.00
 -11   3   1   84.69   10.60
  11   3  -1   70.49   10.90
 -11   3   1   82.69    8.70
 -11   3   1   71.19   10.20
 -11   3   1   67.99    9.60
 -11   3   1   81.29    9.50
  11   3  -1   80.69    9.00
   9  -3  -1   48.10    9.10
   9  -3  -1   38.70    9.60
   9  -3  -1   28.00    8.20
  -9  -3   1   34.90    8.20
   9  -3  -1   52.69    8.40
  -9  -3   1   43.90    5.20
   9  -3  -1   32.10    6.20
  -9  -3   1   33.60    9.50
  -9  -3   1   46.30    8.00
  -9  -3   1   35.50    7.10
  -9   3   1   35.60    8.70
   9   3  -1   48.40    8.80
  -9   3   1   25.80    7.20
  -9   3   1   34.40    4.80
  -9   3   1   46.30    8.30
   9   3  -1   31.50    7.20
  -9   3   1   34.60    7.80
  -9   3   1   36.90    8.10
  -9   3   1   33.90    9.00
  -9   3   1   47.10    8.40
  -7  -3   1  151.28   11.80
   7  -3  -1  191.38   12.80
  -7  -3   1  183.38   11.80
  -7  -3   1  174.78    8.60
  -7  -3   1  162.78   10.40
   7  -3  -1  176.58   10.20
   7  -3  -1  179.78   13.70
  -7  -3   1  169.98   14.10
  -7   3   1  198.38   13.00
  -7   3   1  171.18   10.80
   7   3  -1  173.78   13.50
  -7   3   1  189.78    8.90
  -7   3   1  176.88   12.30
  -7   3   1  174.48   12.20
  -7   3   1  157.78   12.80
   7   3  -1  156.08   11.30
  -7   3   1  189.28   11.50
  -7   3   1  188.88    9.90
  -7   3   1  160.88   11.90
  -7   3   1  162.98   12.20
  -5  -3   1    5.80    5.40
  -5  -3   1   11.40    6.60
  -5  -3   1    8.30    7.90
  -5  -3   1   -5.50    5.80
  -5  -3   1    1.00    4.40
   5  -3  -1    7.30    7.40
  -5   3   1   -3.50    6.50
  -5   3   1    3.00    6.10
  -5   3   1   11.70    4.90
  -5   3   1    7.10    5.40
  -5   3   1   -1.50    4.30
   5   3  -1    1.90    6.80
  -5   3   1    2.20    7.10
  -5   3   1   -4.60    5.90
  -5   3   1  -16.50    6.20
  -5   3   1  -12.70    5.80
  -5   3   1    0.20    4.50
   5   3  -1   -0.40    5.80
   5   3  -1    3.10    4.40
  -5   3   1    9.20    6.40
   5   3  -1   13.70    7.50
   3  -3  -1 1131.79   27.40
  -3  -3   1 1120.29   28.10
  -3  -3   1 1124.29   29.40
   3  -3  -1 1118.69   29.60
  -3  -3   1 1136.19   26.30
   3  -3  -1 1127.39   28.40
  -3   3   1 1122.49   29.80
   3   3  -1 1161.48   30.10
   3   3  -1 1090.79   33.50
  -3   3   1 1114.89   27.20
  -3   3   1 1113.89   28.30
  -3   3   1 1109.19   29.40
   3   3  -1 1155.98   28.60
  -3   3   1 1129.39   26.70
  -3   3   1 1112.99   29.50
  -3   3   1 1119.29   30.00
   3   3  -1 1131.89   26.30
  -3   3   1 1132.19   28.90
  -3   3   1 1144.79   29.40
  -3   3   1 1102.29   29.50
  -1  -3   1   68.09    5.30
  -1  -3   1   59.39    7.70
  -1  -3   1   56.49    4.60
   1  -3  -1   56.19    7.10
   1  -3  -1   67.49    5.80
   1  -3  -1   82.19   10.90
  -1   3   1   70.29    9.10
   1   3  -1   63.79    7.60
   1   3  -1   55.89    5.00
  -1   3   1   61.69    5.60
  -1   3   1   55.59    3.60
  -1   3   1   50.29    7.10
   1   3  -1   47.50    7.00
   1   3  -1   47.90    4.70
  -1  -3  -1  513.05   17.80
   1  -3   1  516.35   13.00
  -1  -3  -1  550.04   17.60
   1  -3   1  500.85   20.00
  -1  -3  -1  509.05   16.90
   1  -3   1  512.35   16.00
  -1   3  -1  491.65   12.90
  -1   3  -1  521.05   17.20
   1   3   1  503.75   16.80
  -1   3  -1  499.05   14.70
   1   3   1  520.55   18.30
   1   3   1  498.25   17.30
  -1   3  -1  516.05   16.30
   1   3   1  528.15   15.90
  -3  -3  -1   45.40    4.60
  -3  -3  -1   44.30    7.90
  -3  -3  -1   38.60    6.80
   3  -3   1   53.49    7.20
   3  -3   1   53.79    7.00
  -3  -3  -1   46.20    7.10
   3  -3   1   44.40    7.90
   3  -3   1   53.79    7.10
  -3  -3  -1   46.70    7.40
  -3   3  -1   57.59    8.10
   3   3   1   58.99    7.70
   3   3   1   57.29    7.90
  -3   3  -1   23.40    7.20
   3   3   1   51.39    7.60
  -3   3  -1   39.60    8.00
  -3   3  -1   54.09    4.00
  -3   3  -1   51.79    5.40
  -5  -3  -1   56.59    5.70
  -5  -3  -1   64.69    8.50
   5  -3   1   75.19    9.50
   5  -3   1   68.19    5.90
   5  -3   1   58.29    9.00
  -5  -3  -1   65.99    8.00
  -5  -3  -1   53.59    9.00
  -5  -3  -1   59.39    7.70
   5  -3   1   69.49    8.60
  -5   3  -1   48.60    7.60
   5   3   1   66.89    8.50
  -5   3  -1   66.89    8.70
  -5   3  -1   39.40    4.90
  -5   3  -1   77.59    9.90
  -5   3  -1   68.59    7.90
  -5   3  -1   47.80    7.30
  -5   3  -1   54.79    9.00
   5   3   1   57.79    7.40
  -5   3  -1   41.90    8.30
   5   3   1   49.30    7.90
  -7  -3  -1  279.27   15.70
  -7  -3  -1  311.77   13.60
  -7  -3  -1  304.07   12.90
  -7  -3  -1  293.87   14.50
   7  -3   1  285.07   15.90
   7  -3   1  299.97   13.40
   7  -3   1  295.77   13.70
   7   3   1  281.17   15.00
  -7   3  -1  275.97   15.50
   7   3   1  309.17   13.70
  -7   3  -1  290.27   13.40
  -7   3  -1  286.97    9.60
  -7   3  -1  276.67   13.10
  -7   3  -1  295.37   13.70
  -7   3  -1  281.67   15.30
  -9  -3  -1   67.79    7.60
  -9  -3  -1   86.39   10.90
  -9  -3  -1   93.39    9.20
  -9  -3  -1   82.39    8.50
   9  -3   1  109.49   10.30
   9  -3   1   96.59   12.50
  -9  -3  -1  112.19   12.80
   9  -3   1   95.29    9.90
  -9   3  -1  107.69   12.00
  -9   3  -1   96.49    8.90
  -9   3  -1   70.79    5.00
  -9   3  -1   89.99    8.70
   9   3   1   89.89    9.20
  -9   3  -1   78.59   10.20
  -9   3  -1   99.29    9.10
   9   3   1  102.29   11.60
 -11  -3  -1  329.47   17.80
  11  -3   1  325.47   16.70
  11  -3   1  298.57   19.20
  11  -3   1  305.07   18.50
  11  -3   1  331.27   14.80
 -11  -3  -1  333.17   19.20
 -11  -3  -1  311.37   14.80
 -11  -3  -1  362.86   16.10
  11   3   1  307.07   16.10
  11   3   1  327.77   14.90
 -11   3  -1  342.57   14.90
  11   3   1  305.07   17.50
 -11   3  -1  314.77   15.00
 -11   3  -1  320.67   18.60
  13  -3   1  278.27   17.10
 -13  -3  -1  246.98   17.10
 -13  -3  -1  262.57   14.30
  13  -3   1  256.87   27.80
 -13  -3  -1  280.67   19.80
  13  -3   1  239.88   18.50
 -13  -3  -1  250.77   16.10
  13  -3   1  231.78   13.60
  13   3   1  266.87   15.70
  13   3   1  243.88   17.50
 -13   3  -1  290.27   19.40
  13   3   1  226.18   13.70
 -13   3  -1  280.77   14.50
  15  -3   1   19.70   10.40
 -15  -3  -1    1.50    9.40
 -15  -3  -1   -8.90    8.00
 -15  -3  -1    6.20    7.40
  15  -3   1   -3.50   11.50
 -15  -3  -1   -1.00    6.40
 -15  -3  -1    2.70   11.70
  15  -3   1    7.20    6.40
  15  -3   1    0.70    9.00
 -15   3  -1   -4.30    9.80
  15   3   1    2.00    8.90
  15   3   1   -3.10    7.30
  15   3   1   -8.10    7.40
 -15   3  -1   -0.30    7.50
 -15   3  -1   15.60   21.30
  17  -3   1   10.30    6.60
 -17  -3  -1    8.80    6.40
  17  -3   1   16.70   13.90
  17  -3   1   -5.20    9.80
 -17  -3  -1   22.40    8.30
 -17  -3  -1   11.00   11.30
 -17  -3  -1    2.50   11.70
 -17   3  -1   -1.40   11.90
 -17   3  -1   22.30   10.20
 -17   3  -1   32.20    9.00
 -17   3  -1    6.60   11.10
  17   3   1    8.50    7.20
  17   3   1   16.90   13.80
  17   3   1   19.20    8.60
 -19  -3  -1    2.10   17.80
  19  -3   1   -5.70   11.40
  19  -3   1    8.30   12.90
 -19  -3  -1   -2.10    7.80
 -19  -3  -1   -7.40    5.20
 -19  -3  -1    4.40   12.50
 -19  -3  -1   13.70   11.90
  19  -3   1   -0.60    4.60
  19  -3   1   14.90   14.50
  19   3   1    5.40   17.00
  19   3   1  -12.20   12.60
 -19   3  -1    1.70   10.60
  19   3   1    3.60    6.60
 -19   3  -1    9.00    9.10
 -19   3  -1   -4.90   13.40
  19   3   1    2.60    7.40
 -19   3  -1   -7.30   11.40
 -19   3  -1    6.90    9.70
  21  -3   1  -18.10   11.50
  21  -3   1   12.80   15.40
 -21  -3  -1  -17.50   14.30
 -21  -3  -1    8.90   12.40
  21  -3   1    2.10    4.70
  21  -3   1   11.30   12.50
 -21   3  -1   -3.40    9.90
  21   3   1   14.60   17.90
 -21   3  -1    3.20   14.40
  21   3   1   -5.00    4.80
  21   3   1    1.20    5.40
  21   3   1   -2.70    3.60
 -21   3  -1   12.10   20.40
 -21   3  -1   36.90   13.70
  21   3   1    9.90   15.40
 -20  -4   1   27.00   15.60
  20  -4  -1    0.70    3.70
  20  -4  -1   36.70   14.60
  20  -4  -1    5.40   14.20
 -20  -4   1    2.80    9.40
 -20  -4   1   -6.70   12.80
 -20  -4   1   27.70   13.30
  20   4  -1  -10.70    5.00
 -20   4   1   28.00   14.80
  20   4  -1   12.30    9.30
 -20   4   1   -0.90   12.90
  20   4  -1    6.30    9.60
 -20   4   1    3.50   10.90
  20   4  -1   22.60   14.70
 -20   4   1   29.90    8.70
 -20   4   1   -6.00   12.30
 -18  -4   1   -4.20   14.80
 -18  -4   1    8.50   11.10
 -18  -4   1    0.80   12.20
  18  -4  -1   -0.40   11.00
  18  -4  -1   -2.70    4.30
  18  -4  -1   10.20   13.30
 -18   4   1   11.70    7.60
 -18   4   1   20.20   12.70
  18   4  -1    8.90    9.10
  18   4  -1   -5.10   12.20
 -18   4   1   14.40   10.50
 -18   4   1  -12.40   11.20
  18   4  -1    3.10    8.90
 -18   4   1   -7.10   11.10
  16  -4  -1   10.50   11.30
  16  -4  -1  -15.50   11.30
 -16  -4   1    0.80    8.20
  16  -4  -1    2.40    5.80
 -16  -4   1   12.20   12.70
 -16  -4   1   15.90   10.10
  16   4  -1   11.10    7.70
 -16   4   1   -1.70   10.20
  16   4  -1    7.00   11.20
 -16   4   1    7.20   10.70
 -16   4   1    5.90    9.80
 -16   4   1    8.60   10.20
 -16   4   1    0.60    6.90
  16   4  -1    3.00    8.80
  14  -4  -1   35.80   14.60
  14  -4  -1   30.00    6.90
 -14  -4   1   43.50   17.10
 -14  -4   1   29.90    9.00
 -14  -4   1   16.00   11.10
  14  -4  -1   45.80   11.50
 -14  -4   1   14.30    9.30
 -14   4   1   31.10   10.80
 -14   4   1   18.10   10.20
  14   4  -1   36.90    9.50
 -14   4   1   33.90   12.40
 -14   4   1   38.90    7.80
  14   4  -1   25.10   10.90
 -14   4   1   22.20   10.10
  14   4  -1   30.60   11.10
  12  -4  -1  159.78   16.10
 -12  -4   1  149.88   16.50
 -12  -4   1  126.69   12.60
 -12  -4   1  142.19   15.60
 -12  -4   1  148.29    8.40
 -12  -4   1  123.89   12.80
  12  -4  -1  108.89   10.30
  12  -4  -1  138.39   14.70
 -12   4   1  126.89   13.90
 -12   4   1  158.18   14.40
 -12   4   1  125.29   13.10
 -12   4   1  127.99    8.10
  12   4  -1  147.59   12.70
 -12   4   1  133.99   12.70
 -12   4   1  147.39   11.10
 -12   4   1  134.99   13.20
 -12   4   1  141.59   15.10
  10  -4  -1   82.89   12.30
 -10  -4   1   71.39    6.90
 -10  -4   1  100.19    9.60
  10  -4  -1   83.09   10.90
 -10  -4   1  104.69   12.80
 -10  -4   1   87.79   11.00
 -10  -4   1   89.09   10.70
  10   4  -1   95.89   12.50
 -10   4   1   76.89    7.40
 -10   4   1   88.99   10.20
 -10   4   1   85.59   11.60
 -10   4   1   85.19   10.50
 -10   4   1   71.39    9.90
 -10   4   1   81.69   11.20
 -10   4   1   79.09    8.30
 -10   4   1   64.79   10.70
  10   4  -1   71.99    9.80
 -10   4   1   80.29    9.60
 -10   4   1   85.69   10.70
  -8  -4   1   95.19    9.10
  -8  -4   1  110.29   10.50
   8  -4  -1  107.49   11.80
  -8  -4   1   73.39    9.80
  -8  -4   1   65.59    9.20
  -8  -4   1   86.99    8.40
  -8   4   1   90.49   10.80
  -8   4   1  109.69   11.50
  -8   4   1   96.79    9.60
  -8   4   1   94.19    9.10
  -8   4   1   75.99    7.70
  -8   4   1   95.89   10.20
  -8   4   1   89.89    9.70
  -8   4   1  108.49   10.30
   8   4  -1  103.59   10.90
  -8   4   1   89.29   10.00
   8   4  -1   85.59   10.10
  -8   4   1   83.19    8.30
  -8   4   1   93.39   10.20
  -6  -4   1   -0.60    4.50
  -6  -4   1   -2.90    5.90
  -6  -4   1    7.60    7.20
  -6  -4   1   -2.60    6.50
  -6   4   1    9.90    7.70
  -6   4   1   12.80    5.20
  -6   4   1    9.40    6.10
  -6   4   1   10.10    6.50
   6   4  -1    6.60    7.40
  -6   4   1    3.00    7.30
   6   4  -1    8.70    6.70
  -6   4   1   15.00    7.00
  -6   4   1    7.70    5.10
  -6   4   1    8.00    7.60
  -6   4   1   10.30    7.30
  -6   4   1   -4.50    6.70
   6   4  -1   11.00    7.90
  -6   4   1   -1.90    7.40
   4  -4  -1  658.83   21.80
   4  -4  -1  675.63   20.10
  -4  -4   1  618.84   19.90
  -4  -4   1  651.43   17.10
  -4  -4   1  677.63   21.90
  -4   4   1  635.34   21.80
   4   4  -1  658.43   22.10
  -4   4   1  652.23   21.40
  -4   4   1  648.34   18.50
  -4   4   1  652.93   22.30
  -4   4   1  694.73   20.10
   4   4  -1  654.13   20.40
  -4   4   1  665.83   21.30
   4   4  -1  670.53   21.40
  -4   4   1  679.03   18.20
  -4   4   1  658.13   20.80
   4   4  -1  650.73   17.00
   2  -4  -1  757.82   23.30
   2  -4  -1  708.43   21.90
   2  -4  -1  746.53   23.60
   2  -4  -1  708.73   20.20
  -2  -4   1  728.13   17.50
  -2  -4   1  739.43   20.10
  -2  -4   1  719.93   22.10
  -2   4   1  712.73   17.60
   2   4  -1  705.23   17.40
   2   4  -1  725.73   22.30
   2   4  -1  725.23   20.10
  -2   4   1  722.73   19.70
   2   4  -1  733.73   22.30
  -2   4   1  704.73   21.40
  -2   4   1  719.03   21.80
  -2   4   1  718.13   22.80
   0  -4  -1 1001.90   26.90
   0  -4   1  980.10   27.90
   0  -4  -1  960.50   27.40
   0  -4   1  927.81   26.30
   0  -4  -1  982.80   24.90
   0  -4   1  955.80   23.30
   0   4  -1  943.41   22.30
   0   4   1  964.20   24.90
   0   4   1  915.51   27.10
   0   4  -1  931.51   26.60
   0   4  -1  925.61   26.90
   0   4   1  966.00   26.80
   0   4  -1  918.41   23.30
   0   4  -1  870.11   23.30
   0   4  -1  968.60   27.20
   2  -4   1 1636.84   37.10
   2  -4   1 1635.54   40.40
   2  -4   1 1654.63   42.20
  -2  -4  -1 1631.54   41.50
  -2  -4  -1 1702.33   41.50
  -2  -4  -1 1690.83   40.40
  -2   4  -1 1650.73   41.50
  -2   4  -1 1609.94   40.30
   2   4   1 1644.44   40.80
   2   4   1 1648.73   41.80
   2   4   1 1636.14   41.60
  -2   4  -1 1620.14   37.10
   2   4   1 1690.13   46.40
  -2   4  -1 1569.04   45.00
  -2   4  -1 1655.13   41.90
   4  -4   1  423.56   17.30
  -4  -4  -1  391.96   16.10
  -4  -4  -1  427.16   11.70
  -4  -4  -1  419.86   16.50
  -4  -4  -1  426.36   17.00
   4  -4   1  415.96   14.80
   4  -4   1  412.16   16.00
  -4   4  -1  413.56   17.70
  -4   4  -1  428.36   17.40
   4   4   1  434.46   16.90
  -4   4  -1  394.96   15.70
   4   4   1  430.46   16.60
  -4   4  -1  416.66   16.70
  -4   4  -1  432.06   16.80
  -4   4  -1  418.86   12.00
  -4   4  -1  422.26   16.50
   4   4   1  410.46   16.70
  -6  -4  -1  117.79   10.60
   6  -4   1   97.29    8.10
  -6  -4  -1   84.69    9.50
  -6  -4  -1  102.59    9.90
   6  -4   1  126.49   10.50
  -6  -4  -1   88.99    7.50
  -6  -4  -1  104.89   10.30
   6  -4   1  101.59   11.60
  -6   4  -1   81.09    7.70
  -6   4  -1  110.49   11.30
  -6   4  -1  106.29   11.00
   6   4   1  112.19   10.30
  -6   4  -1   93.19    7.30
   6   4   1  123.39   11.10
  -6   4  -1   82.69   10.20
   6   4   1  112.29   10.40
  -6   4  -1  100.29   10.90
  -6   4  -1   97.19   11.00
  -6   4  -1   87.69    8.80
  -8  -4  -1   89.49   10.10
  -8  -4  -1   71.59    8.70
  -8  -4  -1   72.59   10.30
   8  -4   1   72.09    9.40
   8  -4   1   77.49   10.60
   8  -4   1  112.29   10.40
  -8  -4  -1   78.29    7.80
  -8  -4  -1   53.09    9.30
  -8   4  -1   75.89   10.00
   8   4   1   79.09   10.50
  -8   4  -1   60.49    8.70
  -8   4  -1   63.99    6.00
  -8   4  -1   79.39    9.20
  -8   4  -1   74.89    9.30
   8   4   1   84.89    9.90
  -8   4  -1   85.89    9.20
  -8   4  -1   51.89    9.50
 -10  -4  -1  200.88   16.40
 -10  -4  -1  164.28   13.10
 -10  -4  -1  203.08   13.00
 -10  -4  -1  207.38   12.50
  10  -4   1  179.58   16.00
  10  -4   1  170.18   13.40
 -10  -4  -1  195.38   15.30
  10  -4   1  175.88   12.50
 -10   4  -1  166.18    8.00
 -10   4  -1  186.38   12.90
  10   4   1  193.38   13.50
 -10   4  -1  187.98   13.40
  10   4   1  174.98   15.30
 -10   4  -1  203.28   15.50
 -10   4  -1  152.58   14.20
 -10   4  -1  188.58   13.20
 -12  -4  -1   12.90    9.50
  12  -4   1    1.10   10.40
 -12  -4  -1    4.30    7.50
 -12  -4  -1  -15.40   10.00
  12  -4   1   -5.30    6.50
 -12  -4  -1    0.90    7.40
  12  -4   1   10.30    8.70
  12   4   1   -4.70    8.60
 -12   4  -1   12.30    7.40
 -12   4  -1   -2.30    8.80
  12   4   1    7.50    7.80
 -12   4  -1   12.40    8.00
 -12   4  -1   -0.90    9.70
 -12   4  -1   -4.30    8.10
  14  -4   1   14.20    7.30
 -14  -4  -1   19.60    9.20
 -14  -4  -1   26.70    9.00
  14  -4   1   17.50   10.60
  14  -4   1   47.50   13.70
 -14  -4  -1    3.40   11.60
 -14  -4  -1    9.60    9.20
 -14  -4  -1   -0.40    8.60
 -14   4  -1   33.20    8.80
  14   4   1   11.00    8.50
 -14   4  -1   12.20    9.30
  14   4   1   23.30    8.90
  14   4   1    4.90   10.30
 -14   4  -1  -11.10    9.00
 -14   4  -1   20.10   10.90
 -16  -4  -1   13.00    6.50
 -16  -4  -1    7.20   10.30
  16  -4   1    0.40    6.60
 -16  -4  -1   11.20   12.40
  16  -4   1    9.30   10.70
 -16  -4  -1   12.90    9.00
  16  -4   1    8.80   12.70
  16   4   1    0.80    8.60
 -16   4  -1   10.10   10.40
 -16   4  -1   12.30   10.90
 -16   4  -1    8.30   11.00
  16   4   1   15.40   12.70
 -16   4  -1   24.50    9.00
  16   4   1    8.30   10.20
  16   4   1   -2.00    8.70
  18  -4   1   46.60   13.00
 -18  -4  -1   47.70   12.60
 -18  -4  -1   25.90   12.80
 -18  -4  -1   34.00   10.50
  18  -4   1   25.60   14.40
 -18  -4  -1   33.20   13.60
 -18  -4  -1   35.80    6.50
  18   4   1   45.00   10.10
 -18   4  -1   21.20   13.50
  18   4   1   36.10   14.70
 -18   4  -1   39.10   13.20
  18   4   1   53.39   10.70
  18   4   1   23.70   12.00
 -18   4  -1   35.70   12.70
 -18   4  -1   29.70   11.50
 -18   4  -1   45.30    9.90
 -18   4  -1   41.20   11.50
 -20  -4  -1   26.20   12.80
 -20  -4  -1   15.30   16.50
  20  -4   1    1.40    5.90
 -20  -4  -1    2.90   11.60
 -20  -4  -1   26.70   10.40
  20  -4   1   15.30   12.50
 -20   4  -1    3.70   10.60
 -20   4  -1   11.10    9.00
 -20   4  -1   11.30   13.20
  20   4   1   50.79   15.00
  20   4   1    2.30   13.60
  20   4   1   17.20    7.50
 -20   4  -1   -0.90   10.50
 -20   4  -1    1.50   11.70
  20   4   1   22.60    8.80
 -19  -5   1   29.40   12.20
 -19  -5   1   26.60   16.40
 -19  -5   1   64.99   12.90
  19  -5  -1   37.60   15.50
  19  -5  -1   62.59   15.30
 -19  -5   1    8.70   13.50
  19   5  -1    0.90    6.40
 -19   5   1   47.90   13.00
  19   5  -1   20.10   10.80
  19   5  -1   36.90   14.10
 -19   5   1   32.70   14.80
  19   5  -1   28.50   11.10
 -19   5   1   36.30   13.60
 -19   5   1   49.10    9.50
 -19   5   1   10.10   12.10
  17  -5  -1   12.40   13.10
 -17  -5   1   -6.10   11.90
 -17  -5   1    5.90   10.40
 -17  -5   1   -0.50   12.20
 -17  -5   1   18.80   11.20
  17  -5  -1   -9.50   10.70
 -17   5   1    3.10   12.20
  17   5  -1   11.30   10.20
 -17   5   1   15.90   11.30
 -17   5   1   12.30   11.00
  17   5  -1    1.90    8.10
  17   5  -1  -15.90   11.10
 -17   5   1   35.50    8.70
 -17   5   1   10.50   12.30
  17   5  -1    9.60   12.20
  15  -5  -1   23.60   12.70
 -15  -5   1   28.70    9.90
 -15  -5   1   48.80   11.10
 -15  -5   1   11.90    9.70
 -15  -5   1   34.80   12.10
  15  -5  -1   32.80   11.40
  15   5  -1   36.70   12.30
  15   5  -1   54.29   13.00
  15   5  -1   24.10   10.70
 -15   5   1    4.90   10.20
 -15   5   1   35.20   11.90
 -15   5   1   51.39    8.80
 -15   5   1   17.00   22.10
 -15   5   1   31.10   11.20
 -15   5   1   48.10    5.60
 -15   5   1   33.30   12.40
  13  -5  -1   11.30   10.50
 -13  -5   1   -8.50   15.10
 -13  -5   1   16.20   16.50
 -13  -5   1   18.40    9.70
 -13  -5   1    8.20    8.10
 -13   5   1   15.20   15.30
 -13   5   1   17.00   10.20
  13   5  -1    4.80   10.20
  13   5  -1   17.10    9.30
  13   5  -1   12.00    9.80
 -13   5   1   10.20    9.90
 -13   5   1    8.70   10.70
 -13   5   1   21.30    7.60
 -13   5   1    6.30   10.30
 -13   5   1   24.10    9.40
  11  -5  -1   21.10   10.60
 -11  -5   1   19.70    7.80
 -11  -5   1   26.00    9.40
 -11  -5   1   11.40   10.60
 -11  -5   1   35.70   11.70
 -11   5   1   20.80    8.80
  11   5  -1   29.50    9.40
 -11   5   1   24.30    6.00
 -11   5   1   22.10    8.40
 -11   5   1   40.60    7.90
 -11   5   1   16.00   15.40
 -11   5   1   28.10    7.30
 -11   5   1   31.90   10.90
 -11   5   1   53.49   10.10
 -11   5   1   17.30   10.20
 -11   5   1   21.70    8.00
 -11   5   1   20.90    8.90
  11   5  -1   19.10    9.60
  -9  -5   1  100.19    9.40
  -9  -5   1  135.99   12.40
  -9  -5   1   94.29   11.20
   9  -5  -1   97.49   12.70
  -9  -5   1   94.49   12.70
   9   5  -1  103.49   12.90
  -9   5   1  118.29   13.00
  -9   5   1   95.59   12.70
  -9   5   1   99.39    8.30
  -9   5   1   73.59    8.70
  -9   5   1  101.69    8.80
  -9   5   1  110.09   10.20
  -9   5   1   82.39   10.30
  -9   5   1  128.09   13.00
  -9   5   1  104.09   11.40
  -9   5   1   87.89   12.70
  -9   5   1  100.09   11.60
   9   5  -1   91.09   10.90
  -7  -5   1  109.79    8.20
  -7  -5   1  116.99   10.50
  -7  -5   1  116.69   11.40
   7   5  -1  127.19   12.40
  -7   5   1  131.39   11.90
  -7   5   1  112.69   11.30
  -7   5   1  104.29   11.70
  -7   5   1  113.09   12.20
   7   5  -1  114.99   11.50
  -7   5   1  100.19    9.40
  -7   5   1   90.19    8.90
  -7   5   1  106.09   10.90
  -7   5   1  102.39    9.70
  -7   5   1  104.49    9.00
  -7   5   1  115.69   12.40
  -7   5   1  115.49   11.40
  -5  -5   1  708.83   18.70
   5  -5  -1  721.43   24.80
   5  -5  -1  707.33   22.40
  -5  -5   1  761.82   24.30
  -5  -5   1  707.33   22.60
  -5   5   1  726.53   24.20
  -5   5   1  708.33   20.00
  -5   5   1  723.73   22.40
  -5   5   1  720.63   23.40
   5   5  -1  729.03   24.50
   5   5  -1  749.42   24.90
  -5   5   1  707.63   24.50
  -5   5   1  730.43   23.90
  -5   5   1  700.43   24.80
   5   5  -1  720.43   23.20
  -5   5   1  704.93   20.30
  -5   5   1  745.53   24.10
  -5   5   1  703.43   24.70
  -3  -5   1    8.60    5.70
   3  -5  -1    3.00    4.90
  -3  -5   1    2.00    7.10
  -3  -5   1   10.40    3.30
   3  -5  -1   13.30    8.50
   3  -5  -1   10.50    6.80
  -3   5   1    4.20    3.40
  -3   5   1    3.90    4.60
  -3   5   1   13.50    8.60
  -3   5   1   12.80    7.40
  -3   5   1    5.40    6.50
  -3   5   1    5.60    7.00
   3   5  -1   11.80    7.90
   3   5  -1   11.80    8.30
   3   5  -1    5.30    5.90
   3   5  -1   -0.90    7.70
   3   5  -1    3.90    2.80
   1  -5  -1   -5.10    6.70
  -1  -5   1   -1.80    7.10
  -1  -5   1    1.40    4.60
   1  -5  -1   12.30    8.60
   1  -5  -1    8.40    8.70
   1  -5  -1    5.70    5.10
   1   5  -1    0.80    7.90
   1   5  -1    3.70    7.10
   1   5  -1    4.00    2.90
  -1   5   1   12.40    8.70
   1   5  -1    3.20    4.90
  -1   5   1    1.10    1.70
  -1   5   1   -0.50    1.70
   1   5  -1    1.20    4.60
  -1   5   1    1.20    6.80
  -1   5   1   10.40    5.20
   1  -5   1  198.78   12.70
   1  -5   1  222.08   14.60
  -1  -5  -1  217.98   13.70
   1  -5   1  217.88    8.90
  -1  -5  -1  208.08   11.50
  -1  -5  -1  208.18   13.20
   1   5   1  197.18   11.60
  -1   5  -1  211.08   13.50
  -1   5  -1  205.18    8.90
  -1   5  -1  193.78   14.20
   1   5   1  197.18   13.30
  -1   5  -1  201.18   13.00
   1   5   1  209.78   14.60
  -1   5  -1  207.98   10.30
  -1   5  -1  203.38    8.20
  -3  -5  -1  334.77   15.80
   3  -5   1  307.97   14.30
  -3  -5  -1  316.67   15.70
  -3  -5  -1  339.47   14.90
   3  -5   1  339.57   16.80
   3   5   1  308.67   14.90
  -3   5  -1  336.67   14.70
   3   5   1  349.57   15.70
  -3   5  -1  318.77   15.90
   3   5   1  324.87   15.50
   3   5   1  322.67   16.60
  -3   5  -1  349.96   14.20
  -3   5  -1  305.47   10.30
  -3   5  -1  315.57   16.00
   5  -5   1   11.20    8.10
  -5  -5  -1   -0.90    6.70
  -5  -5  -1   -1.60    7.20
   5  -5   1    7.90    6.00
  -5  -5  -1   -5.90    7.10
  -5  -5  -1    3.40    3.30
  -5   5  -1    7.70    6.80
   5   5   1    3.50    7.80
   5   5   1   -4.70    6.80
  -5   5  -1    4.60    5.70
   5   5   1    1.70    6.60
  -5   5  -1    1.00    7.80
  -5   5  -1    0.30    3.70
  -5   5  -1   -2.00    8.10
  -5   5  -1    1.90    7.30
  -5   5  -1    5.90    7.30
  -7  -5  -1   54.99    9.10
  -7  -5  -1   43.40    8.90
  -7  -5  -1   46.40    5.90
   7  -5   1   37.70    6.40
   7  -5   1   45.80    9.50
  -7  -5  -1   43.80    9.00
  -7  -5  -1   68.19   10.10
  -7   5  -1   60.29   11.10
  -7   5  -1   45.90    9.70
   7   5   1   53.19    9.60
  -7   5  -1   31.30    9.90
  -7   5  -1   46.70    8.70
  -7   5  -1   57.09    6.90
   7   5   1   42.40    9.10
  -7   5  -1   39.20    8.80
  -7   5  -1   51.29    9.00
  -7   5  -1   53.89    5.70
  -7   5  -1   54.49   10.00
   7   5   1   48.00    9.10
   9  -5   1    1.70    7.10
  -9  -5  -1   -7.00    8.10
  -9  -5  -1    4.80    5.90
   9  -5   1   11.20    8.90
  -9  -5  -1    4.00    8.50
  -9  -5  -1    0.70    8.50
  -9  -5  -1    7.40    7.50
   9   5   1   -0.10    7.80
  -9   5  -1    1.50    8.00
  -9   5  -1   -6.10    4.60
  -9   5  -1   -4.20    7.20
   9   5   1    3.70    8.10
  -9   5  -1   -4.40    7.50
  -9   5  -1    3.60    8.40
  -9   5  -1    6.20    8.00
  -9   5  -1    0.80    8.10
  -9   5  -1    5.70    8.20
 -11  -5  -1   -0.40    8.60
  11  -5   1    6.30   10.10
 -11  -5  -1    5.80    7.50
 -11  -5  -1    4.40    6.90
 -11  -5  -1   13.00    9.30
 -11  -5  -1    1.80    9.60
  11  -5   1   -6.80    7.30
 -11   5  -1    7.40    9.00
 -11   5  -1   -2.90    8.40
 -11   5  -1    7.00    9.40
  11   5   1   10.00    9.10
 -11   5  -1   15.60    9.50
  11   5   1   -0.10    9.10
 -11   5  -1   -6.30    4.20
 -11   5  -1    4.00    7.70
 -11   5  -1   -1.10   10.10
 -13  -5  -1   37.90   12.80
  13  -5   1   30.70   10.70
 -13  -5  -1   40.70   11.50
  13  -5   1   34.40    8.80
  13  -5   1   34.30   12.90
 -13  -5  -1   36.60   13.70
 -13  -5  -1   35.20    8.30
 -13  -5  -1   26.10    9.20
 -13   5  -1   29.80   10.60
 -13   5  -1   30.20   10.40
 -13   5  -1   28.40    9.90
 -13   5  -1   37.40    9.40
 -13   5  -1   52.39   10.90
 -13   5  -1   17.20    4.30
  13   5   1   39.90   12.50
  13   5   1   46.60   10.60
 -15  -5  -1   -1.60    6.80
  15  -5   1   -0.40   11.90
 -15  -5  -1    7.80   11.70
 -15  -5  -1   -5.00    9.40
  15  -5   1   -3.80    6.60
 -15  -5  -1   12.70    9.30
  15  -5   1   -0.20   10.10
 -15   5  -1   11.30   10.90
 -15   5  -1   -1.40   10.40
  15   5   1    1.10    9.50
 -15   5  -1   11.30   11.20
  15   5   1   11.50   10.40
  15   5   1    3.70    8.40
 -15   5  -1    2.20    8.20
  17  -5   1   24.40   11.40
 -17  -5  -1    0.20   11.30
 -17  -5  -1   -6.10   13.40
  17  -5   1    6.50   13.50
 -17  -5  -1    0.50   10.30
 -17  -5  -1    9.00   10.10
  17   5   1    9.20    8.80
 -17   5  -1   -2.70   11.00
 -17   5  -1   -3.60   11.10
  17   5   1   19.40   12.80
 -17   5  -1    3.20   12.40
  17   5   1   24.50   13.60
  17   5   1    0.70    9.90
 -17   5  -1   -5.50   11.00
 -17   5  -1   10.90    9.20
 -19  -5  -1   33.60   16.80
  19  -5   1   26.20   12.20
 -19  -5  -1   29.50   13.80
 -19  -5  -1   27.80   12.60
 -19  -5  -1   57.69   12.50
  19  -5   1   30.30   16.30
 -19   5  -1   61.99   12.70
 -19   5  -1   48.80   10.90
 -19   5  -1   35.10   12.80
  19   5   1   55.59   16.50
 -19   5  -1   41.60   14.10
 -19   5  -1   41.10   14.20
  19   5   1   38.80   11.10
  19   5   1   16.00   13.20
 -19   5  -1   41.50   13.40
 -18  -6   1   34.20   13.00
 -18  -6   1    6.50   13.20
  18  -6  -1   23.60   14.60
 -18  -6   1   13.50   10.50
 -18  -6   1   32.70   12.10
 -18   6   1   16.50   12.10
 -18   6   1   33.70    9.60
  18   6  -1   16.20   13.90
 -18   6   1   20.20   12.60
 -18   6   1   13.50   13.20
  18   6  -1   22.60   12.20
  18   6  -1   -3.30    6.80
 -18   6   1   46.30   10.00
 -18   6   1   18.70   11.90
  18   6  -1   15.80   12.90
 -16  -6   1   13.10   12.60
 -16  -6   1   37.80   11.20
 -16  -6   1   37.20   13.60
  16  -6  -1   44.90   15.20
 -16  -6   1   21.90   11.10
 -16   6   1   36.50    6.70
 -16   6   1   20.40   11.70
 -16   6   1   52.69   10.00
 -16   6   1   16.90   10.60
  16   6  -1   34.10   14.30
  16   6  -1   31.40   11.20
 -16   6   1   47.20    9.90
  16   6  -1   48.60   13.10
 -16   6   1   46.00   13.40
 -16   6   1   43.10   13.40
 -16   6   1   37.90   13.90
 -14  -6   1    3.50    8.20
  14  -6  -1   -3.10   11.80
 -14  -6   1    6.90   12.00
 -14  -6   1   12.10    9.80
 -14  -6   1   -0.20    9.20
 -14   6   1   19.20   11.60
  14   6  -1   -5.60   11.70
 -14   6   1  -10.70   19.00
  14   6  -1   18.70   11.00
 -14   6   1   16.40    8.40
 -14   6   1    0.90    5.80
 -14   6   1    8.20    7.90
  14   6  -1   20.40   11.10
 -14   6   1    5.40   11.10
 -14   6   1    7.90    9.30
 -14   6   1   -2.30   11.40
 -14   6   1    5.60   11.10
 -12  -6   1   -5.40    9.40
 -12  -6   1  -16.70    8.60
 -12  -6   1    5.30    7.50
  12   6  -1   -2.30    9.90
 -12   6   1    4.50   11.00
 -12   6   1   -8.30    5.60
 -12   6   1    2.00   10.60
 -12   6   1    6.10    9.10
 -12   6   1   20.20    7.80
 -12   6   1   -0.90    7.40
  12   6  -1    1.30    9.80
 -12   6   1   11.90    7.40
 -12   6   1   -0.50    9.30
 -12   6   1  -13.50    8.70
 -12   6   1   16.30   10.50
 -10  -6   1    8.10    9.20
 -10  -6   1   24.30    6.70
 -10  -6   1   22.20   15.00
 -10   6   1   14.60   10.00
 -10   6   1   21.20   10.30
 -10   6   1   43.10   13.20
 -10   6   1   26.30   11.40
 -10   6   1   20.70   11.30
 -10   6   1   34.30   10.90
 -10   6   1   21.00    8.50
 -10   6   1   23.90   10.70
  10   6  -1   15.10    9.80
  10   6  -1   12.50   11.00
 -10   6   1    9.90    6.90
 -10   6   1   22.40    6.70
 -10   6   1   15.40    6.90
  -8  -6   1  130.59   13.50
  -8  -6   1  118.69   12.20
  -8  -6   1  178.38   20.10
  -8   6   1  106.19   13.70
  -8   6   1  107.29    9.80
  -8   6   1  126.79   13.10
  -8   6   1  118.39   13.90
   8   6  -1  137.79   14.00
  -8   6   1  125.79   12.40
  -8   6   1  110.59   10.00
  -8   6   1  141.29   14.30
  -8   6   1  130.89   13.50
   8   6  -1   99.99   12.50
  -8   6   1  125.59   12.50
  -8   6   1  138.59   14.50
  -8   6   1  119.59   11.00
  -6  -6   1   40.50    4.90
  -6  -6   1   50.49   10.10
  -6  -6   1   25.60    7.70
   6  -6  -1   50.69   10.80
  -6   6   1   46.60    9.80
  -6   6   1   36.20   10.20
   6   6  -1   27.50    9.50
   6   6  -1   41.00    9.70
  -6   6   1   46.90   11.10
  -6   6   1   68.49   11.60
  -6   6   1   31.80    9.40
  -6   6   1   56.09    8.70
  -6   6   1   36.80    6.00
   6   6  -1   49.00   10.30
  -6   6   1   36.90    8.80
  -6   6   1   45.10    9.80
  -6   6   1   36.30    6.20
  -4  -6   1  105.29   11.00
   4  -6  -1  122.19   13.00
   4  -6  -1  142.79   12.00
   4  -6  -1   98.79    8.90
  -4  -6   1  104.59    5.50
  -4  -6   1  110.49   11.60
  -4   6   1   88.79    8.80
  -4   6   1  107.29   10.40
   4   6  -1  119.99   12.20
  -4   6   1  132.49   11.90
   4   6  -1  122.19   11.80
   4   6  -1  146.09   13.30
  -4   6   1  155.88   14.20
  -4   6   1  119.39   12.40
  -4   6   1  114.69   11.70
  -4   6   1  103.69    7.20
   2  -6  -1    5.20    5.10
  -2  -6   1    8.40    7.80
   2  -6  -1   15.70    7.70
   2  -6  -1    6.60    9.00
  -2  -6   1    7.80    5.50
   2   6  -1    3.80    8.20
   2   6  -1    9.80    5.90
  -2   6   1    4.10    9.40
   2   6  -1    6.00    7.90
   2   6  -1    7.20    2.40
  -2   6   1   -3.20    2.40
  -2   6   1    6.30    7.90
  -2   6   1    7.00    7.20
  -2   6   1   16.20    5.60
  -2   6   1    5.00    6.60
  -2   6   1    6.10    2.60
   0  -6   1   -0.40    4.40
   0  -6  -1    9.60    8.40
   0  -6   1    5.80    9.10
   0  -6   1   -0.30    7.20
   0  -6  -1    0.40    5.60
   0  -6  -1   11.00    9.10
   0   6  -1   10.30    5.10
   0   6  -1   17.80    8.00
   0   6  -1    4.00    4.70
   0   6   1    0.20    7.40
   0   6  -1    8.80    3.10
   0   6  -1   -2.50    8.60
   0   6   1    3.40    8.60
   0   6  -1   10.90    8.30
   0   6   1   10.20    6.10
  -2  -6  -1   55.69   10.80
  -2  -6  -1   43.80    7.70
   2  -6   1   42.50    8.90
  -2  -6  -1   45.60    8.70
   2  -6   1   48.70    7.70
   2  -6   1   53.29   11.30
   2   6   1   58.79    8.30
  -2   6  -1   57.49    5.60
   2   6   1   48.50    8.90
  -2   6  -1   40.20    9.20
  -2   6  -1   50.59   10.80
   2   6   1   42.90   10.50
   2   6   1   46.70    9.10
  -2   6  -1   44.00    8.70
  -2   6  -1   40.50    7.10
   4  -6   1    3.50    7.20
  -4  -6  -1   26.80    9.60
  -4  -6  -1   14.10    7.80
  -4  -6  -1    2.70    6.70
   4  -6   1    9.10    9.30
  -4   6  -1    3.60    6.80
   4   6   1    6.10    8.30
  -4   6  -1   -9.00    3.60
   4   6   1   -5.10    9.00
  -4   6  -1   -3.10    7.30
   4   6   1    4.00    7.40
  -4   6  -1   22.70    7.60
  -4   6  -1    1.90    8.40
  -4   6  -1   21.70    8.50
   4   6   1    1.00    7.90
   6  -6   1  169.68   15.90
  -6  -6  -1  179.68    7.40
  -6  -6  -1  198.38   15.60
  -6  -6  -1  190.38   14.10
   6  -6   1  189.28   12.60
  -6  -6  -1  158.48   14.10
  -6   6  -1  182.38   12.20
   6   6   1  184.18   14.70
  -6   6  -1  196.08   14.50
   6   6   1  174.18   14.20
  -6   6  -1  179.78   14.60
   6   6   1  184.68   15.00
  -6   6  -1  191.48   15.30
  -6   6  -1  191.98   14.70
  -6   6  -1  169.38   14.10
  -6   6  -1  175.18    8.90
  -6   6  -1  165.58   14.20
  -6   6  -1  183.88   14.60
  -8  -6  -1    1.50    4.70
  -8  -6  -1   16.00    8.50
   8  -6   1   -8.30    8.80
  -8  -6  -1    7.00    8.00
   8   6   1    4.00    9.00
  -8   6  -1   16.80    8.90
   8   6   1   -5.50    9.10
  -8   6  -1   17.40   10.30
  -8   6  -1   -3.00    8.60
  -8   6  -1   15.40   11.40
  -8   6  -1    6.30    8.70
  -8   6  -1   10.50    4.90
  -8   6  -1    8.20    6.30
  -8   6  -1    8.00    8.30
 -10  -6  -1   44.70    9.60
 -10  -6  -1   47.10   10.10
 -10  -6  -1   46.60    7.30
 -10  -6  -1   32.10   10.40
 -10  -6  -1   46.50   11.60
  10  -6   1   32.20   11.00
 -10   6  -1   41.00   11.30
 -10   6  -1   40.50    9.70
 -10   6  -1   48.90   11.80
 -10   6  -1   35.40   11.60
  10   6   1   44.30   11.20
 -10   6  -1   39.90   10.50
 -10   6  -1   45.00    6.90
 -10   6  -1   53.39   11.00
 -10   6  -1   37.30    7.20
  10   6   1   31.70   10.90
 -10   6  -1   36.00   11.00
  12  -6   1   27.50   12.60
 -12  -6  -1   13.60    9.90
 -12  -6  -1   38.90   12.10
 -12  -6  -1   22.30   10.20
 -12  -6  -1   24.80    8.10
 -12  -6  -1   15.70    8.30
 -12   6  -1   27.10   10.00
 -12   6  -1   29.90   11.10
 -12   6  -1   28.00   14.00
 -12   6  -1   39.40   11.20
 -12   6  -1    9.60   12.50
 -12   6  -1   13.50    5.80
  12   6   1   26.20   11.30
  12   6   1   23.40   10.40
 -12   6  -1   31.00    7.40
 -14  -6  -1   56.29   13.20
  14  -6   1    3.60   12.30
 -14  -6  -1    3.20    8.90
 -14  -6  -1  -11.60    9.90
 -14  -6  -1   11.20    8.00
 -14   6  -1   -4.30    4.30
 -14   6  -1    1.30   10.10
 -14   6  -1   10.30   10.00
 -14   6  -1   21.50    9.80
 -14   6  -1   19.10   10.90
 -14   6  -1    5.10   11.20
 -14   6  -1    4.20   10.30
  14   6   1   22.10   11.00
 -14   6  -1   13.50    7.50
  14   6   1   14.30   10.70
  16  -6   1   50.59   14.70
 -16  -6  -1   48.90   11.40
 -16  -6  -1   49.50   15.50
 -16  -6  -1   52.49   12.60
 -16  -6  -1   49.70    9.10
 -16  -6  -1   56.79   14.00
 -16   6  -1   32.40   14.00
 -16   6  -1   48.80   12.50
 -16   6  -1   44.70   13.40
  16   6   1   34.10   12.20
 -16   6  -1   59.09   14.00
 -16   6  -1   37.50   12.80
 -16   6  -1   63.69   10.30
  16   6   1   52.59   12.40
 -16   6  -1   47.00   10.70
 -18  -6  -1   21.90   12.50
 -18  -6  -1   -1.00   12.30
 -18  -6  -1   -9.40   11.60
  18  -6   1   -1.00   13.70
 -18  -6  -1   14.10   10.70
  18   6   1  -17.20   10.30
  18   6   1   -0.40   13.30
 -18   6  -1   -0.90   12.60
 -18   6  -1   17.50    9.90
 -18   6  -1    5.20   13.20
 -18   6  -1   13.10   12.50
 -18   6  -1   18.00   12.90
  18   6   1  -10.50   14.10
  18   6   1   -3.30   10.40
 -18   6  -1   10.00   11.60
 -17  -7   1    4.50   12.00
 -17  -7   1   -6.60   11.80
 -17   7   1   14.00   13.20
  17   7  -1   -0.40   11.30
  17   7  -1  -11.90   10.60
  17   7  -1    7.90   11.70
 -17   7   1   -1.70   11.50
 -17   7   1   21.00   12.80
 -17   7   1   -4.10    8.40
 -17   7   1    4.20    8.90
 -17   7   1   21.70    9.60
 -17   7   1   -5.00    9.90
 -17   7   1    9.30   13.10
 -15  -7   1    4.30   10.70
 -15  -7   1   -4.60    8.30
 -15  -7   1    3.80   12.00
 -15   7   1   -3.90    8.30
 -15   7   1   26.10   12.40
 -15   7   1   -3.10   12.30
  15   7  -1   -2.30   11.70
 -15   7   1  -17.20   10.90
  15   7  -1    6.90   10.50
  15   7  -1   10.20   11.20
 -15   7   1    9.00    8.10
 -15   7   1   13.00   12.00
 -15   7   1   17.20   13.20
 -15   7   1   16.90    9.40
 -15   7   1   -3.20    6.00
 -13  -7   1  -12.60   13.10
 -13  -7   1   14.30    7.40
 -13  -7   1   25.20   11.60
 -13   7   1   19.70   13.70
 -13   7   1   15.90   11.90
 -13   7   1   44.40   12.40
  13   7  -1   35.50   12.10
 -13   7   1   32.70    8.80
  13   7  -1   34.20   12.00
 -13   7   1   10.80    7.10
 -13   7   1   24.30   11.80
 -13   7   1   33.00    9.60
 -13   7   1   21.80   11.80
 -13   7   1   30.70   11.50
 -13   7   1   29.70    8.10
 -11  -7   1   54.59   11.50
 -11  -7   1   47.60   12.70
 -11  -7   1   45.60    7.40
  11   7  -1   37.10   12.40
 -11   7   1   41.20   12.00
 -11   7   1   48.10   13.10
 -11   7   1   55.09   12.60
 -11   7   1   50.49    8.70
 -11   7   1   48.70   12.50
 -11   7   1   45.10   10.30
  11   7  -1   38.60   11.50
 -11   7   1   45.80   13.40
 -11   7   1   32.60    8.10
 -11   7   1   74.19   12.90
 -11   7   1   35.40    7.80
 -11   7   1   22.00   12.10
  -9  -7   1   14.70   10.50
  -9  -7   1   26.30    5.60
  -9  -7   1    5.60    9.90
  -9   7   1    7.50    6.40
  -9   7   1   17.40    9.70
  -9   7   1   14.90   10.00
  -9   7   1   29.30   12.70
  -9   7   1   14.00    9.70
  -9   7   1   31.70   11.00
  -9   7   1   15.70   10.70
  -9   7   1   15.10   11.10
   9   7  -1   12.80   11.10
  -9   7   1   -2.50    9.60
  -9   7   1   20.80    7.10
  -9   7   1   36.60    8.00
   9   7  -1   26.20   12.40
   7  -7  -1   89.49   18.80
  -7  -7   1   48.80    5.30
  -7  -7   1   53.89    9.90
  -7  -7   1   59.39   11.50
  -7   7   1   55.99   10.90
   7   7  -1   51.59   11.70
  -7   7   1   54.49    9.50
  -7   7   1   46.70   12.70
  -7   7   1   48.40   10.90
  -7   7   1   56.89   12.40
  -7   7   1   48.60   11.10
  -7   7   1   31.90    9.90
   7   7  -1   45.70   10.80
  -7   7   1   53.29    7.40
   7   7  -1   56.29   12.20
  -7   7   1   53.29   11.60
  -7   7   1   58.19    7.50
  -7   7   1   53.09   11.70
  -5  -7   1   44.40    8.60
  -5  -7   1   45.00    9.50
   5  -7  -1   56.99   10.30
   5  -7  -1   35.30   10.60
  -5   7   1   50.69    7.20
   5   7  -1   44.90   11.00
   5   7  -1   37.80   10.00
  -5   7   1   50.69   10.00
  -5   7   1   40.90   10.90
  -5   7   1   38.70   15.60
  -5   7   1   41.30    9.80
  -5   7   1   20.90   10.00
   5   7  -1   61.29   11.90
  -5   7   1   48.80   10.40
  -5   7   1   38.60   10.10
  -5   7   1   42.80    5.70
  -3  -7   1   26.80   10.00
   3  -7  -1   18.90   10.50
  -3  -7   1   17.30    6.60
   3  -7  -1   24.10    8.50
   3  -7  -1   21.00    5.80
   3   7  -1   25.10    9.70
  -3   7   1   17.40    7.90
  -3   7   1   30.30   10.90
  -3   7   1   19.80    9.40
   3   7  -1   21.10    9.90
   3   7  -1   15.80    9.70
  -3   7   1   16.30    3.60
  -3   7   1   23.20    3.60
  -3   7   1   39.80    9.20
  -1  -7   1    4.40    8.10
   1  -7  -1  -11.00   10.20
  -1  -7   1    3.30   10.70
  -1  -7   1    0.70    5.10
   1  -7  -1    6.50    8.50
   1  -7  -1   16.80    5.80
  -1   7   1   12.00    8.60
  -1   7   1   11.90    9.50
  -1   7   1   -3.80    9.50
   1   7  -1   10.80    5.30
  -1   7   1    1.90    6.80
   1   7  -1    3.50    8.50
  -1   7   1   26.90    6.50
   1   7  -1    9.50    5.90
   1   7  -1    7.30    9.40
   1   7  -1   11.70    9.10
  -1  -7  -1  159.08   16.80
   1  -7   1  157.48    9.10
  -1  -7  -1  163.38   11.90
   1  -7   1  168.68   16.40
  -1  -7  -1  154.68   16.50
   1  -7   1  154.08   14.00
  -1   7  -1  155.18   15.50
  -1   7  -1  166.68   14.20
   1   7   1  172.48   14.60
  -1   7  -1  155.98   10.80
  -1   7  -1  146.69    6.80
   1   7   1  137.99   13.90
   1   7   1  142.39   12.10
  -1   7  -1  159.38   15.30
  -1   7  -1  141.49   12.90
   1   7   1  155.08   16.00
   3  -7   1  777.72   20.70
  -3  -7  -1  770.92   25.40
   3  -7   1  798.42   29.00
   3  -7   1  785.32   26.50
  -3  -7  -1  754.32   26.70
   3   7   1  731.83   27.80
   3   7   1  768.72   25.30
   3   7   1  795.12   28.80
  -3   7  -1  733.33   28.60
   3   7   1  790.12   27.10
  -3   7  -1  784.02   20.80
  -3   7  -1  746.23   20.80
  -3   7  -1  784.32   28.40
  -3   7  -1  783.22   24.60
  -3   7  -1  788.52   26.90
   5  -7   1   -6.00    9.70
  -5  -7  -1    8.80    8.50
  -5  -7  -1   14.10   10.20
  -5  -7  -1   20.00    9.30
   5  -7   1    0.10    7.60
   5   7   1    2.50    8.10
   5   7   1   22.40    8.80
  -5   7  -1    6.10    7.80
   5   7   1   14.70    9.60
  -5   7  -1    8.20    8.20
  -5   7  -1   18.70    9.80
  -5   7  -1    9.80    8.60
  -5   7  -1    3.10    9.90
  -5   7  -1    0.10    4.40
   7  -7   1   12.30   11.50
  -7  -7  -1   26.40   10.50
  -7  -7  -1   15.00    3.40
  -7  -7  -1    9.10    8.90
  -7  -7  -1   31.40   11.00
   7  -7   1   15.20    7.60
  -7   7  -1   32.00   12.00
   7   7   1   22.10   10.30
  -7   7  -1   11.70    9.90
  -7   7  -1   41.80   11.00
  -7   7  -1   33.00    8.40
   7   7   1   35.70   11.70
  -7   7  -1    9.00    9.20
  -7   7  -1   14.10    9.70
  -7   7  -1   10.90    9.80
  -7   7  -1   15.50    4.90
  -7   7  -1   26.30   11.80
  -9  -7  -1   20.00   10.10
  -9  -7  -1    2.10    8.70
  -9  -7  -1    5.90   10.20
  -9   7  -1    7.10    9.50
  -9   7  -1   12.40   11.80
  -9   7  -1    3.10    9.60
  -9   7  -1   11.80    5.50
  -9   7  -1    7.50    9.80
   9   7   1   11.10   10.20
  -9   7  -1   16.20    7.50
  -9   7  -1   21.60   11.30
  -9   7  -1   15.40   11.20
   9   7   1   10.70   10.80
 -11  -7  -1    4.50    9.50
 -11  -7  -1   21.30   11.20
 -11  -7  -1   -0.90   10.40
 -11  -7  -1    1.90    5.60
 -11   7  -1    9.90   10.00
 -11   7  -1   -4.60   10.50
 -11   7  -1    5.40   10.40
  11   7   1    7.90   10.10
 -11   7  -1    9.80    9.80
 -11   7  -1    2.80    6.50
 -11   7  -1    5.30    5.70
 -11   7  -1    0.10   10.10
 -11   7  -1   -4.50    7.50
 -11   7  -1   14.70   11.70
  11   7   1  -10.00    9.90
 -13  -7  -1    6.20    9.30
 -13  -7  -1   16.80   11.70
  13  -7   1   -4.30   11.10
 -13  -7  -1   -8.30    6.50
 -13   7  -1   -8.40    5.70
 -13   7  -1   12.60   15.30
 -13   7  -1    7.20    6.40
  13   7   1   -6.60   11.70
 -13   7  -1    8.00   12.30
 -13   7  -1  -13.60   13.30
 -13   7  -1   -8.10   10.50
 -13   7  -1   16.30   11.10
 -13   7  -1    0.40   10.70
  13   7   1    9.70   11.20
 -15  -7  -1    3.10   11.50
 -15  -7  -1   -0.90   16.30
  15  -7   1   20.40   13.40
 -15  -7  -1   13.40    8.90
  15   7   1   -5.00   10.80
 -15   7  -1    3.70   12.60
 -15   7  -1   13.10   10.30
 -15   7  -1    3.70   11.80
  15   7   1    1.40   16.90
 -15   7  -1   -6.50    8.70
 -15   7  -1    2.60   23.90
 -15   7  -1   -0.40   11.40
 -15   7  -1    7.50    7.60
 -15   7  -1   -8.00   10.60
 -17  -7  -1   24.90   13.90
 -17  -7  -1    1.40   11.90
  17  -7   1    6.60   14.40
 -17  -7  -1   15.10   14.40
 -17  -7  -1   21.90   12.60
 -17   7  -1    8.60    9.80
 -17   7  -1   16.40   13.10
 -17   7  -1    9.70    8.50
 -17   7  -1   29.90    8.90
  17   7   1   13.20   10.50
  17   7   1    7.40   12.30
 -17   7  -1   10.00   11.40
 -17   7  -1   -1.50   12.10
  17   7   1   11.80   10.90
 -17   7  -1   -0.50   12.60
  17   7   1  -14.40   11.60
 -16  -8   1   11.50    7.80
 -16  -8   1   18.70   13.20
 -16  -8   1   -1.10   11.30
 -16   8   1  -10.10    6.40
 -16   8   1   25.40   10.40
 -16   8   1   10.60   12.20
 -16   8   1  -11.30   14.30
 -16   8   1    8.10   13.60
 -16   8   1   -7.50    8.20
 -16   8   1    2.60   14.40
  16   8  -1    1.70   17.20
  16   8  -1   -5.70   10.60
  16   8  -1   -5.90   12.40
 -16   8   1  -17.50   11.40
 -16   8   1   -1.70    7.70
 -14  -8   1   18.90   11.40
 -14  -8   1   51.99   14.30
 -14  -8   1   29.20    7.50
  14   8  -1   28.70   13.30
 -14   8   1   17.70   13.00
 -14   8   1   32.50   13.80
 -14   8   1   30.50    8.30
  14   8  -1   15.10   10.10
 -14   8   1   35.70   10.80
 -14   8   1   31.30    8.50
 -14   8   1   24.30   13.10
 -14   8   1   23.10   14.80
 -14   8   1   39.90   12.70
  14   8  -1   35.80   13.80
 -14   8   1   35.30    9.70
 -12  -8   1   -3.70    5.20
 -12  -8   1   16.90   11.90
 -12   8   1    5.80    7.00
  12   8  -1  -20.80   11.30
 -12   8   1  -12.10    7.00
 -12   8   1    0.90   11.80
 -12   8   1   44.80   13.30
 -12   8   1   -1.00    7.20
  12   8  -1   14.20   11.20
 -12   8   1    3.90   10.00
 -12   8   1    6.90   10.20
 -12   8   1    3.30   12.30
 -12   8   1    3.60   12.60
 -12   8   1    8.50   10.80
 -10  -8   1    0.90    8.90
 -10  -8   1    5.80    4.50
 -10  -8   1   -3.60   10.90
 -10   8   1    2.30   12.40
 -10   8   1   10.20   11.00
 -10   8   1   11.50    6.80
 -10   8   1   -9.20   12.50
 -10   8   1   -2.50   11.40
 -10   8   1    9.80    8.40
 -10   8   1    7.60   11.70
 -10   8   1  -11.10    9.60
 -10   8   1    1.10   10.50
  10   8  -1   -3.30   10.10
 -10   8   1   -0.70    6.20
  10   8  -1    4.70   11.70
 -10   8   1   10.40   10.00
  -8  -8   1   51.99    5.40
  -8  -8   1   77.89   13.50
  -8  -8   1   66.99   11.50
   8  -8  -1   78.49   14.90
  -8   8   1   87.19   13.70
  -8   8   1   59.99    8.00
  -8   8   1   67.99   12.40
  -8   8   1   95.49   14.20
   8   8  -1   48.90   12.10
  -8   8   1   79.89    8.30
  -8   8   1   66.69   20.80
  -8   8   1   49.60   10.10
   8   8  -1   34.40   12.10
  -8   8   1   71.19   12.90
  -6  -8   1   69.89   10.50
   6  -8  -1   82.49   14.70
  -6   8   1   68.79   12.90
  -6   8   1   75.19   12.10
  -6   8   1   45.60   13.40
  -6   8   1   65.19    6.90
  -6   8   1   55.79   10.60
   6   8  -1   51.89   12.40
  -6   8   1   60.89    7.80
   6   8  -1   54.49   12.60
  -6   8   1   81.99   12.70
  -6   8   1   62.89   12.20
   6   8  -1   46.10   11.20
  -4  -8   1   86.79    9.60
   4  -8  -1   95.29   12.10
  -4  -8   1  105.99   13.30
   4  -8  -1   86.79    8.20
   4  -8  -1   86.19   15.10
  -4   8   1   80.99    6.10
  -4   8   1  105.59   12.30
  -4   8   1   77.09    6.10
  -4   8   1   95.39    8.90
   4   8  -1  113.89   15.10
  -4   8   1  104.29   15.80
   4   8  -1  137.89   15.90
  -4   8   1   91.79   14.50
  -4   8   1   74.59   11.60
   4   8  -1   88.89   13.50
   4   8  -1   89.49   12.80
  -2  -8   1    3.10   11.80
   2  -8  -1    5.90   11.30
  -2  -8   1    7.50    8.80
   2  -8  -1   10.00    5.80
   2  -8  -1   17.10    9.00
  -2  -8   1   15.10    6.30
   2   8  -1   24.60   12.60
   2   8  -1   16.80   17.50
  -2   8   1   15.60   11.70
  -2   8   1   20.50    7.00
   2   8  -1   21.00   17.30
   2   8  -1   18.30    5.70
  -2   8   1   23.50   10.70
  -2   8   1   14.50   10.10
  -2   8   1   16.30    8.00
   2   8  -1   14.90    9.90
   0  -8  -1   19.30   12.10
   0  -8  -1   30.70    9.60
   0  -8   1   17.70    9.10
   0  -8  -1   32.50    6.90
   0  -8   1   22.50   11.70
   0  -8   1   22.80    5.80
   0   8  -1   31.40    6.90
   0   8  -1   28.90    7.00
   0   8  -1   46.80   11.70
   0   8   1   37.00    8.30
   0   8  -1    0.10   17.50
   0   8   1   23.00   10.90
   0   8   1   25.20    8.00
   0   8  -1   32.80   10.70
   0   8   1   -4.60   10.40
  -2  -8  -1   33.00   10.30
   2  -8   1   39.50    5.60
   2  -8   1   25.90    9.10
  -2  -8  -1   37.00   13.40
   2  -8   1   16.00   11.90
  -2  -8  -1   42.80    8.50
  -2   8  -1   36.20    8.10
   2   8   1   19.60   11.80
   2   8   1   40.30   12.30
   2   8   1   34.50    8.70
  -2   8  -1   27.00    4.40
  -2   8  -1   38.70    8.10
  -2   8  -1   52.09   12.10
  -2   8  -1   31.00   10.80
   2   8   1   34.30   10.60
  -2   8  -1   27.10    4.30
   4  -8   1    7.30   11.30
  -4  -8  -1    6.50    7.70
   4  -8   1   -5.30    8.50
   4   8   1   23.30    9.30
   4   8   1    9.70    9.50
  -4   8  -1  -11.20   10.30
  -4   8  -1    4.80    9.40
  -4   8  -1   11.00    5.30
   4   8   1   15.30   17.70
   4   8   1   17.60   10.10
  -4   8  -1   -6.10    7.90
  -4   8  -1    7.50    4.80
  -4   8  -1   -0.10    8.90
  -4   8  -1   -5.20   14.70
   6  -8   1   18.00   11.40
  -6  -8  -1   26.90   12.20
   6  -8   1   34.20   12.70
  -6  -8  -1   32.00   15.80
  -6   8  -1   32.90   10.30
  -6   8  -1   10.60    4.80
  -6   8  -1   44.30   12.90
   6   8   1   33.60   10.90
  -6   8  -1   45.90   11.80
  -6   8  -1   38.50   16.20
  -6   8  -1   10.40   10.00
   6   8   1   24.00   11.60
  -8  -8  -1  183.58   17.40
  -8  -8  -1  128.69   13.60
  -8   8  -1  190.78   26.30
   8   8   1  108.39   13.80
  -8   8  -1  132.69   12.90
  -8   8  -1  129.09   12.20
  -8   8  -1  156.88   15.40
  -8   8  -1  128.09    8.50
  -8   8  -1  128.49   14.50
  -8   8  -1  170.18   16.80
  -8   8  -1  210.48   18.20
   8   8   1  146.89   16.30
 -10  -8  -1  -10.20   10.50
 -10  -8  -1   -3.10    4.10
 -10  -8  -1    5.50    9.70
 -10   8  -1    0.00   10.60
 -10   8  -1   -2.00    7.00
 -10   8  -1    2.90   10.50
 -10   8  -1   16.50   12.70
 -10   8  -1    2.20   10.70
 -10   8  -1    4.60    7.50
 -10   8  -1   17.70    8.10
  10   8   1    6.20   10.30
 -10   8  -1    1.50   10.20
  10   8   1   29.70   12.20
 -10   8  -1   -6.90   10.70
 -12  -8  -1   46.30    6.80
 -12  -8  -1   28.30   11.70
 -12  -8  -1   43.40   13.40
 -12   8  -1   42.00    8.50
 -12   8  -1   52.79   14.20
 -12   8  -1   42.90    9.30
 -12   8  -1   50.59   13.90
 -12   8  -1   41.40   11.40
 -12   8  -1   59.09   13.80
 -12   8  -1   52.19    7.20
  12   8   1   52.99   14.60
 -12   8  -1   55.89   13.70
  12   8   1   43.80   14.20
 -12   8  -1   58.99   14.80
 -12   8  -1   58.49   13.60
 -14  -8  -1   -8.90   12.60
 -14  -8  -1   -3.00   18.30
 -14  -8  -1    3.70    6.40
 -14   8  -1   14.70   12.10
 -14   8  -1    1.20    6.60
 -14   8  -1  -10.60   11.40
 -14   8  -1    5.90   10.20
  14   8   1    8.30   12.90
 -14   8  -1   -4.10   11.10
 -14   8  -1   10.20    6.80
  14   8   1    3.40   12.00
 -14   8  -1   -4.90    8.30
 -14   8  -1  -13.40   11.30
 -13  -9   1   27.60   13.00
 -13  -9   1   -9.20   12.20
 -13   9   1    3.70   12.90
  13   9  -1  -14.60   10.30
 -13   9   1   -9.30   11.90
 -13   9   1   -9.80   17.50
 -13   9   1   18.50   14.30
  13   9  -1   -8.60   13.10
 -13   9   1   16.50   16.60
 -13   9   1   19.30   11.90
 -13   9   1   25.50   11.00
 -13   9   1   19.90   11.90
  13   9  -1   13.70    9.20
 -13   9   1    5.20    7.00
 -13   9   1    6.60    8.40
 -11  -9   1   13.20   12.70
 -11   9   1   17.30   10.50
 -11   9   1   27.10    7.40
 -11   9   1   43.20   10.10
 -11   9   1   19.00    8.20
  11   9  -1   10.90   13.00
 -11   9   1   36.80   13.20
  11   9  -1   37.50   17.50
 -11   9   1   12.00   10.70
 -11   9   1   24.70   11.30
 -11   9   1   10.40   12.70
  -9  -9   1  -13.90    7.70
  -9  -9   1    1.90   11.70
  -9   9   1   -6.50    5.80
  -9   9   1    0.70    9.80
   9   9  -1   -0.10   10.20
  -9   9   1    4.20   10.40
  -9   9   1   -1.00   10.80
  -9   9   1   10.40   11.60
  -9   9   1    8.70   11.90
   9   9  -1  -15.50   11.10
  -9   9   1   10.50   13.70
  -9   9   1   -1.20    6.20
  -9   9   1   -2.70   11.00
   7  -9  -1  145.19   17.40
  -7  -9   1  100.59   12.20
  -7   9   1  103.09    9.30
  -7   9   1   95.19   13.50
  -7   9   1  150.08   16.10
  -7   9   1  106.99   14.10
   7   9  -1   86.49   15.00
  -7   9   1  107.79    9.30
  -7   9   1  126.59   17.50
   7   9  -1   54.19   12.40
  -7   9   1   86.79   13.90
  -7   9   1  103.09   14.70
  -5  -9   1    9.40    7.10
   5  -9  -1   20.50   13.30
   5   9  -1  -10.90   10.60
  -5   9   1   14.80   11.30
   5   9  -1   19.00   11.70
  -5   9   1   22.10    6.70
   5   9  -1   15.60   12.20
  -5   9   1    3.50    9.90
   5   9  -1   42.90   12.70
   5   9  -1   17.70    5.70
  -5   9   1    4.90    9.60
  -5   9   1    0.00   11.10
  -5   9   1    8.30    3.90
  -5   9   1   13.40   11.60
   3  -9  -1    6.30   11.90
  -3  -9   1   -3.80    5.80
   3  -9  -1   -4.50    4.00
   3  -9  -1  -13.50    8.60
  -3  -9   1    3.70   13.20
   3   9  -1   10.80   12.10
  -3   9   1   -2.80   11.40
   3   9  -1    1.90   11.60
  -3   9   1    5.10    8.50
   3   9  -1   12.40   10.20
  -3   9   1   -5.10   10.00
   3   9  -1    1.00    5.40
   3   9  -1   13.50   12.20
  -3   9   1   16.70    6.70
   1  -9  -1    3.70    9.40
   1  -9  -1    1.20   13.10
  -1  -9   1   -4.90   11.80
  -1  -9   1   -1.90    4.40
  -1  -9   1    0.70    8.80
   1  -9  -1   11.30    5.90
  -1   9   1    4.70    7.80
   1   9  -1    2.00   11.60
  -1   9   1   -0.60   10.00
  -1   9   1    2.10   11.00
   1   9  -1    8.10   11.10
  -1   9   1    5.80    7.40
  -1   9   1    9.20   11.60
   1   9  -1   39.50   12.90
   1   9  -1    3.60    6.10
   1  -9   1   42.20   14.00
  -1  -9  -1   37.20    7.80
  -1  -9  -1   26.20   14.00
   1  -9   1   48.50   11.70
   1   9   1   40.60    9.30
   1   9   1   45.80   13.80
  -1   9  -1   21.30   11.50
  -1   9  -1   28.00   12.50
  -1   9  -1   42.30    7.20
   1   9   1   47.00   13.60
  -1   9  -1   33.10    8.20
  -1   9  -1   40.10   12.30
   1   9   1   29.90    8.20
   1   9   1   53.69   12.50
   1   9   1   35.60   11.40
  -3  -9  -1   20.90   14.20
  -3  -9  -1   21.70    8.10
   3  -9   1   16.50   10.00
   3  -9   1   13.40   13.00
  -3   9  -1   26.20    6.60
  -3   9  -1    6.80   10.60
  -3   9  -1   20.90    4.10
   3   9   1   10.40   12.30
   3   9   1   28.40   10.80
  -3   9  -1   20.80   12.10
   3   9   1   26.00   12.10
  -3   9  -1   22.40    6.70
  -3   9  -1    8.60    8.00
   3   9   1   25.30    9.30
  -5  -9  -1   -7.70    7.40
   5  -9   1   -7.60    8.50
   5  -9   1   -0.90   11.40
  -5   9  -1   -1.50    9.60
   5   9   1   -2.30    9.90
  -5   9  -1   -0.60    4.60
  -5   9  -1    4.30    5.10
  -5   9  -1    2.00    9.80
  -5   9  -1  -10.80   11.00
   5   9   1    7.30   11.20
  -5   9  -1   -6.30   10.50
  -5   9  -1   -3.80    5.40
  -5   9  -1  -12.60   12.70
  -7  -9  -1    4.50    8.40
  -7  -9  -1   -2.60   11.10
   7  -9   1    3.10   12.80
  -7   9  -1   -0.60   11.70
  -7   9  -1    7.60    4.10
  -7   9  -1  -20.80   10.40
   7   9   1   10.30   12.30
  -7   9  -1    0.40    6.20
  -7   9  -1    3.60    6.10
  -7   9  -1   -0.10    9.40
   7   9   1   -0.10    9.70
  -7   9  -1   -3.90   11.90
  -7   9  -1    1.30   10.40
  -9  -9  -1   28.00   14.70
  -9  -9  -1    5.40   10.40
  -9   9  -1    6.80   12.40
  -9   9  -1   37.80   15.10
  -9   9  -1   15.50   11.30
   9   9   1   15.80   12.60
  -9   9  -1    6.20    4.40
  -9   9  -1   36.80   10.50
  -9   9  -1   22.40   12.20
  -9   9  -1    6.50   10.70
  -9   9  -1   14.00   12.30
  -9   9  -1   11.60    7.60
   9   9   1   18.50   12.30
 -11  -9  -1   40.90   14.40
 -11  -9  -1   16.50   11.40
 -11   9  -1   15.40    4.90
  11   9   1    5.70   11.40
 -11   9  -1   17.00    8.50
 -11   9  -1   17.60   12.90
 -11   9  -1   25.90   11.40
 -11   9  -1    1.40   13.70
 -11   9  -1   12.70   13.90
 -11   9  -1   17.30   12.20
  11   9   1    9.80   12.40
 -11   9  -1    2.40   11.20
 -11   9  -1   12.00    9.00
 -11   9  -1   24.70   13.60
 -13  -9  -1    3.90   12.10
 -13  -9  -1   31.30   14.60
 -13  -9  -1   -0.50    3.30
 -13   9  -1   32.60   15.90
 -13   9  -1    8.90   15.10
 -13   9  -1    8.00   10.90
 -13   9  -1   11.40    8.20
  13   9   1   18.60   13.70
 -13   9  -1    9.90    8.90
 -13   9  -1   29.10   12.50
  13   9   1    3.60   12.30
 -13   9  -1   15.80   12.20
 -13   9  -1    8.40   15.00
 -10 -10   1   -2.30   10.60
  10  10  -1   15.50    6.50
 -10  10   1   23.40   11.90
 -10  10   1    9.10   11.00
 -10  10   1   -0.70    6.70
 -10  10   1    7.60   10.10
 -10  10   1    4.20   12.40
  10  10  -1    2.10   11.80
 -10  10   1   -9.60   11.20
 -10  10   1  -18.50    5.60
 -10  10   1  -15.00   13.20
  -8 -10   1    5.20   12.10
   8 -10  -1    3.30   13.30
  -8 -10   1    7.90    7.90
   8  10  -1  -21.40   12.10
  -8  10   1   20.70    6.10
  -8  10   1    8.70   10.70
  -8  10   1    5.90   12.20
  -8  10   1   12.70    5.80
   8  10  -1   32.80   14.20
  -8  10   1    2.80   11.60
  -8  10   1    1.40   11.40
  -8  10   1    4.70    6.30
  -8  10   1   34.40   13.10
  -8  10   1   11.20   11.50
   8  10  -1   -5.80   16.20
  -8  10   1   14.60   12.90
  -8  10   1   24.90   14.20
   6 -10  -1   11.90   13.80
  -6 -10   1    4.00   10.60
  -6 -10   1  -11.00    5.00
  -6  10   1    3.90   11.10
   6  10  -1  -22.60   11.60
  -6  10   1  -36.80   17.00
   6  10  -1   -7.90   10.80
   6  10  -1    1.20    5.10
  -6  10   1    3.40   10.60
  -6  10   1    2.30   23.80
  -6  10   1    5.70    6.40
   6  10  -1   -6.80   12.30
  -6  10   1   -2.90    3.60
  -6  10   1   20.20   12.60
   6  10  -1  -10.00   12.00
  -6  10   1   -7.00   11.40
  -4 -10   1   -2.20    5.10
   4 -10  -1   52.59   16.20
  -4 -10   1   61.09   17.80
  -4  10   1   23.50   12.20
   4  10  -1   12.70   11.60
  -4  10   1   20.00    9.90
   4  10  -1   34.80   13.50
  -4  10   1   21.30   12.40
  -4  10   1   20.10   12.10
   4  10  -1   44.20    6.10
   4  10  -1   39.70   13.90
  -4  10   1   40.20   15.20
  -4  10   1   19.70   11.60
  -4  10   1   11.00   11.80
  -4  10   1   46.00    8.20
  -2 -10   1    1.50    3.80
   2 -10  -1   26.10   12.00
  -2 -10   1   -2.20   13.90
  -2 -10   1   13.20   11.50
   2 -10  -1    4.90    4.30
   2 -10  -1   20.00   14.50
  -2  10   1   23.20   14.90
  -2  10   1   15.40    9.10
  -2  10   1   23.30   12.70
   2  10  -1   14.40   12.20
   2  10  -1   13.20   13.00
  -2  10   1   21.40    8.10
  -2  10   1    8.80   12.30
   2  10  -1   37.80   12.90
   2  10  -1   12.40    6.10
  -2  10   1   19.40   12.80
   0 -10  -1   -5.20    4.30
   0 -10  -1    3.70   10.30
   0 -10   1    7.30   10.90
   0 -10   1   15.60   14.70
   0 -10   1    2.70    3.70
   0 -10  -1    8.20   14.10
   0  10  -1   -8.40   11.30
   0  10   1   13.40   10.30
   0  10   1    2.60    7.70
   0  10  -1   17.30   12.20
   0  10   1   31.70   12.80
   0  10  -1    3.50    6.80
   0  10  -1    5.40   13.20
   0  10   1    7.70    8.00
   0  10   1   -9.90   11.00
   0  10   1   -2.60   13.60
  -2 -10  -1   36.60   13.30
   2 -10   1    9.70   11.10
   2 -10   1   20.70   13.40
  -2 -10  -1   -6.40   13.60
  -2 -10  -1   -7.20    4.70
   2 -10   1    2.30    3.30
   2  10   1    4.40    8.70
   2  10   1   32.10   16.90
   2  10   1   -1.40    7.10
  -2  10  -1   15.70   11.40
   2  10   1   10.00   12.40
   2  10   1   12.80   10.50
  -2  10  -1    0.20   12.60
  -2  10  -1   -3.60   12.00
   2  10   1   16.80   13.10
  -4 -10  -1    0.80    6.80
  -4 -10  -1   -3.30   15.10
  -4 -10  -1   -0.90   11.40
   4 -10   1    8.50   12.60
   4  10   1   16.60   13.10
  -4  10  -1   19.40    4.70
  -4  10  -1   21.10   14.30
  -4  10  -1   12.40    3.50
  -4  10  -1   -2.80   10.60
  -4  10  -1    2.30   13.40
   4  10   1   -6.60   10.30
  -4  10  -1   23.40   12.60
  -4  10  -1   12.60   11.30
  -6 -10  -1   13.50   12.00
   6 -10   1    1.60   12.80
  -6 -10  -1   16.60    8.80
  -6  10  -1  -13.60   13.50
  -6  10  -1    7.70   11.90
  -6  10  -1   -4.90    5.30
   6  10   1  -26.20   11.50
  -6  10  -1   37.80   14.50
   6  10   1  -22.10    9.50
  -6  10  -1   15.50   11.10
  -6  10  -1    7.80   16.10
  -6  10  -1  -17.80   16.50
  -6  10  -1    8.80    5.40
  -8 -10  -1   -7.30   12.20
  -8  10  -1    6.00   12.90
  -8  10  -1    6.20   11.80
  -8  10  -1   -1.80   10.20
  -8  10  -1    4.40    6.50
  -8  10  -1   25.00   14.00
  -8  10  -1   -6.30   11.80
  -8  10  -1    3.20   11.00
   8  10   1    2.80   10.90
   8  10   1    8.20   13.90
  -8  10  -1  -11.70   11.20
  -8  10  -1   -3.40    6.40
 -10 -10  -1   12.40    9.80
 -10  10  -1  -18.00    9.50
 -10  10  -1   14.90   12.40
 -10  10  -1    6.80   12.80
 -10  10  -1   19.30   12.80
 -10  10  -1    5.30    9.40
  10  10   1   24.30   13.90
 -10  10  -1   17.70   12.80
  10  10   1    3.60   15.30
 -10  10  -1   11.20    7.70
 -10  10  -1   17.10   17.80
  -5 -11   1   -0.40    5.20
  -5 -11   1   15.40   17.10
   5 -11  -1   12.90   14.70
  -5  11   1   15.60    7.30
   5  11  -1   29.70   13.90
  -5  11   1   -7.50   11.70
  -5  11   1    7.70   10.30
  -5  11   1    3.10   14.10
  -5  11   1   -1.10   13.80
  -5  11   1    9.90   15.10
   5  11  -1    3.90   12.30
  -5  11   1    2.70   12.30
   5  11  -1    2.20   12.80
   5  11  -1    5.80   13.70
  -3 -11   1   75.09   18.00
  -3 -11   1   75.99   15.60
   3 -11  -1   80.89   17.00
   3  11  -1   45.40   15.90
  -3  11   1   38.70   13.20
   3  11  -1   75.49   22.50
  -3  11   1   80.19   16.00
  -3  11   1   51.69   14.20
   3  11  -1   79.99   22.30
  -3  11   1   54.29   15.40
  -3  11   1   79.49    9.90
  -3  11   1   14.00   22.10
  -3  11   1   59.19   11.70
  -3  11   1   80.19   18.20
  -1 -11   1   32.50   15.70
  -1 -11   1   20.20    5.10
   1 -11  -1   45.90   14.00
   1 -11  -1   25.20   16.20
  -1  11   1   49.30    9.50
  -1  11   1   48.80   16.00
  -1  11   1   58.69   15.60
  -1  11   1   19.40   15.50
   1  11  -1   47.10   26.90
  -1  11   1   24.40   15.30
  -1  11   1   63.19   13.60
   1  11  -1   30.60   14.00
  -1  11   1   32.60    9.60
   1  11  -1   35.10   14.70
   1  11  -1   80.29   25.70
  -1 -11  -1  -10.10   15.70
   1 -11   1    4.70    3.50
   1 -11   1    9.50   11.80
  -1 -11  -1   12.10   12.50
   1 -11   1   11.80   14.80
  -1 -11  -1    7.00    5.60
  -1  11  -1   10.60   16.40
   1  11   1   15.30   16.90
  -1  11  -1    5.90   12.70
   1  11   1   -7.60   10.70
   1  11   1   27.80   14.10
   1  11   1  -10.00    7.40
  -1  11  -1   -8.00   13.30
   1  11   1   13.00   18.60
   1  11   1   -1.60   12.40
   3 -11   1   13.50   15.90
  -3 -11  -1   65.99   17.60
   3 -11   1   22.20   12.20
  -3 -11  -1   -2.60    5.20
   3  11   1   20.30   11.40
  -3  11  -1   11.50   17.80
   3  11   1   26.70    8.10
   3  11   1   43.70   16.80
  -3  11  -1   22.20   14.20
   3  11   1   57.49   28.50
  -3  11  -1    1.40   12.70
  -3  11  -1   11.90   14.20
  -3  11  -1   10.40   12.40
  -5 -11  -1    8.50   16.60
   5 -11   1   20.90   14.50
  -5  11  -1    5.30   18.20
   5  11   1   37.20    8.10
  22   0  -2   37.40   16.00
 -22   0   2   28.30   15.20
 -22   0   2   13.00   13.90
 -22   0   2   17.50   13.00
  22   0  -2    4.70    3.40
  22   0  -2   20.40    7.90
  22   0  -2   -5.00   13.90
  22   0  -2    7.60   12.30
  22   0  -2   20.50   10.50
 -20   0   2   22.50   12.70
  20   0  -2   21.00   10.50
  20   0  -2   46.00   15.50
  20   0  -2   23.60   10.80
 -20   0   2   36.40   13.30
  20   0  -2   38.60    9.30
 -20   0   2   30.80    5.80
  18   0  -2  284.47   16.40
  18   0  -2  295.17   20.50
  18   0  -2  330.77   18.60
 -18   0   2  282.67   12.20
  18   0  -2  316.27   24.10
 -18   0   2  286.47   11.40
 -18   0   2  299.37   20.60
 -18   0   2  270.67   21.80
  16   0  -2  171.18   16.00
 -16   0   2  192.78   10.30
  16   0  -2  195.78    9.90
 -16   0   2  171.88   16.40
 -16   0   2  198.48   18.50
  16   0  -2  205.08   14.00
  16   0  -2  161.38   17.40
 -16   0   2  174.08   10.00
  14   0  -2  259.07   17.00
  14   0  -2  276.17   10.80
 -14   0   2  255.17   18.20
 -14   0   2  264.77   16.60
  14   0  -2  287.07   18.70
 -14   0   2  255.47   11.10
  14   0  -2  289.07   14.50
 -14   0   2  267.97   11.30
 -12   0   2   42.80    4.90
 -12   0   2   58.69    9.80
  12   0  -2   41.40    8.70
 -12   0   2   40.80    5.60
  12   0  -2   46.60    9.30
 -12   0   2   37.20    9.40
  12   0  -2   34.50   10.30
 -10   0   2  270.97   15.60
 -10   0   2  231.48    8.60
 -10   0   2  265.37   10.70
 -10   0   2  266.77   14.30
  10   0  -2  278.17   15.40
  10   0  -2  246.58   14.40
  10   0  -2  253.67    9.30
  -8   0   2   27.50    7.30
   8   0  -2   29.60    3.90
   8   0  -2   35.70    8.70
  -8   0   2   37.60    8.00
  -8   0   2   16.10    8.20
  -8   0   2   20.50    4.80
  -8   0   2   22.00    3.80
   8   0  -2   25.80    7.00
   6   0  -2 1323.07   32.30
   6   0  -2 1286.47   32.00
   6   0  -2 1261.87   28.20
  -6   0   2 1167.78   34.90
  -6   0   2 1297.47   32.00
  -6   0   2 1283.17   30.20
  -6   0   2 1303.57   32.30
  -6   0   2 1290.17   28.70
   6   0  -2 1288.67   33.10
   4   0  -2   63.29    4.50
  -4   0   2   87.29    7.10
  -4   0   2   83.59    7.40
   4   0  -2   79.99    6.50
   4   0  -2   62.09    6.80
  -4   0   2   69.89    5.80
   4   0  -2   81.39    7.80
  -4   0   2   79.49    8.00
  -2   0   2   73.79    4.20
  -2   0   2   65.29    3.30
  -2   0   2   70.19    4.70
   2   0  -2   45.90    4.20
   2   0  -2   66.39    5.10
   4   0   2 2756.72   59.49
  -4   0  -2 2793.12   62.79
   4   0   2 2691.13   61.69
  -4   0  -2 2694.03   61.89
  -4   0  -2 2818.92   61.89
   4   0   2 2785.62   61.89
   4   0   2 2727.13   62.79
  -6   0  -2 3186.78   71.19
   6   0   2 3058.99   69.19
  -6   0  -2 3115.79   69.89
   6   0   2 3179.28   70.89
   6   0   2 2752.12   65.79
   6   0   2 3070.39   66.29
  -6   0  -2 3136.69   69.39
   8   0   2  171.28    6.30
   8   0   2  181.58   13.20
  -8   0  -2  175.28   12.20
  -8   0  -2  196.58   13.80
  -8   0  -2  168.48   11.60
   8   0   2  166.58    6.60
   8   0   2  183.68   10.90
  10   0   2    3.40    4.30
 -10   0  -2   -0.30    7.00
  10   0   2    0.60    2.70
 -10   0  -2   -5.20    6.20
  10   0   2    1.00    6.10
 -10   0  -2    6.80    8.40
  10   0   2   -4.90    7.00
  10   0   2   -3.80    3.40
 -12   0  -2  136.79   12.60
 -12   0  -2  134.79   14.70
  12   0   2  131.99   13.40
  12   0   2   94.79    6.60
  12   0   2  122.19   12.90
  12   0   2  128.89   10.90
 -14   0  -2   35.60   10.50
  14   0   2   40.40    6.60
  14   0   2   43.80   12.70
  14   0   2   75.29    9.30
  14   0   2   28.50    4.80
  14   0   2   30.20    8.70
 -14   0  -2   24.00   11.50
  16   0   2  122.59   11.40
  16   0   2  122.19   17.40
 -16   0  -2  111.79   15.30
 -16   0  -2  108.39   14.10
  16   0   2  120.09   10.20
 -16   0  -2  113.99   14.90
  18   0   2   78.59    8.20
 -18   0  -2   59.39   14.00
 -18   0  -2   71.29   14.30
 -18   0  -2   59.29   14.40
  18   0   2   45.80   15.30
  18   0   2   63.49    9.80
  20   0   2   14.60    6.40
 -20   0  -2    7.00   12.50
 -20   0  -2  -14.60   12.50
  20   0   2   -3.10    8.60
 -20   0  -2   12.30   15.30
  20   0   2   21.30   13.00
  20   0   2   13.50   14.70
  22   0   2   -3.70   15.00
  23  -1  -2   -8.00    7.20
 -23  -1   2    1.60   15.70
  23  -1  -2   -4.80   12.20
  23  -1  -2   -5.20    9.30
  23  -1  -2    3.00   13.80
  23  -1  -2    3.00    3.00
 -23  -1   2    6.80   17.90
 -23  -1   2    0.60    6.10
  23   1  -2   17.70   15.60
 -23   1   2    5.10    7.00
 -23   1   2  -18.10   11.30
  23   1  -2    5.00    3.90
  23   1  -2   -9.00    6.80
  23   1  -2  -10.00   10.30
 -23   1   2   -5.70   16.50
 -23   1   2  -12.30   13.20
  21  -1  -2   10.90   12.20
 -21  -1   2    5.00   13.30
  21  -1  -2   21.90   12.60
  21  -1  -2   27.50   13.90
  21  -1  -2   13.70    8.50
 -21  -1   2   16.00   12.70
  21  -1  -2   -0.10    3.10
 -21  -1   2   16.00    6.90
  21  -1  -2    9.50   14.90
 -21   1   2   16.00    7.40
  21   1  -2   23.90   14.70
 -21   1   2   11.90   11.90
  21   1  -2    1.00    3.70
 -21   1   2    7.40   13.30
  21   1  -2   30.30   17.80
  21   1  -2   10.40    8.10
 -19  -1   2   49.90   13.00
  19  -1  -2   76.39   11.40
 -19  -1   2   78.09    8.50
  19  -1  -2  106.09   11.50
  19  -1  -2   72.29   15.10
  19  -1  -2   72.99   16.60
 -19  -1   2   73.99   15.60
 -19  -1   2   64.19   14.40
 -19   1   2   77.49   13.80
 -19   1   2   86.59   14.60
  19   1  -2   54.59   14.90
  19   1  -2   89.09   11.00
 -19   1   2   92.19    9.10
 -19   1   2   68.29    6.10
  17  -1  -2  130.79   13.60
  17  -1  -2  138.39   15.80
 -17  -1   2  135.59   17.30
 -17  -1   2  108.19   10.50
  17  -1  -2  130.49    8.30
  17  -1  -2  152.08   18.40
 -17  -1   2  119.29   14.30
  17  -1  -2  117.09   12.20
  17  -1  -2  114.99   15.00
  17   1  -2  140.29   10.00
 -17   1   2  112.69   10.40
  17   1  -2  104.29   13.10
 -17   1   2  125.79   15.30
  17   1  -2  123.19   19.90
  15  -1  -2   -0.70    9.60
 -15  -1   2   14.00    9.40
 -15  -1   2    0.40   10.70
  15  -1  -2   12.30    7.90
  15  -1  -2    7.80    9.60
  15  -1  -2   19.90    8.50
 -15  -1   2   17.80    6.00
  15  -1  -2   13.60    4.70
  15  -1  -2   12.10   12.00
 -15   1   2   16.30    6.20
 -15   1   2   -2.40    8.90
 -15   1   2   17.20    5.90
 -15   1   2    7.80    8.90
  15   1  -2    5.80    5.00
  15   1  -2   10.20    8.10
  15   1  -2   25.70   11.80
  13  -1  -2  214.38   10.30
 -13  -1   2  184.68    6.20
  13  -1  -2  233.88   14.00
  13  -1  -2  198.68   16.30
 -13  -1   2  208.38   14.80
  13  -1  -2  232.38   16.90
  13  -1  -2  208.48   13.20
 -13  -1   2  225.68   17.10
 -13  -1   2  227.98   11.40
  13  -1  -2  220.28   15.10
 -13   1   2  244.58   16.70
  13   1  -2  204.38   15.30
  13   1  -2  224.98   11.40
 -13   1   2  215.48   10.60
  13   1  -2  222.68   15.80
 -13   1   2  219.08   14.40
  13   1  -2  224.28   10.30
  11  -1  -2  174.48   13.30
  11  -1  -2  210.38   12.70
 -11  -1   2  184.28   13.30
 -11  -1   2  183.88   10.20
  11  -1  -2  184.08   12.70
  11  -1  -2  195.18   14.90
  11  -1  -2  191.18    8.30
 -11  -1   2  184.58   15.30
  11  -1  -2  190.28   15.70
 -11   1   2  174.28    9.60
 -11   1   2  182.08   13.50
 -11   1   2  178.38    8.50
  11   1  -2  176.58   13.90
  11   1  -2  175.38    9.30
 -11   1   2  205.78    8.60
 -11   1   2  196.58   14.60
  11   1  -2  164.78   14.00
  11   1  -2  187.98   15.30
  -9  -1   2   49.40    8.80
   9  -1  -2   47.40    9.30
  -9  -1   2   52.39    8.30
   9  -1  -2   54.19   10.50
   9  -1  -2   42.50    7.80
   9  -1  -2   59.99    4.80
   9  -1  -2   66.39    8.10
  -9  -1   2   56.29    6.70
   9  -1  -2   44.00    7.30
   9   1  -2   47.20    5.50
  -9   1   2   69.89    5.70
   9   1  -2   46.60    7.80
  -9   1   2   42.80   10.20
  -9   1   2   53.69    8.20
  -9   1   2   52.79    5.40
   9   1  -2   44.90    6.20
  -9   1   2   42.00    8.50
   9   1  -2   59.59    9.70
  -9   1   2   43.10    7.20
   7  -1  -2  539.95   17.60
   7  -1  -2  548.15   19.00
   7  -1  -2  547.95   19.80
  -7  -1   2  561.34   16.40
   7  -1  -2  558.44   17.80
  -7  -1   2  560.64   19.00
  -7  -1   2  564.14   20.70
   7  -1  -2  530.15   13.50
   7   1  -2  546.85   18.70
  -7   1   2  512.55   13.50
   7   1  -2  547.55   16.20
   7   1  -2  516.65   18.30
  -7   1   2  534.85   19.80
  -7   1   2  540.15   17.90
  -7   1   2  531.65   17.80
  -7   1   2  501.15   15.40
   7   1  -2  545.95   17.90
  -5  -1   2  411.96   14.40
  -5  -1   2  453.95   14.90
  -5  -1   2  477.85   16.10
   5  -1  -2  458.05   15.20
   5  -1  -2  477.55   15.10
   5  -1  -2  411.56   13.50
   5  -1  -2  461.95   15.40
   5  -1  -2  465.05   16.10
   5  -1  -2  451.65   15.40
   5  -1  -2  436.16   14.20
  -5  -1   2  453.95   15.00
  -5   1   2  449.06   11.30
  -5   1   2  477.75   14.30
   5   1  -2  443.16   16.40
   5   1  -2  432.16   14.30
  -5   1   2  463.85   18.50
   5   1  -2  475.75   15.10
  -5   1   2  431.56   13.60
   5   1  -2  463.55   15.80
  -5   1   2  436.26   18.10
  -5   1   2  466.95   14.80
   3  -1  -2 5058.39  110.69
  -3  -1   2 4933.51  109.59
  -3  -1   2 5005.70  110.39
   3  -1  -2 5124.09  110.99
   3   1  -2 5123.49  109.49
   3   1  -2 5114.69  110.49
  -3   1   2 5085.69  110.79
  -3   1   2 5038.70  111.39
  -3   1   2 5058.49  110.99
   3   1  -2 5416.96  109.79
   1  -1  -2   22.10    3.90
   1  -1  -2   27.50    3.00
   1  -1  -2   25.70    2.90
   1  -1  -2   27.10    4.50
  -1  -1   2   24.40    3.40
   1  -1  -2   30.10    4.10
  -1  -1   2   27.90    4.20
  -1  -1   2   19.80    3.90
   1   1  -2   21.30    3.80
  -1   1   2   28.40    4.20
  -1   1   2   27.70    4.60
  -1   1   2   28.80    3.00
   1   1  -2   25.50    4.10
  -1   1   2   22.20    4.20
   1   1  -2   27.60    3.80
   1  -1   2  152.38    6.10
  -1  -1  -2  146.39    6.40
   1  -1   2  141.79    4.60
   1  -1   2  159.18    7.40
  -1  -1  -2  135.29    7.40
   1  -1   2  153.08    8.10
  -1   1  -2  147.89    7.20
  -1   1  -2  147.09    6.20
  -1   1  -2  156.48    8.00
   1   1   2  151.18    7.30
   1   1   2  145.59    6.20
  -1   1  -2  144.79    4.70
   1   1   2  148.49    8.00
  -1   1  -2  135.29    4.80
   1   1   2  144.19    6.70
   3  -1   2  975.30   24.60
   3  -1   2  977.50   21.80
  -3  -1  -2  949.31   23.70
  -3  -1  -2  991.40   25.10
   3  -1   2  847.32   31.20
  -3  -1  -2 1001.90   30.70
   3   1   2  960.50   24.90
  -3   1  -2  971.90   25.50
  -3   1  -2  969.50   24.70
   3   1   2  994.50   25.10
  -3   1  -2  957.80   23.00
   3   1   2  984.70   23.70
   3   1   2  990.60   25.10
  -5  -1  -2   11.50    7.10
  -5  -1  -2    7.30    4.50
  -5  -1  -2   13.10    6.70
   5  -1   2   17.70    6.70
   5  -1   2   28.30    6.70
  -5   1  -2   11.30    6.60
   5   1   2   18.50    6.70
  -5   1  -2   19.10    4.20
  -5   1  -2   11.50    5.70
   5   1   2   16.80    6.10
   5   1   2   11.40    6.00
   5   1   2   16.00    4.50
  -5   1  -2   11.60    3.80
  -5   1  -2   11.60    5.10
   7  -1   2  331.27   15.70
  -7  -1  -2  326.17   11.10
  -7  -1  -2  315.37   14.90
  -7  -1  -2  343.27   16.20
   7  -1   2  324.57   13.40
   7  -1   2  315.37   10.50
  -7   1  -2  307.27   15.60
   7   1   2  316.17   10.90
  -7   1  -2  340.67   13.50
  -7   1  -2  348.07   10.90
   7   1   2  323.97   15.00
  -7   1  -2  329.97   14.00
   7   1   2  325.07   13.80
  -9  -1  -2  840.02   27.10
  -9  -1  -2  932.31   28.80
   9  -1   2  915.81   25.50
   9  -1   2  855.41   22.90
  -9  -1  -2  957.90   27.90
   9  -1   2  907.31   28.20
   9   1   2  894.31   28.10
  -9   1  -2  923.81   25.70
   9   1   2  911.01   25.80
   9   1   2  914.21   23.00
  -9   1  -2  920.71   28.50
  -9   1  -2  908.51   26.40
  11  -1   2   -0.80    9.60
 -11  -1  -2    2.80    8.40
 -11  -1  -2    4.50    7.80
  11  -1   2    4.40    7.70
  11  -1   2    5.70    5.10
  11  -1   2    0.40    5.90
 -11  -1  -2    6.40    4.30
  11   1   2    2.00    6.90
 -11   1  -2   14.30    6.80
  11   1   2    3.20    4.20
 -11   1  -2    6.20    7.40
 -11   1  -2    3.80    8.10
  11   1   2    5.50    6.70
 -13  -1  -2    4.10    4.60
 -13  -1  -2   10.10    9.70
 -13  -1  -2    8.00    8.80
  13  -1   2   12.30    9.80
  13  -1   2    7.20    6.60
  13  -1   2    9.40    5.50
  13  -1   2   27.60   11.70
  13   1   2    9.10    4.40
  13   1   2   27.60   11.20
  13   1   2    9.10    4.20
 -13   1  -2   10.90    7.60
 -13   1  -2    5.20    8.00
  13   1   2   13.60    7.70
 -13   1  -2    9.90    9.60
 -15  -1  -2    7.80    9.70
 -15  -1  -2    4.40   17.60
  15  -1   2    5.20    5.80
 -15  -1  -2    3.60   10.00
  15  -1   2    7.90   10.00
  15  -1   2    2.50    6.90
  15  -1   2  -10.60   11.30
 -15   1  -2    1.60   15.40
  15   1   2    9.70   12.70
  15   1   2    5.10    4.10
  15   1   2   -2.70    7.70
 -15   1  -2   -2.50    7.90
  15   1   2    5.00    7.40
  15   1   2   -0.10    4.10
 -15   1  -2   11.10   17.70
 -17  -1  -2   16.60   11.60
  17  -1   2   10.60    6.10
 -17  -1  -2   13.30   10.80
 -17  -1  -2    6.30   11.10
  17  -1   2   12.60   13.10
  17  -1   2   16.40    7.30
 -17   1  -2    9.40   11.10
  17   1   2    3.80    3.80
  17   1   2    6.80   13.10
  17   1   2   13.30    6.60
 -17   1  -2   18.50   13.40
  17   1   2    6.00    7.50
 -17   1  -2    6.90   10.20
  19  -1   2   22.10   13.40
  19  -1   2   21.10   12.80
 -19  -1  -2   19.20   12.30
 -19  -1  -2   24.50   13.30
 -19  -1  -2   54.39   15.10
  19  -1   2   -2.30    5.30
  19  -1   2    7.90   14.90
  19  -1   2   21.50    6.30
  19   1   2   29.00   18.00
 -19   1  -2   35.10   12.50
  19   1   2   11.10   12.30
  19   1   2   35.60    7.20
 -19   1  -2   40.40   12.70
 -19   1  -2   22.70   15.10
  19   1   2   37.80   15.70
 -21  -1  -2   41.50   14.90
 -21  -1  -2  -18.70   13.40
  21  -1   2   17.80   14.00
 -21  -1  -2   23.60   15.50
  21  -1   2    7.20    5.40
  21  -1   2  -10.70   24.50
  21  -1   2   14.70   13.70
 -21   1  -2    4.80   14.50
  21   1   2    7.90   12.20
 -21   1  -2    0.60   12.50
  21   1   2    1.10    5.50
  21   1   2   15.60    6.00
 -21   1  -2   41.70   14.20
  21   1   2   30.30   16.90
  22  -2  -2    4.90    3.40
 -22  -2   2   -2.10    7.30
 -22  -2   2   -3.40   13.10
 -22  -2   2  -11.70   14.80
 -22  -2   2    1.10   12.90
  22  -2  -2  -10.40   11.30
  22  -2  -2    0.40   13.50
  22  -2  -2   25.60   10.70
  22   2  -2   -2.60    7.20
  22   2  -2   -6.60    3.90
 -22   2   2   -9.40    8.00
 -22   2   2    1.70   13.40
  22   2  -2    3.90   11.60
  22   2  -2  -11.50   13.80
 -22   2   2  -13.20   12.30
 -20  -2   2   47.80   13.60
  20  -2  -2   59.59   16.20
 -20  -2   2   39.60    8.80
  20  -2  -2   33.20    9.60
 -20  -2   2   47.40   14.70
  20  -2  -2   72.09   15.40
 -20  -2   2   57.59   15.30
  20  -2  -2   41.10   14.20
 -20   2   2   56.29    9.60
  20   2  -2   47.60   15.90
 -20   2   2   44.30   14.00
  20   2  -2   38.30   13.10
 -20   2   2   53.49   14.20
 -18  -2   2  -11.20   13.00
 -18  -2   2   -3.80   17.20
  18  -2  -2   15.50    9.40
  18  -2  -2   23.10   12.00
  18  -2  -2    6.50   10.50
  18  -2  -2    9.80   12.90
  18  -2  -2   -3.80    3.40
 -18  -2   2    7.40   10.50
 -18  -2   2    9.30    7.50
  18  -2  -2    6.30    9.30
 -18   2   2   19.30    8.40
 -18   2   2   14.30   11.70
  18   2  -2    1.50    5.40
  18   2  -2    1.70    6.70
 -18   2   2   -6.50   10.60
  18   2  -2    8.90   12.70
 -16  -2   2   10.20    9.80
 -16  -2   2   -3.40    9.20
  16  -2  -2    0.80   11.60
  16  -2  -2    4.10    4.40
  16  -2  -2   16.40    8.60
  16  -2  -2   24.00   18.60
  16  -2  -2    7.40    8.40
  16  -2  -2   -1.20    8.40
 -16  -2   2    7.70    6.90
  16   2  -2    3.20   10.90
 -16   2   2    4.00   11.20
  16   2  -2    6.90    7.00
  16   2  -2   -7.10    9.50
  16   2  -2    8.70    6.10
 -16   2   2   -1.10    7.10
 -16   2   2    5.20    7.50
 -16   2   2   -1.30    3.70
  14  -2  -2   39.40   10.30
 -14  -2   2   41.60   10.60
  14  -2  -2   69.19    7.00
  14  -2  -2   53.89   12.30
  14  -2  -2   48.40    9.60
 -14  -2   2   41.70   10.10
 -14  -2   2   44.40    7.80
  14  -2  -2   43.80    9.60
  14  -2  -2   63.19    9.40
 -14   2   2   60.19    6.70
 -14   2   2   36.60   10.10
  14   2  -2   67.89    8.50
 -14   2   2   51.09   10.60
  14   2  -2   27.80   10.60
 -14   2   2   42.40    4.90
 -14   2   2   61.69    8.60
  14   2  -2   36.70    6.80
  12  -2  -2  521.05   23.50
 -12  -2   2  517.45   18.30
  12  -2  -2  519.95   15.70
 -12  -2   2  550.54   20.80
  12  -2  -2  555.64   20.10
 -12  -2   2  527.25   22.50
  12  -2  -2  535.25   19.80
  12  -2  -2  540.85   21.30
  12  -2  -2  549.54   22.00
 -12   2   2  523.15   21.40
  12   2  -2  573.34   22.30
 -12   2   2  551.94   21.40
 -12   2   2  532.45   15.30
  12   2  -2  540.05   22.00
  12   2  -2  556.04   17.80
  12   2  -2  564.34   18.60
 -12   2   2  541.25   16.00
 -12   2   2  533.95   18.20
  10  -2  -2   26.40    9.80
 -10  -2   2   25.90    6.60
 -10  -2   2   21.70    7.30
  10  -2  -2   26.90    8.00
  10  -2  -2   19.40    4.80
  10  -2  -2   29.90    7.70
  10  -2  -2   31.60    8.80
 -10  -2   2   21.80    8.30
  10  -2  -2   14.80    7.20
 -10   2   2   29.50    7.20
  10   2  -2   16.60    8.70
 -10   2   2   21.10    9.60
  10   2  -2   31.50    6.80
 -10   2   2   19.00    4.70
 -10   2   2   11.00    7.50
 -10   2   2   11.00    6.70
  10   2  -2   18.10    7.70
   8  -2  -2  779.62   25.80
   8  -2  -2  784.22   23.50
  -8  -2   2  772.82   22.50
   8  -2  -2  739.73   19.70
   8  -2  -2  761.12   23.50
   8  -2  -2  772.32   23.30
   8  -2  -2  781.72   24.40
  -8  -2   2  781.12   24.90
  -8  -2   2  803.52   23.00
  -8   2   2  807.52   25.90
   8   2  -2  759.12   22.80
  -8   2   2  819.32   23.50
   8   2  -2  819.32   26.80
  -8   2   2  764.52   19.90
  -8   2   2  790.82   23.60
   8   2  -2  762.72   24.30
  -8   2   2  744.03   22.10
   8   2  -2  761.02   22.30
  -8   2   2  743.33   23.30
  -6  -2   2   15.30    6.00
  -6  -2   2    3.80    7.50
  -6  -2   2   -2.70    5.80
   6  -2  -2    7.50    6.30
   6  -2  -2   -1.00    6.90
   6  -2  -2   11.70    7.80
   6  -2  -2    3.10    6.80
   6  -2  -2    4.20    5.60
  -6   2   2    3.10    6.60
  -6   2   2    8.20    5.40
  -6   2   2    4.90    6.30
   6   2  -2    9.60    5.90
   6   2  -2    4.30    3.50
   6   2  -2    4.20    6.40
  -6   2   2    4.20    6.00
  -6   2   2   -2.80    7.30
   6   2  -2    2.40    5.30
  -6   2   2    5.50    5.30
  -6   2   2    1.10    5.90
   6   2  -2    0.80    6.10
  -6   2   2    9.20    4.30
  -4  -2   2 1797.22   41.20
   4  -2  -2 1765.52   42.30
   4  -2  -2 1840.42   43.20
  -4  -2   2 1809.32   42.40
  -4  -2   2 1772.82   43.10
   4  -2  -2 1774.62   42.60
   4  -2  -2 1764.82   42.70
   4   2  -2 1810.82   43.20
   4   2  -2 1696.73   40.20
  -4   2   2 1754.42   42.50
  -4   2   2 1741.63   48.40
  -4   2   2 1720.03   42.50
  -4   2   2 1812.82   41.60
   4   2  -2 1857.11   40.20
  -4   2   2 1766.52   42.60
   4   2  -2 1787.82   42.20
  -4   2   2 1831.42   41.20
  -4   2   2 1800.72   43.20
  -4   2   2 1797.72   40.90
   4   2  -2 1804.62   41.20
   0  -2   2  890.41   26.00
   0  -2  -2  919.91   23.40
   0  -2   2  914.61   24.00
   0  -2   2  917.51   20.40
   0  -2  -2  953.60   26.10
   0  -2   2  932.31   23.20
   0  -2  -2  935.21   20.70
   0  -2   2  935.31   21.20
   0  -2  -2  928.31   24.50
   0   2  -2  931.71   24.00
   0   2   2  932.31   23.90
   0   2   2  930.11   23.80
   0   2  -2  901.51   23.40
   0   2   2  902.81   22.10
   0   2   2  910.81   20.70
   0   2  -2  899.01   22.50
   0   2   2  957.10   23.60
  -2  -2  -2  495.65   15.00
  -2  -2  -2  460.25   15.50
   2  -2   2  504.15   15.90
   2  -2   2  496.75   15.90
   2  -2   2  485.45   14.90
   2  -2   2  488.35   13.70
  -2  -2  -2  490.45   15.60
   2   2   2  485.95   15.60
  -2   2  -2  499.85   16.00
   2   2   2  467.25   14.90
  -2   2  -2  440.66   13.30
  -2   2  -2  498.45   13.70
   2   2   2  492.25   16.00
  -2   2  -2  448.76   10.90
  -2   2  -2  502.55   16.40
   4  -2   2 1760.02   42.00
  -4  -2  -2 1746.33   42.60
  -4  -2  -2 1764.92   42.40
   4  -2   2 1718.93   40.60
   4  -2   2 1775.22   43.00
   4  -2   2 1746.13   39.20
  -4  -2  -2 1793.92   41.60
  -4   2  -2 1769.72   39.20
  -4   2  -2 1829.92   42.20
   4   2   2 1750.72   42.30
   4   2   2 1758.42   45.70
  -4   2  -2 1745.33   42.70
  -4   2  -2 1733.83   45.80
   4   2   2 1716.43   41.40
   6  -2   2  334.57   12.90
   6  -2   2  349.87   16.20
  -6  -2  -2  320.07   14.80
  -6  -2  -2  325.17   15.60
  -6  -2  -2  326.97   12.70
   6  -2   2  311.57    8.50
   6  -2   2  324.57   13.60
  -6   2  -2  328.67   15.80
  -6   2  -2  299.77   11.70
  -6   2  -2  318.47    8.50
  -6   2  -2  303.27   16.70
   6   2   2  333.87   14.90
   6   2   2  320.07   12.60
   8  -2   2  504.95   17.60
  -8  -2  -2  477.75   19.30
  -8  -2  -2  486.05   16.20
   8  -2   2  527.85   20.90
   8  -2   2  500.95   20.10
  -8  -2  -2  519.35   20.00
   8  -2   2  496.15   17.30
  -8   2  -2  529.55   15.80
   8   2   2  476.75   18.20
  -8   2  -2  506.95   17.70
  -8   2  -2  483.65   15.80
   8   2   2  505.45   18.10
  -8   2  -2  511.45   19.90
   8   2   2  472.25   18.90
 -10  -2  -2  338.07   17.00
  10  -2   2  350.76   18.30
  10  -2   2  367.06   16.20
  10  -2   2  350.26   15.00
 -10  -2  -2  354.56   18.40
 -10  -2  -2  320.07   13.30
  10  -2   2  335.87   17.90
 -10   2  -2  357.26   13.50
 -10   2  -2  352.86   15.30
  10   2   2  334.17   17.30
  10   2   2  334.57   13.40
  10   2   2  335.77   15.50
 -10   2  -2  346.37   15.00
 -10   2  -2  354.56   18.40
 -12  -2  -2  106.49    9.60
  12  -2   2  122.79   10.30
  12  -2   2  119.89   12.10
 -12  -2  -2   90.59   11.70
  12  -2   2   96.49   13.50
 -12  -2  -2  123.49   13.40
  12  -2   2   96.19   11.80
 -12   2  -2   97.09   10.10
  12   2   2  107.09   10.70
 -12   2  -2  105.59   13.60
  12   2   2  105.99   12.00
 -12   2  -2  101.09   10.70
  12   2   2   96.99    9.10
  14  -2   2   -5.90    6.20
 -14  -2  -2    9.00   10.10
  14  -2   2    6.10    8.80
 -14  -2  -2    4.60    9.90
 -14  -2  -2   -5.20    8.70
  14  -2   2   -3.80    8.80
  14  -2   2    6.80   11.60
 -14  -2  -2    8.20    6.20
  14   2   2   -5.20    5.40
  14   2   2    6.60    7.80
 -14   2  -2   15.00    8.20
  14   2   2    9.50    8.60
 -14   2  -2   -0.80   10.50
 -14   2  -2  -10.30    8.00
  16  -2   2  168.08   19.30
 -16  -2  -2  186.78   19.60
  16  -2   2  175.38   18.60
  16  -2   2  173.98   18.60
 -16  -2  -2  145.29   16.70
  16  -2   2  161.88   13.00
 -16  -2  -2  192.28   17.90
 -16  -2  -2  174.48   11.70
  16   2   2  164.48   14.50
  16   2   2  175.28   19.80
 -16   2  -2  202.88   20.90
 -16   2  -2  179.98   14.80
 -16   2  -2  181.68   17.00
  16   2   2  183.58   11.20
  18  -2   2   15.60   10.80
  18  -2   2    6.50    7.10
  18  -2   2   -8.40   13.60
  18  -2   2    9.10   11.90
 -18  -2  -2    6.50   12.90
 -18  -2  -2   11.80   14.50
 -18  -2  -2    4.70   11.30
 -18   2  -2   -7.80   13.20
  18   2   2   -5.00   12.60
 -18   2  -2   -1.70   11.10
 -18   2  -2   -2.60   10.40
 -18   2  -2    0.70    8.70
  18   2   2    2.30    5.20
  18   2   2   10.30   14.30
  20  -2   2    0.30   14.80
 -20  -2  -2   12.70   14.00
 -20  -2  -2   17.50   14.10
 -20  -2  -2   -7.30   11.70
  20  -2   2  -15.40   11.70
  20  -2   2   20.00    9.80
  20  -2   2  -14.80   11.20
  20   2   2   -5.80    5.70
 -20   2  -2   26.30   12.80
  20   2   2    8.00    9.80
  20   2   2    6.40   14.00
 -20   2  -2    3.70   11.80
 -20   2  -2   -3.30   13.50
 -21  -3   2   28.40    9.60
  21  -3  -2   10.90   21.20
 -21  -3   2   -4.80   12.70
  21  -3  -2   27.70   15.50
  21  -3  -2   20.10   13.00
  21  -3  -2    9.20   10.10
 -21  -3   2   -5.50   14.50
 -21  -3   2   29.30   13.80
  21   3  -2   26.90   15.40
 -21   3   2   25.80   10.60
  21   3  -2   17.00   10.90
 -21   3   2   44.70   15.20
 -21   3   2   10.50   12.50
 -19  -3   2   54.89   10.20
  19  -3  -2   48.30   15.80
 -19  -3   2   61.09   14.20
  19  -3  -2   49.40   14.40
 -19  -3   2   52.39   15.00
  19  -3  -2   57.89   11.40
 -19   3   2   44.70   12.90
  19   3  -2   75.09   10.90
  19   3  -2   57.09   14.90
 -19   3   2   70.39   11.20
  19   3  -2   62.29   17.10
 -19   3   2   64.89    8.60
 -19   3   2   63.79   13.80
 -17  -3   2    8.90   12.40
 -17  -3   2    5.70    8.10
  17  -3  -2    9.50   12.20
  17  -3  -2  -13.30    8.50
  17  -3  -2    6.80    9.90
  17  -3  -2   13.00    9.10
 -17  -3   2    1.30   11.20
  17  -3  -2    1.00    3.70
  17  -3  -2    8.90   11.70
 -17   3   2   22.30    6.90
  17   3  -2    2.40   11.70
 -17   3   2   13.80    3.00
 -17   3   2    8.50    2.90
  17   3  -2   10.90    8.00
  17   3  -2    9.70    7.10
 -17   3   2    8.70    8.90
 -17   3   2    1.70   12.20
 -17   3   2    1.40   10.40
 -15  -3   2   16.00    9.60
 -15  -3   2   19.00    9.80
 -15  -3   2    4.50   10.70
 -15  -3   2    7.30    7.70
  15  -3  -2    5.80    5.00
  15  -3  -2    2.40    8.30
  15  -3  -2  -11.00   15.40
  15  -3  -2    3.10    8.20
  15  -3  -2   25.10   13.80
  15  -3  -2    5.40    9.80
 -15   3   2    2.90   10.00
 -15   3   2   10.70    4.00
  15   3  -2   12.50    9.30
  15   3  -2    5.20   10.20
 -15   3   2   -4.90    8.10
 -15   3   2    9.50    4.00
  15   3  -2   13.70    7.00
 -15   3   2   -5.40    8.80
  15   3  -2   -5.00    7.60
 -15   3   2    9.20    5.90
 -13  -3   2   20.90    8.50
  13  -3  -2   18.60   11.10
 -13  -3   2    4.40    6.70
 -13  -3   2   24.10   10.70
  13  -3  -2   11.10    8.20
  13  -3  -2   17.20    9.70
  13  -3  -2    7.20    8.90
  13  -3  -2   14.20    5.20
 -13  -3   2   17.70    9.20
  13  -3  -2    3.70    7.80
 -13   3   2   12.30    7.80
 -13   3   2    0.90    7.70
 -13   3   2   10.10    4.50
  13   3  -2    7.20    8.20
  13   3  -2    3.20    8.60
 -13   3   2   18.40    6.00
 -13   3   2    5.30    8.20
  13   3  -2    9.00    7.40
  11  -3  -2   81.39   10.40
 -11  -3   2   73.89    8.70
  11  -3  -2   76.39    7.90
 -11  -3   2   81.29   11.20
  11  -3  -2  101.09   13.00
  11  -3  -2   86.69   10.50
  11  -3  -2   81.49    9.30
 -11  -3   2   96.89   10.10
  11  -3  -2   80.89   10.80
 -11  -3   2   93.89   12.40
  11   3  -2   98.89   10.00
  11   3  -2   68.59    9.50
 -11   3   2   63.99   11.10
 -11   3   2   79.29    7.30
 -11   3   2   81.79    9.80
 -11   3   2   76.59    7.20
 -11   3   2   87.49   10.60
 -11   3   2   92.29    9.70
  11   3  -2  102.19   11.20
  -9  -3   2  230.68   15.60
   9  -3  -2  244.88   14.90
   9  -3  -2  222.28   15.80
   9  -3  -2  246.78   14.20
   9  -3  -2  228.08   14.10
  -9  -3   2  286.87   14.40
   9  -3  -2  233.88   13.70
  -9  -3   2  241.48   13.20
  -9  -3   2  253.47   12.80
  -9   3   2  234.78   13.80
  -9   3   2  221.88   10.40
   9   3  -2  237.48   13.30
  -9   3   2  233.08   14.90
  -9   3   2  233.78   14.30
  -9   3   2  243.48   13.80
  -9   3   2  237.38   14.40
  -9   3   2  244.18   13.40
  -9   3   2  230.78   10.20
  -9   3   2  229.48   13.00
   9   3  -2  250.47   13.60
   9   3  -2  245.68   15.20
  -9   3   2  234.88   14.30
  -7  -3   2  535.65   20.60
   7  -3  -2  568.44   20.30
  -7  -3   2  565.24   18.90
  -7  -3   2  547.35   19.30
   7  -3  -2  527.05   20.30
   7  -3  -2  555.94   19.70
   7  -3  -2  537.65   19.40
   7   3  -2  561.74   17.50
  -7   3   2  547.85   19.20
  -7   3   2  555.24   19.50
  -7   3   2  545.95   16.60
   7   3  -2  556.94   19.10
  -7   3   2  586.64   21.00
   7   3  -2  547.05   20.40
  -7   3   2  527.85   18.70
  -7   3   2  545.25   19.40
  -7   3   2  543.25   19.20
  -7   3   2  578.64   18.10
   7   3  -2  540.65   17.50
  -7   3   2  566.14   16.50
  -7   3   2  542.95   18.40
  -5  -3   2 4124.59   93.19
  -5  -3   2 4157.18   91.19
   5  -3  -2 4218.28   93.59
  -5  -3   2 4151.58   92.49
  -5   3   2 4075.59   93.19
   5   3  -2 4001.80   93.69
  -5   3   2 4100.69   91.59
  -5   3   2 4107.09   91.49
  -5   3   2 4084.29   91.59
   5   3  -2 4290.17   91.09
  -5   3   2 4095.59   93.49
  -5   3   2 4088.89   93.99
  -5   3   2 4124.39   93.49
  -5   3   2 4149.78   91.39
  -5   3   2 4218.18   91.79
  -5   3   2 4013.60   93.09
  -5   3   2 4181.08   93.29
   5   3  -2 4064.49   92.99
   5   3  -2 4293.37   91.79
   3  -3  -2    8.40    7.80
  -3  -3   2   11.70    6.00
  -3  -3   2   13.80    6.30
  -3  -3   2    3.80    4.20
   3  -3  -2   15.90    7.40
   3  -3  -2    5.50    5.50
  -3   3   2    0.20    5.80
  -3   3   2    4.90    6.50
  -3   3   2    4.90    5.80
  -3   3   2    8.30    3.80
  -3   3   2    1.50    7.20
   3   3  -2    8.90    6.40
  -3   3   2    4.10    7.50
   3   3  -2    7.10    5.60
   3   3  -2    8.80    4.20
  -3   3   2    7.50    5.00
   1  -3  -2   31.00    6.70
   1  -3  -2   51.39    6.30
  -1  -3   2   45.10    4.70
   1  -3  -2   64.59    9.70
   1  -3  -2   54.39    8.00
  -1  -3   2   63.39    7.70
  -1  -3   2   53.79    4.40
  -1   3   2   41.10    3.60
  -1   3   2   42.90    7.80
  -1   3   2   59.79    7.90
   1   3  -2   57.99    3.80
  -1   3   2   65.99    9.00
   1   3  -2   72.39    8.50
   1   3  -2   65.29    5.40
   1   3  -2   54.09    7.10
  -1   3   2   55.29    6.10
  -1  -3  -2   53.59    7.30
   1  -3   2   47.90    8.20
   1  -3   2   59.79    8.60
   1  -3   2   53.39    5.30
   1  -3   2   56.79    6.90
  -1  -3  -2   61.39    7.60
   1  -3   2   45.30    3.20
  -1  -3  -2   45.60    2.90
  -1  -3  -2   60.79   15.90
   1   3   2   58.49    8.00
  -1   3  -2   54.49    6.90
   1   3   2   49.70    6.90
   3  -3   2 1070.99   28.40
  -3  -3  -2 1061.39   28.40
  -3  -3  -2 1028.80   28.20
   3  -3   2 1052.99   28.90
   3  -3   2 1072.29   28.40
   3  -3   2 1077.69   27.60
  -3  -3  -2 1100.99   29.10
  -3  -3  -2 1070.19   28.00
   3   3   2 1040.30   27.90
   3   3   2  997.10   27.60
   3   3   2 1048.30   28.40
  -3   3  -2 1025.30   26.50
  -3   3  -2 1067.59   26.40
  -3   3  -2 1056.59   28.40
  -3   3  -2 1026.30   29.00
  -3   3  -2 1063.39   23.50
   5  -3   2  520.35   17.50
   5  -3   2  531.25   18.60
  -5  -3  -2  568.34   19.10
  -5  -3  -2  567.14   18.70
   5  -3   2  554.34   19.50
  -5  -3  -2  574.94   19.50
   5  -3   2  569.44   15.50
  -5  -3  -2  572.04   18.70
  -5   3  -2  548.95   18.80
   5   3   2  555.14   19.40
   5   3   2  547.35   19.10
   5   3   2  576.54   18.70
  -5   3  -2  549.45   15.40
  -5   3  -2  565.94   17.60
  -5   3  -2  538.85   19.60
  -5   3  -2  539.25   20.40
  -7  -3  -2   20.80    8.20
   7  -3   2   22.40    3.80
   7  -3   2   28.80    6.80
   7  -3   2   14.60    8.40
   7  -3   2   18.10    6.90
  -7  -3  -2   17.40    7.50
  -7  -3  -2   20.60    6.80
  -7   3  -2   38.40    9.00
   7   3   2   22.00    6.30
  -7   3  -2   17.20    3.60
   7   3   2   16.10    7.90
   7   3   2   28.80    8.10
  -7   3  -2   18.20    8.80
  -7   3  -2   38.90    6.70
  -7   3  -2   25.00    7.60
  -7   3  -2   39.60    7.30
  -9  -3  -2   53.29   10.50
  -9  -3  -2   45.70    7.40
   9  -3   2   49.10    7.90
   9  -3   2   52.29    8.10
  -9  -3  -2   41.00    8.60
   9  -3   2   50.29   10.40
  -9   3  -2   49.30    3.50
   9   3   2   41.80    7.30
  -9   3  -2   33.70    8.70
  -9   3  -2   51.69    7.70
   9   3   2   42.50    8.40
  -9   3  -2   44.60   10.00
  -9   3  -2   58.49    8.90
  -9   3  -2   59.19    7.60
 -11  -3  -2   13.70    9.00
 -11  -3  -2   38.10    9.30
  11  -3   2   30.50    8.60
 -11  -3  -2   40.10    8.50
  11  -3   2   32.00    7.80
 -11  -3  -2   39.10    8.00
  11  -3   2   33.60   11.60
 -11   3  -2   41.50    8.00
  11   3   2   31.40    8.60
  11   3   2   27.60    8.50
 -11   3  -2   37.20   10.00
 -11   3  -2   49.20    8.50
  11   3   2   30.50    7.30
 -13  -3  -2   28.90    9.60
  13  -3   2   26.60    7.80
  13  -3   2    0.20    8.20
  13  -3   2    3.30   10.80
 -13  -3  -2   10.30    9.00
 -13  -3  -2    5.00   11.10
  13  -3   2   13.10   10.50
 -13  -3  -2   17.70    7.50
 -13   3  -2    9.70    8.00
  13   3   2   22.10    7.30
  13   3   2   16.50    9.00
 -13   3  -2   25.20   11.40
  13   3   2    3.70    8.00
 -13   3  -2   18.50    8.30
  15  -3   2  173.48   18.40
 -15  -3  -2   84.89   12.50
 -15  -3  -2   81.09   14.60
  15  -3   2  125.59   13.90
 -15  -3  -2   95.99   10.10
  15  -3   2   93.19   10.30
  15  -3   2   74.79   15.70
 -15   3  -2   91.09   15.10
 -15   3  -2   95.39   11.10
 -15   3  -2  126.29   13.10
  15   3   2  131.79   13.50
  15   3   2   79.89   13.10
  15   3   2  110.79   10.50
  17  -3   2  130.39   15.30
 -17  -3  -2   99.59   15.60
  17  -3   2  100.39   10.70
 -17  -3  -2  101.09   10.80
  17  -3   2   87.29   16.80
 -17  -3  -2  114.39   18.10
 -17  -3  -2  104.49   14.70
  17   3   2   92.49   15.90
  17   3   2  107.29   15.00
  17   3   2  104.79   10.20
 -17   3  -2   96.19   12.50
 -17   3  -2  104.79   12.30
 -17   3  -2  109.99   16.60
 -17   3  -2  114.79   15.80
  17   3   2  103.59   12.10
 -19  -3  -2   13.40   11.70
  19  -3   2    6.20   11.00
  19  -3   2   -4.70   13.70
 -19  -3  -2    5.70   15.60
 -19  -3  -2   15.80   14.40
 -19   3  -2  -17.30   12.90
  19   3   2    4.70   13.50
  19   3   2   -4.30    6.00
 -19   3  -2   10.90   13.10
  19   3   2   14.30   14.80
 -19   3  -2   -0.10   10.50
 -19   3  -2   10.10    9.50
  19   3   2   -1.60    3.40
 -21  -3  -2   19.80    6.20
 -21  -3  -2    1.00   12.90
  21  -3   2   28.60   13.30
  21  -3   2   36.50   16.50
 -21  -3  -2   43.50   15.80
 -21   3  -2   36.10   13.80
  21   3   2   16.70    7.50
 -21   3  -2   34.20   11.70
 -21   3  -2   30.00   19.10
 -21   3  -2   30.20   14.50
 -21   3  -2   39.80   10.80
 -20  -4   2   -3.10   11.70
  20  -4  -2  -16.90   11.90
 -20  -4   2    9.50    9.80
  20  -4  -2   -4.00   13.70
  20  -4  -2    9.40   13.00
 -20  -4   2   19.40   12.90
 -20  -4   2   -7.40   10.80
 -20   4   2   17.40   12.40
  20   4  -2    4.00    9.50
  20   4  -2    4.20   13.40
 -20   4   2   -2.20   13.90
 -20   4   2    9.70   12.30
 -20   4   2   11.30    7.60
  20   4  -2    7.70   10.30
 -20   4   2   -0.70   10.00
 -18  -4   2   38.00   16.00
  18  -4  -2   39.80   14.30
 -18  -4   2   17.40   11.20
  18  -4  -2   54.29   13.80
  18  -4  -2   -4.20    9.60
 -18  -4   2    9.60   12.10
 -18  -4   2   22.50    9.70
 -18   4   2   29.90   12.10
 -18   4   2   27.20   13.40
 -18   4   2   54.89    8.30
  18   4  -2   51.69   10.80
  18   4  -2   33.50   20.40
  18   4  -2   43.60    8.70
 -18   4   2   39.00   13.60
 -18   4   2    8.00   11.30
  16  -4  -2   32.70   12.20
 -16  -4   2   36.90   12.80
  16  -4  -2   34.90   13.50
 -16  -4   2   -4.30    8.80
 -16  -4   2   31.10   11.10
  16  -4  -2   25.40   11.80
 -16  -4   2   32.40   10.00
 -16   4   2   24.80   12.50
  16   4  -2   22.70    9.90
  16   4  -2   20.50   11.30
 -16   4   2   30.30   10.70
 -16   4   2   28.50   11.00
 -16   4   2   40.30    7.80
 -16   4   2   28.00    4.70
  16   4  -2   33.40    8.30
 -16   4   2   14.60   10.40
  14  -4  -2   -0.90    9.60
 -14  -4   2   -1.90    8.20
 -14  -4   2    5.10    9.10
 -14  -4   2   -4.10    8.40
  14  -4  -2   12.70   20.20
 -14  -4   2    0.40   11.00
 -14   4   2   10.30   10.70
  14   4  -2   -3.30    8.00
 -14   4   2    8.70    8.90
  14   4  -2    2.60    9.30
 -14   4   2   -7.40    4.60
 -14   4   2   -3.80    8.90
 -14   4   2    4.10    8.80
  14   4  -2   16.70   10.10
 -14   4   2   -4.50    5.90
 -12  -4   2  162.78   14.40
 -12  -4   2  132.99   12.80
  12  -4  -2  150.18   15.20
 -12  -4   2  109.29   13.00
  12  -4  -2  164.98   16.50
 -12  -4   2  133.69   13.20
  12   4  -2  126.09   13.40
 -12   4   2  130.49   13.30
 -12   4   2  140.09    9.10
 -12   4   2  142.99   15.60
 -12   4   2  138.39   12.70
 -12   4   2  138.89   13.20
 -12   4   2  164.78   14.20
  12   4  -2  152.78   13.00
 -12   4   2  140.29   14.90
 -12   4   2  125.89   10.20
 -12   4   2  147.99   14.60
 -10  -4   2  288.27   17.90
 -10  -4   2  287.17   14.00
 -10  -4   2  261.27   16.00
  10  -4  -2  274.07   16.60
  10  -4  -2  269.37   16.80
 -10  -4   2  257.57   14.70
 -10   4   2  262.37   17.30
  10   4  -2  261.27   15.10
 -10   4   2  260.27   12.30
 -10   4   2  248.68   13.90
 -10   4   2  272.07   15.10
 -10   4   2  262.97   16.20
 -10   4   2  236.18   14.60
 -10   4   2  243.28   15.90
 -10   4   2  248.58   15.90
 -10   4   2  241.78   15.80
 -10   4   2  281.37   15.90
  10   4  -2  260.47   14.00
  10   4  -2  266.47   16.30
  -8  -4   2  193.08   11.00
  -8  -4   2  175.88   13.00
  -8  -4   2  173.78   14.80
  -8  -4   2  206.78   13.50
  -8   4   2  194.98   12.90
  -8   4   2  192.68   11.00
  -8   4   2  171.18   13.10
   8   4  -2  174.98   13.30
  -8   4   2  156.98   13.00
  -8   4   2  192.18   10.80
  -8   4   2  172.38   13.40
   8   4  -2  160.48   13.80
  -8   4   2  191.18   13.30
  -8   4   2  178.28   13.40
  -8   4   2  152.28   10.50
  -8   4   2  172.58   12.00
  -8   4   2  194.38   10.20
  -6  -4   2  344.37   14.60
  -6  -4   2  306.77   15.00
  -6  -4   2  311.87   11.90
  -6   4   2  310.67   13.80
  -6   4   2  324.07   15.30
  -6   4   2  305.37   15.20
   6   4  -2  299.97   16.00
   6   4  -2  318.97   12.90
  -6   4   2  305.27   15.60
  -6   4   2  338.47   15.60
   6   4  -2  325.07   12.00
  -6   4   2  319.57   15.00
  -6   4   2  325.27   13.10
  -6   4   2  296.17   13.20
  -6   4   2  337.77   15.50
   6   4  -2  302.77   15.20
   4  -4  -2    9.20    7.50
  -4  -4   2    6.50    6.80
   4  -4  -2   18.30    8.80
  -4  -4   2   11.50    4.40
   4  -4  -2    7.90    5.60
  -4  -4   2   -4.80    5.50
   4   4  -2    6.60    7.00
  -4   4   2   11.00    7.40
  -4   4   2   -3.20    7.10
  -4   4   2    5.70    4.20
  -4   4   2   -7.80    7.20
   4   4  -2    7.00    4.20
   4   4  -2    9.70    6.70
  -4   4   2    2.50    6.10
  -4   4   2    3.60    7.20
   4   4  -2   11.80    7.20
  -4   4   2    3.00    5.00
  -4   4   2    4.40    8.40
  -4   4   2    9.10    6.90
  -2  -4   2  167.18   10.70
   2  -4  -2  166.18   12.50
  -2  -4   2  179.88   12.20
   2  -4  -2  169.68   11.30
  -2  -4   2  178.38    7.70
   2  -4  -2  193.28   13.50
   2  -4  -2  182.18   10.10
  -2   4   2  177.28    6.40
  -2   4   2  193.18   10.20
   2   4  -2  194.08   11.80
  -2   4   2  173.98   13.10
   2   4  -2  179.98    7.80
   2   4  -2  145.99    5.80
  -2   4   2  179.28   12.00
   2   4  -2  167.48   11.10
  -2   4   2  181.58   13.70
   2   4  -2  185.38   12.80
   0  -4  -2  943.21   26.80
   0  -4  -2  925.71   25.60
   0  -4  -2  968.60   28.10
   0  -4   2  945.41   22.60
   0  -4   2  913.41   27.80
   0  -4   2  940.01   26.50
   0   4  -2  948.71   27.50
   0   4   2  939.51   28.10
   0   4  -2  946.51   26.90
   0   4  -2  945.51   23.40
   0   4  -2  930.11   27.30
   0   4   2  945.71   28.10
   0   4   2  970.80   27.30
   0   4  -2 1025.10   23.30
   2  -4   2  819.12   25.70
   2  -4   2  752.32   22.10
  -2  -4  -2  811.22   24.80
  -2  -4  -2  811.92   25.20
  -2  -4  -2  857.91   18.30
  -2  -4  -2  818.82   23.90
   2  -4   2  816.22   23.40
   2   4   2  843.92   24.10
  -2   4  -2  839.42   25.10
  -2   4  -2  850.71   23.70
  -2   4  -2  808.22   18.90
   2   4   2  895.71   25.30
  -2   4  -2  834.62   25.90
   2   4   2  808.82   23.50
  -4  -4  -2    1.10    6.60
  -4  -4  -2    6.50    7.70
   4  -4   2    3.70    6.20
   4  -4   2   10.50    8.10
   4  -4   2   -2.40    5.30
  -4  -4  -2    7.10    6.80
   4  -4   2    1.90    7.10
  -4  -4  -2    8.30    7.30
  -4  -4  -2    3.30    3.40
   4   4   2    3.60    6.60
  -4   4  -2    6.10    7.60
  -4   4  -2   13.70    8.20
  -4   4  -2    0.10    5.80
  -4   4  -2    5.10    2.80
   4   4   2   12.80    7.30
  -4   4  -2    9.40    5.50
   4   4   2    5.30    6.30
   6  -4   2   72.99    6.60
  -6  -4  -2   71.09    9.00
  -6  -4  -2   69.79    9.00
  -6  -4  -2   65.69    9.50
  -6  -4  -2   75.49    6.50
   6  -4   2   64.99    9.70
   6  -4   2   42.90    8.00
  -6  -4  -2   61.39    8.80
  -6   4  -2   88.79    8.80
  -6   4  -2   84.19   10.10
  -6   4  -2   64.99    6.10
  -6   4  -2  102.89   11.80
  -6   4  -2   51.19    7.70
   6   4   2   43.10    8.40
   6   4   2   77.59    9.30
   6   4   2   80.79    9.30
  -6   4  -2   78.59   10.30
  -6   4  -2   66.39    6.20
   8  -4   2  399.36   18.90
   8  -4   2  390.86   16.60
   8  -4   2  423.16   17.20
  -8  -4  -2  405.06   17.90
  -8  -4  -2  403.56   16.60
  -8  -4  -2  386.86   17.00
  -8  -4  -2  397.46   19.00
  -8  -4  -2  404.26   15.10
   8   4   2  418.56   19.10
  -8   4  -2  394.56   16.40
  -8   4  -2  389.86   16.70
  -8   4  -2  385.36   12.50
  -8   4  -2  394.56   17.30
   8   4   2  412.86   17.40
  -8   4  -2  408.06   19.10
   8   4   2  402.46   18.20
  -8   4  -2  394.66   19.20
  10  -4   2   14.00    7.40
 -10  -4  -2    9.40    8.30
 -10  -4  -2   17.20    6.70
 -10  -4  -2   28.50    9.40
  10  -4   2   27.90    8.20
 -10  -4  -2   19.20    8.10
  10  -4   2   22.30   10.50
 -10   4  -2   23.70    9.90
  10   4   2   17.90    8.30
 -10   4  -2   13.10    7.30
 -10   4  -2   18.30    7.80
 -10   4  -2   10.00    3.50
 -10   4  -2   20.70    9.60
 -10   4  -2   23.50    8.60
  10   4   2   16.50    8.40
 -12  -4  -2   30.60    9.90
 -12  -4  -2   31.90   12.20
 -12  -4  -2   50.39    8.90
  12  -4   2   49.30    9.00
  12  -4   2   69.49   13.60
  12  -4   2   52.99   10.20
 -12  -4  -2   54.09    9.30
 -12  -4  -2   45.60    9.70
  12   4   2   42.60   10.00
 -12   4  -2   50.09    9.50
  12   4   2   30.30    8.90
 -12   4  -2   42.20   11.40
 -12   4  -2   58.19   10.10
 -12   4  -2   54.29    9.30
  12   4   2   42.20    9.90
 -14  -4  -2    2.20    8.30
 -14  -4  -2    8.90    9.00
  14  -4   2    6.80   12.40
 -14  -4  -2    0.60    8.00
  14  -4   2   14.20    7.90
 -14  -4  -2    7.60   12.80
  14  -4   2   -0.60    8.80
 -14   4  -2   -6.10   10.40
 -14   4  -2    4.90    8.00
 -14   4  -2   18.40    9.20
 -14   4  -2   11.20    8.40
  14   4   2   14.60   10.90
 -14   4  -2   20.20   10.30
  14   4   2    9.30    8.60
  16  -4   2   12.40   13.90
  16  -4   2   -8.90    9.50
 -16  -4  -2   -3.00    7.40
 -16  -4  -2   14.10   12.80
  16  -4   2   10.00    7.10
 -16  -4  -2    4.10    8.50
 -16  -4  -2   23.50   17.10
  16   4   2    5.70    8.60
 -16   4  -2    8.50    9.20
 -16   4  -2   13.10   11.80
  16   4   2    4.70    8.40
 -16   4  -2   15.30    9.30
  16   4   2    7.40   11.70
 -18  -4  -2   -0.20   10.50
  18  -4   2    3.50    5.70
 -18  -4  -2   -3.70   11.20
 -18  -4  -2  -26.70   15.10
  18  -4   2   17.20   14.70
 -18  -4  -2   23.70    9.20
  18  -4   2    4.00   11.10
 -18  -4  -2   10.20   14.70
 -18   4  -2   17.00    9.60
 -18   4  -2    2.40   10.70
  18   4   2    8.80    8.60
  18   4   2    1.50   14.00
 -18   4  -2    2.70   10.20
 -18   4  -2   12.60   11.80
 -18   4  -2   21.90   13.30
 -18   4  -2    8.60   13.10
  18   4   2   -0.40    8.70
  20  -4   2    9.50   15.00
 -20  -4  -2  -24.40   23.40
  20  -4   2    5.40    5.40
 -20  -4  -2    3.50    6.00
 -20  -4  -2   -8.60   12.20
  20  -4   2   -5.40   11.50
 -20   4  -2   12.30   13.40
  20   4   2   -1.90    8.00
 -20   4  -2    2.30   13.10
  20   4   2   -4.00    7.60
 -20   4  -2  -17.90   12.20
 -20   4  -2   -4.10   10.50
  20   4   2    3.20   13.80
 -20   4  -2   -4.10   11.00
 -20   4  -2    4.10    9.60
  20   4   2    7.50   15.30
 -21   5   2    8.80   12.10
 -19  -5   2  -13.60   11.60
 -19  -5   2   20.20   12.10
 -19  -5   2    1.70   12.70
 -19  -5   2   16.10   10.80
  19  -5  -2    4.00   13.90
  19  -5  -2   -9.20   11.80
 -19   5   2  -11.20   10.50
 -19   5   2   26.70   15.40
 -19   5   2   11.20   12.10
  19   5  -2    0.30    6.10
  19   5  -2   -7.60   12.00
  19   5  -2   18.30   11.60
 -19   5   2   24.50    7.70
 -19   5   2   -4.00   10.40
  19   5  -2   -2.70    9.90
 -17  -5   2   10.40   10.20
 -17  -5   2   -0.80   11.70
  17  -5  -2   17.30   12.10
 -17  -5   2   17.40   13.70
  17  -5  -2   30.80   14.60
 -17  -5   2   14.30   12.20
 -17   5   2   16.90    4.60
 -17   5   2   25.60    7.90
 -17   5   2   13.80   10.80
 -17   5   2   30.30   13.80
 -17   5   2    9.60   11.10
  17   5  -2    7.20   11.20
 -17   5   2   13.00   10.60
  17   5  -2   21.50   12.70
 -15  -5   2  119.19   13.10
 -15  -5   2  119.29   13.00
  15  -5  -2  130.09   16.40
  15  -5  -2  121.39   16.90
 -15  -5   2   84.79   14.00
 -15  -5   2   75.39   12.90
 -15   5   2  132.69   15.10
 -15   5   2  146.09   23.20
 -15   5   2  121.29   14.80
 -15   5   2  152.48   12.20
  15   5  -2  114.69   14.00
 -15   5   2  123.99   15.60
 -13  -5   2   18.40    9.30
 -13  -5   2    6.60   12.10
 -13  -5   2   -2.30   19.60
  13  -5  -2   -5.00    9.60
  13  -5  -2  -18.80   20.80
 -13  -5   2    3.20    8.00
 -13   5   2    1.60    9.60
 -13   5   2    3.80    9.70
  13   5  -2    0.40    8.60
 -13   5   2   -1.70    8.30
 -13   5   2    1.80    5.40
 -13   5   2   16.40   11.40
  13   5  -2    6.00    9.70
 -13   5   2   19.70    7.30
 -13   5   2   19.10   11.30
  13   5  -2    0.30    9.90
 -13   5   2    6.60    9.90
 -13   5   2    8.90   11.60
 -13   5   2    6.10    7.70
 -11  -5   2   12.10    7.10
 -11  -5   2   -3.50    8.00
 -11  -5   2   15.60    9.50
 -11  -5   2    4.30    8.50
 -11   5   2   11.70    8.00
  11   5  -2   11.70    9.20
 -11   5   2   15.40    9.20
  11   5  -2    3.70    8.90
 -11   5   2   21.70    7.30
  11   5  -2   13.10    8.10
 -11   5   2   10.90    7.50
 -11   5   2   20.20   10.20
 -11   5   2   11.00    5.80
 -11   5   2   16.40    6.80
 -11   5   2    9.10    9.90
 -11   5   2    9.00    8.60
 -11   5   2   17.20   11.40
 -11   5   2   25.80    9.50
  -9  -5   2    8.50    5.90
  -9  -5   2   18.20    8.80
  -9  -5   2    5.00    8.20
  -9   5   2    5.40    6.20
  -9   5   2    8.30    7.90
  -9   5   2   20.20    9.00
   9   5  -2    0.20    8.10
  -9   5   2    5.30    5.70
  -9   5   2    4.70    6.00
  -9   5   2    5.20    8.80
   9   5  -2    5.20    8.20
  -9   5   2    5.80    8.70
  -9   5   2   14.20    8.80
  -9   5   2    5.60    8.30
  -9   5   2   -6.10    5.30
  -9   5   2    4.20    7.00
  -7  -5   2   41.20    8.80
  -7  -5   2   38.30    7.30
  -7  -5   2   43.80    8.00
  -7   5   2   36.30    6.20
  -7   5   2   55.89    8.60
  -7   5   2   54.79   10.20
  -7   5   2   62.79   10.00
   7   5  -2   51.39    9.50
  -7   5   2   59.29    9.40
  -7   5   2   45.90   10.20
  -7   5   2   57.29   10.00
  -7   5   2   27.70    7.90
   7   5  -2   40.90    5.90
  -7   5   2   43.90    8.10
   7   5  -2   51.59    8.70
   7   5  -2   46.00   10.10
  -7   5   2   34.40    6.50
  -7   5   2   32.70    6.70
  -5  -5   2  379.46   16.70
   5  -5  -2  356.56   17.30
  -5  -5   2  363.26   12.20
  -5  -5   2  360.16   15.10
  -5   5   2  380.16   15.70
   5   5  -2  393.46   13.80
  -5   5   2  375.86   12.70
  -5   5   2  386.56   17.10
   5   5  -2  356.56   17.60
  -5   5   2  343.17   16.70
  -5   5   2  393.86   18.50
  -5   5   2  347.77   17.10
  -5   5   2  357.76   17.50
  -5   5   2  404.96   17.90
   5   5  -2  388.86   17.60
   5   5  -2  343.97   15.60
  -5   5   2  388.66   16.30
  -5   5   2  351.66   13.90
  -3  -5   2  295.57   12.30
   3  -5  -2  291.07   15.70
   3  -5  -2  296.87   14.50
   3  -5  -2  298.97   16.50
  -3  -5   2  302.27   10.10
  -3  -5   2  271.07   14.50
   3  -5  -2  292.07   12.70
  -3   5   2  291.97   14.80
   3   5  -2  296.47   14.90
   3   5  -2  289.77   15.70
  -3   5   2  304.77   15.90
  -3   5   2  300.87   15.90
  -3   5   2  300.77   14.70
  -3   5   2  321.77   12.60
   3   5  -2  276.77    9.90
  -3   5   2  292.87    9.40
   3   5  -2  295.17   14.70
  -1  -5   2  132.89   13.90
   1  -5  -2  157.68   12.90
   1  -5  -2  154.58   12.80
   1  -5  -2  152.78   10.50
  -1  -5   2  159.98   11.70
   1  -5  -2  161.18   12.70
   1   5  -2  136.59   12.60
   1   5  -2  156.08    7.20
   1   5  -2  151.48   12.20
  -1   5   2  160.28   10.70
   1   5  -2  154.38    7.40
  -1   5   2  161.78   12.40
  -1   5   2  142.89   14.00
   1   5  -2  157.48   12.90
   1  -5   2  269.47   13.50
  -1  -5  -2  247.68   13.00
   1  -5   2  237.58   15.40
  -1  -5  -2  259.87   14.00
   1  -5   2  262.17    8.70
  -1  -5  -2  238.18   15.10
   1   5   2  234.28   13.20
  -1   5  -2  229.28   12.90
  -1   5  -2  241.58   14.90
  -1   5  -2  234.98   13.70
  -1   5  -2  249.97    8.70
   1   5   2  268.07   15.70
  -1   5  -2  284.07   15.00
   1   5   2  277.97   13.30
   1   5   2  243.48   14.50
  -1   5  -2  248.88   11.70
  -3  -5  -2   58.29    8.40
  -3  -5  -2   37.70    8.50
   3  -5   2   34.50    7.10
   3  -5   2   59.79   10.50
  -3  -5  -2   36.30    9.20
   3   5   2   40.10    9.00
   3   5   2   52.29    8.60
  -3   5  -2   30.30    3.30
  -3   5  -2   42.80    7.80
   3   5   2   49.80    8.10
  -3   5  -2   61.89   10.50
  -3   5  -2   45.50    9.00
  -5  -5  -2  161.28   13.10
   5  -5   2  179.88   13.20
   5  -5   2  174.08   10.60
   5  -5   2  169.58   14.50
  -5  -5  -2  164.38   13.30
   5  -5   2  170.98   12.20
  -5  -5  -2  164.08    7.30
  -5  -5  -2  176.58   13.50
  -5   5  -2  170.48   10.80
  -5   5  -2  164.28   13.30
  -5   5  -2  137.89   13.90
   5   5   2  177.28   13.50
   5   5   2  191.78   13.00
  -5   5  -2  158.68    6.70
  -5   5  -2  141.89   11.70
   5   5   2  158.98   12.80
  -7  -5  -2  107.19   11.20
   7  -5   2   90.49    8.80
   7  -5   2  110.39   11.10
  -7  -5  -2  119.79   12.20
  -7  -5  -2  121.09   11.70
  -7  -5  -2  106.39   12.00
   7  -5   2  100.59   11.30
  -7  -5  -2   87.29    8.00
  -7   5  -2   97.19    7.00
   7   5   2  111.59   11.40
   7   5   2  100.49   11.40
   7   5   2  115.09   12.20
  -7   5  -2  111.19   11.80
  -7   5  -2   73.29   11.00
  -7   5  -2  110.39   11.10
  -7   5  -2   95.49   10.90
  -7   5  -2  112.59   12.30
  -7   5  -2  107.29   10.30
  -7   5  -2  122.39    9.00
  -9  -5  -2   94.49   10.80
   9  -5   2   87.79   12.40
  -9  -5  -2   85.49   10.70
  -9  -5  -2   66.09   10.20
  -9  -5  -2   91.69    9.50
  -9  -5  -2  105.29   12.80
   9  -5   2  104.79   11.90
  -9   5  -2  112.69   13.80
  -9   5  -2   96.19   11.10
   9   5   2   73.99   10.70
  -9   5  -2  114.99   11.70
  -9   5  -2   66.39    9.80
  -9   5  -2   86.19    8.50
  -9   5  -2   78.09   11.50
  -9   5  -2   95.99   11.50
   9   5   2   80.79   10.60
  -9   5  -2   98.59   11.00
 -11  -5  -2  122.09   12.50
  11  -5   2  117.69   12.30
 -11  -5  -2  135.09   15.40
 -11  -5  -2   99.89   12.50
  11  -5   2  136.59   15.70
 -11  -5  -2  118.69   12.90
 -11  -5  -2  120.29   11.20
 -11   5  -2  116.29   12.30
 -11   5  -2  105.09    7.60
  11   5   2  106.89   12.10
  11   5   2  109.29   13.00
 -11   5  -2  120.59   12.40
 -11   5  -2  103.09   13.60
 -11   5  -2  144.79   13.20
 -11   5  -2  118.99   13.90
 -13  -5  -2   72.19   10.30
  13  -5   2   73.69   11.90
 -13  -5  -2   81.19   14.60
  13  -5   2   75.49   14.40
 -13  -5  -2   91.49   19.10
 -13  -5  -2   72.09   13.90
  13  -5   2   72.69   10.70
 -13  -5  -2   74.99   10.50
 -13   5  -2   74.49   13.30
 -13   5  -2   92.79   11.90
  13   5   2   67.29   11.60
 -13   5  -2   81.39    4.70
  13   5   2   67.29   12.70
 -13   5  -2   80.19   12.00
 -13   5  -2   73.39   10.90
 -15  -5  -2    2.20    9.40
 -15  -5  -2   -5.00    9.70
  15  -5   2   -2.30   15.70
  15  -5   2    0.30   12.70
  15  -5   2   -3.00   12.10
 -15  -5  -2    2.40    7.90
 -15  -5  -2   -1.40   12.80
  15   5   2   11.50    9.60
  15   5   2   13.60   10.40
 -15   5  -2   11.30    8.30
 -15   5  -2    6.00    9.40
 -15   5  -2   -2.90    9.80
 -15   5  -2  -13.20   10.40
  15   5   2    3.10    9.00
 -15   5  -2    6.70   10.50
  17  -5   2    2.70    7.00
 -17  -5  -2    9.60   12.30
 -17  -5  -2   18.20   11.50
 -17  -5  -2   10.40   18.20
  17  -5   2    5.40   13.90
 -17  -5  -2    1.30    7.70
  17  -5   2    9.10   11.00
 -17  -5  -2   -4.50    9.70
  17   5   2    9.80   12.50
 -17   5  -2   23.10   11.50
 -17   5  -2    8.70    9.50
 -17   5  -2   -0.60   14.00
 -17   5  -2  -13.50   11.80
 -17   5  -2    2.70   11.90
  17   5   2    9.50    9.90
 -17   5  -2    8.70   12.50
  17   5   2   16.40    9.50
 -19  -5  -2   44.90   15.00
  19  -5   2   28.10   12.00
 -19  -5  -2   63.99   14.40
 -19  -5  -2   32.50   11.30
 -19  -5  -2   25.90   17.10
  19  -5   2    9.70    5.00
 -19   5  -2   31.60   13.20
  19   5   2   28.80   12.10
 -19   5  -2   49.90   13.80
 -19   5  -2   53.79   11.90
 -19   5  -2   35.40   14.20
 -19   5  -2   23.10   13.70
  19   5   2   37.90   12.80
 -19   5  -2   43.30   14.40
  19   5   2   49.10   16.00
 -18  -6   2   58.29   16.90
 -18  -6   2   -6.90   11.00
 -18  -6   2   -8.60   10.20
 -18  -6   2  -10.70   12.10
 -18   6   2    9.80    8.00
  18   6  -2    0.60   10.30
 -18   6   2   -3.70   11.40
 -18   6   2   -3.60   10.40
 -18   6   2    2.60   12.90
  18   6  -2    0.30   10.60
 -18   6   2    0.70   14.30
 -18   6   2    2.10    4.70
  18   6  -2   19.90   12.10
 -18   6   2    7.70   12.50
 -16  -6   2   10.30   10.10
 -16  -6   2   16.50   13.10
 -16  -6   2   23.80   12.20
 -16  -6   2   24.10   11.00
 -16   6   2   21.30    8.20
 -16   6   2   20.40    6.30
  16   6  -2   18.90   12.30
 -16   6   2   31.80   12.00
 -16   6   2   30.80   12.60
  16   6  -2   19.60   11.00
 -16   6   2   37.00    9.80
 -16   6   2   34.20   11.20
 -16   6   2   21.60   14.30
  16   6  -2    8.70   11.20
 -14  -6   2  169.28   17.00
 -14  -6   2  135.89   17.50
 -14  -6   2  150.08   14.30
 -14   6   2  138.79   16.00
 -14   6   2  153.78   14.10
 -14   6   2  175.98   16.80
  14   6  -2  151.88   15.30
 -14   6   2  153.28   13.60
 -14   6   2  146.09   18.00
  14   6  -2  127.99   15.70
 -14   6   2  133.89   14.00
  14   6  -2  161.08   16.20
 -14   6   2  183.38   17.20
 -14   6   2  144.19   11.10
 -14   6   2  149.29   15.30
 -12  -6   2   -1.00    9.10
 -12  -6   2    4.80    7.30
 -12  -6   2    3.70    9.30
 -12   6   2    2.50    9.10
 -12   6   2   13.70    7.60
 -12   6   2    3.50    7.50
 -12   6   2   12.40   11.50
 -12   6   2   -0.60   10.00
 -12   6   2   11.90   10.20
 -12   6   2   -7.70    6.00
 -12   6   2    5.90    9.60
  12   6  -2   -7.90    9.40
  12   6  -2    3.30    8.00
  12   6  -2   -0.50    9.80
 -12   6   2   -1.50    7.20
 -12   6   2    4.20   10.50
 -12   6   2   -8.20    9.80
 -10  -6   2   13.10    9.10
 -10  -6   2    7.80    6.30
 -10  -6   2    5.30    8.70
 -10   6   2    5.50    9.90
 -10   6   2   22.30   11.50
 -10   6   2    7.10   13.80
 -10   6   2   10.30   10.50
 -10   6   2   14.90    8.40
 -10   6   2   12.80    7.20
 -10   6   2   24.10   16.60
 -10   6   2   15.60    7.90
  10   6  -2   18.50   10.80
  10   6  -2   16.50   10.30
 -10   6   2    8.20    6.50
 -10   6   2   10.10    7.00
 -10   6   2   15.50   10.10
  -8  -6   2   30.30   17.40
  -8  -6   2   46.70    6.30
  -8  -6   2   44.50    9.40
   8   6  -2   37.30   10.50
  -8   6   2   34.00    8.60
  -8   6   2   51.09    7.70
  -8   6   2   56.49   10.80
  -8   6   2   50.49   10.70
  -8   6   2   40.70   11.60
  -8   6   2   44.20   10.90
   8   6  -2   29.40    8.50
  -8   6   2   44.70    9.80
  -8   6   2   37.00    9.40
  -8   6   2   33.40    7.00
   8   6  -2   38.00   11.20
  -8   6   2   42.60    9.10
  -8   6   2   38.40    6.80
  -6  -6   2   35.90    8.60
   6  -6  -2   52.19   11.40
  -6  -6   2   47.50    5.50
  -6  -6   2   40.00    8.20
  -6   6   2   30.00    9.60
   6   6  -2   23.20    8.90
  -6   6   2   34.20    9.10
  -6   6   2   40.10    9.50
  -6   6   2   30.90    6.50
  -6   6   2   33.70    9.50
  -6   6   2   36.70    6.00
  -6   6   2   50.39   10.80
   6   6  -2   42.80    5.30
   6   6  -2   27.90    9.50
  -6   6   2   28.10    9.20
   6   6  -2   78.29   10.30
  -6   6   2   52.99   10.80
  -6   6   2   41.40    8.00
   4  -6  -2  651.63   20.70
  -4  -6   2  660.63   23.60
  -4  -6   2  681.83   17.70
  -4  -6   2  692.33   21.30
   4  -6  -2  646.94   24.60
  -4   6   2  688.73   25.40
   4   6  -2  672.33   17.50
   4   6  -2  659.33   24.80
  -4   6   2  662.33   23.30
   4   6  -2  665.53   24.30
  -4   6   2  649.34   23.30
  -4   6   2  688.53   24.70
  -4   6   2  661.53   24.40
  -4   6   2  670.23   23.80
   4   6  -2  675.23   23.60
  -4   6   2  671.53   17.80
  -4   6   2  701.93   20.80
   2  -6  -2   24.80    8.80
   2  -6  -2   28.10    9.60
   2  -6  -2   29.50   10.00
   2  -6  -2   25.10    6.50
  -2  -6   2   23.50    8.20
  -2  -6   2   29.60    5.70
  -2   6   2   31.40    6.50
  -2   6   2   16.90    8.20
  -2   6   2   21.40    9.60
   2   6  -2   25.40    3.90
   2   6  -2   31.60    9.60
   2   6  -2   19.70    9.70
   2   6  -2   22.50    4.10
  -2   6   2   24.00    8.30
   2   6  -2   40.00    9.20
   0  -6  -2  672.23   21.60
   0  -6   2  717.43   19.50
   0  -6   2  663.73   25.10
   0  -6  -2  703.83   25.10
   0  -6   2  680.23   23.60
   0  -6  -2  662.93   23.80
   0  -6  -2  672.23   24.90
   0   6   2  678.93   21.70
   0   6  -2  666.53   24.50
   0   6   2  692.93   24.00
   0   6  -2  678.63   23.60
   0   6   2  660.03   25.30
   0   6  -2  669.93   23.90
   0   6  -2  666.23   18.20
  -2  -6  -2   10.10    8.90
   2  -6   2    4.70    3.30
  -2  -6  -2    0.70    7.10
  -2  -6  -2   14.00    7.10
   2  -6   2   12.20    7.10
   2  -6   2   -4.10    8.70
   2   6   2    0.60    9.30
  -2   6  -2    5.60    7.60
  -2   6  -2    5.00    4.60
  -2   6  -2   -0.50    7.90
  -2   6  -2    2.70    5.80
   2   6   2    1.40    7.30
   2   6   2    8.30    8.00
   2   6   2    2.40    6.80
  -2   6  -2   14.20    3.60
  -2   6  -2   12.40    9.20
   4  -6   2  122.19   13.00
  -4  -6  -2  110.89   11.40
  -4  -6  -2  130.79   11.90
  -4  -6  -2  132.79   13.00
   4  -6   2  126.49   11.60
   4   6   2  140.79   12.30
  -4   6  -2  134.39   12.10
  -4   6  -2  130.59   12.40
   4   6   2  136.89   12.90
  -4   6  -2  120.49   11.90
  -4   6  -2  128.69   13.50
   4   6   2  133.39   13.20
  -6  -6  -2  178.08    7.40
   6  -6   2  181.58   12.20
  -6  -6  -2  202.78   15.20
  -6  -6  -2  197.38   15.20
  -6  -6  -2  172.68   14.80
   6  -6   2  214.58   16.70
  -6   6  -2  171.38    7.40
  -6   6  -2  161.68   11.70
   6   6   2  181.08   15.00
   6   6   2  182.68   14.60
   6   6   2  177.98   14.90
  -6   6  -2  185.28   14.00
  -6   6  -2  175.78   15.60
  -6   6  -2  173.48   15.00
  -6   6  -2  195.28   13.70
  -8  -6  -2   55.89   11.60
   8  -6   2   83.89    8.50
  -8  -6  -2   83.69   11.80
  -8  -6  -2   76.29   13.80
   8  -6   2   65.79   11.20
  -8  -6  -2   72.69    9.00
  -8   6  -2   68.29    6.00
  -8   6  -2   90.89   11.30
   8   6   2   66.89   10.90
  -8   6  -2   78.19   12.20
  -8   6  -2   96.09   15.60
  -8   6  -2  101.99   13.80
  -8   6  -2   75.19   10.80
   8   6   2   78.39   11.50
  -8   6  -2   61.59   10.60
   8   6   2   62.89   11.80
  -8   6  -2   76.89   12.30
  -8   6  -2   75.99    8.50
 -10  -6  -2   69.69   11.20
 -10  -6  -2   46.30   10.50
  10  -6   2   82.19   12.60
  10  -6   2   80.09   13.40
 -10  -6  -2   53.79    7.80
 -10  -6  -2   50.59   11.50
 -10  -6  -2   32.30   11.60
  10   6   2   61.69   10.90
 -10   6  -2   76.29   12.00
 -10   6  -2   75.79   13.70
 -10   6  -2   82.49   12.00
 -10   6  -2   67.19    7.70
 -10   6  -2   60.59   12.00
 -10   6  -2   69.89    7.60
 -10   6  -2   60.59   10.90
  10   6   2   56.69   11.30
 -10   6  -2   64.19   13.70
 -10   6  -2   77.79   12.20
 -12  -6  -2   13.40   10.30
 -12  -6  -2   13.90   12.00
 -12  -6  -2   11.80    7.80
 -12  -6  -2   -2.30    9.70
  12  -6   2   15.00    8.70
  12  -6   2   24.40   11.30
 -12  -6  -2   -5.30    8.70
 -12   6  -2   -4.30   12.00
 -12   6  -2    5.70    9.50
  12   6   2    8.20   10.60
 -12   6  -2   -2.20    9.80
 -12   6  -2    0.60    9.60
 -12   6  -2    5.50    9.80
 -12   6  -2   12.80    6.40
  12   6   2   -6.90    9.90
 -14  -6  -2   10.10    9.00
 -14  -6  -2    1.90    8.70
 -14  -6  -2   29.30   12.40
  14  -6   2   28.50   13.40
 -14  -6  -2    0.50   12.40
 -14  -6  -2   -3.40    9.90
  14  -6   2    6.60    8.80
 -14   6  -2   11.20    9.50
  14   6   2   -2.40   10.70
 -14   6  -2    9.90    7.10
 -14   6  -2    5.60   10.60
 -14   6  -2   19.80   10.70
 -14   6  -2    2.30   10.10
 -14   6  -2    0.90    7.10
  14   6   2    4.10   10.40
 -14   6  -2   13.40   11.20
 -14   6  -2   10.50    3.80
 -16  -6  -2   -0.90   10.70
 -16  -6  -2   -7.00   12.90
 -16  -6  -2   -5.60    9.50
  16  -6   2   24.80    8.10
  16  -6   2    7.20   13.70
 -16  -6  -2    6.00   12.40
 -16  -6  -2    6.20    8.40
 -16   6  -2   -3.70   10.90
 -16   6  -2    2.60   11.80
  16   6   2    7.90   12.70
 -16   6  -2   -7.60   11.40
 -16   6  -2    7.90    8.20
 -16   6  -2    7.10   17.80
 -16   6  -2   -3.00   11.50
  16   6   2   -0.80   10.90
 -16   6  -2   18.50   11.70
 -18  -6  -2    9.20    7.60
 -18  -6  -2   29.50   12.10
 -18  -6  -2   20.70   16.00
  18  -6   2   -2.30   15.10
 -18  -6  -2    2.60   10.60
  18  -6   2    8.40    5.80
 -18   6  -2   -0.20   12.70
  18   6   2    6.90   10.20
 -18   6  -2   -5.20    8.90
  18   6   2   17.40   11.30
 -18   6  -2    7.90   11.90
 -18   6  -2   -0.60   12.40
 -18   6  -2    0.40    9.60
 -18   6  -2    4.30   12.60
  18   6   2   16.20   12.50
  18   6   2    5.90   14.30
 -17  -7   2   10.40   11.80
 -17  -7   2    2.50   11.80
  17   7  -2   -2.90   11.60
 -17   7   2    9.70    8.70
  17   7  -2    8.20   10.70
 -17   7   2   -6.20    5.90
 -17   7   2   21.10   12.80
  17   7  -2    3.00   12.80
 -17   7   2    2.20   12.40
 -17   7   2   18.20    9.00
 -17   7   2   18.80   15.10
 -17   7   2   -0.40    9.30
 -15  -7   2  -10.30   10.70
 -15  -7   2   11.10   11.90
 -15  -7   2   -0.70    8.50
 -15   7   2    6.20   12.10
 -15   7   2   11.10    6.80
 -15   7   2   18.90   12.70
 -15   7   2   -2.70   13.50
 -15   7   2    3.70   12.00
  15   7  -2   27.80   13.50
  15   7  -2   -5.60   11.30
 -15   7   2   18.00   10.50
  15   7  -2   -0.40    9.40
 -15   7   2    6.50    8.40
 -15   7   2   31.80    9.40
 -15   7   2    8.30    8.40
 -13  -7   2   52.79    8.90
 -13  -7   2   46.90   12.10
 -13  -7   2    7.20    9.00
 -13   7   2   48.00   13.90
 -13   7   2   59.39   13.30
 -13   7   2   14.50   12.00
  13   7  -2   58.79   10.40
 -13   7   2   59.99    9.50
 -13   7   2   42.20   11.20
  13   7  -2   41.90   12.40
 -13   7   2   48.20   10.00
 -13   7   2   35.00    7.90
 -13   7   2   36.50   12.30
 -13   7   2   43.80   12.30
 -13   7   2   55.29   14.20
  13   7  -2   55.19   13.30
 -13   7   2   45.20    9.70
 -11  -7   2   54.59    7.90
 -11  -7   2   48.20   12.10
 -11  -7   2   47.50   10.80
 -11   7   2   54.69   11.90
 -11   7   2   51.89   13.80
 -11   7   2   40.80   11.90
  11   7  -2   62.69   13.20
  11   7  -2   37.00   12.30
 -11   7   2   38.90    8.20
 -11   7   2   44.80   10.40
 -11   7   2   54.19   13.70
 -11   7   2   52.29    8.60
 -11   7   2   51.19    9.00
 -11   7   2   67.79   11.20
  11   7  -2   42.20    8.70
 -11   7   2   54.09   12.70
 -11   7   2   71.39   14.40
  -9  -7   2   24.20    5.70
  -9  -7   2    7.60   10.00
  -9  -7   2   39.20    9.50
  -9   7   2    6.10   12.10
  -9   7   2    8.00    9.20
  -9   7   2   17.60   11.70
  -9   7   2   22.60    8.30
   9   7  -2   14.40   10.60
   9   7  -2   36.60   11.80
  -9   7   2   27.70   10.20
  -9   7   2   20.50    7.20
  -9   7   2   32.40    7.50
  -9   7   2   21.30   10.20
  -9   7   2   28.80   18.70
  -9   7   2   21.10   10.20
  -9   7   2   21.20    9.60
   7  -7  -2   13.10   11.40
  -7  -7   2   22.20    9.70
  -7  -7   2   18.20    4.90
  -7  -7   2    6.00    7.80
   7   7  -2   12.40   10.60
  -7   7   2  -12.90    8.50
  -7   7   2   19.80    8.40
  -7   7   2   17.50    9.20
  -7   7   2   14.10    6.80
  -7   7   2   29.10   10.70
   7   7  -2   19.60   10.10
  -7   7   2    8.50    9.20
  -7   7   2   36.50   11.90
  -7   7   2   19.30   11.40
  -7   7   2   18.30    6.00
   7   7  -2   16.60   10.70
  -7   7   2   32.60   17.80
  -5  -7   2  113.59   12.40
  -5  -7   2  103.79    9.90
   5  -7  -2  117.49   14.30
  -5   7   2  106.49   10.20
   5   7  -2  108.69   12.80
  -5   7   2  118.99   12.70
  -5   7   2  152.98   16.10
   5   7  -2  124.99   13.50
  -5   7   2  121.29    7.60
  -5   7   2  114.59   13.00
  -5   7   2  114.89   12.70
   5   7  -2  101.79   12.60
  -5   7   2   84.39   11.80
  -5   7   2   96.49   13.00
  -5   7   2  107.39   11.80
  -3  -7   2  114.29   14.30
   3  -7  -2   96.49   12.80
   3  -7  -2   89.89   10.80
  -3  -7   2   93.09    9.70
   3  -7  -2   79.29    8.20
  -3   7   2  121.39   13.20
   3   7  -2  119.99   13.10
   3   7  -2  119.89   13.30
  -3   7   2  124.69   16.20
   3   7  -2  123.69   13.80
  -3   7   2   91.99    4.50
  -3   7   2  115.89   10.60
   3   7  -2  109.29   12.50
   3   7  -2   99.49    5.50
   3   7  -2   81.09    6.20
  -3   7   2  108.59   12.50
  -3   7   2  104.49   11.20
  -3   7   2   72.79    4.20
  -3   7   2  115.69   13.90
  -1  -7   2   50.09    6.10
   1  -7  -2   55.39    7.90
  -1  -7   2   53.69   12.70
   1  -7  -2   44.30   11.40
  -1  -7   2   44.40    9.30
   1  -7  -2   45.50   10.10
  -1   7   2   24.70   10.50
   1   7  -2   47.00   10.40
  -1   7   2   56.29    8.30
   1   7  -2   44.60   11.40
   1   7  -2   47.80    4.50
  -1   7   2   48.10    9.80
   1   7  -2   54.49   11.20
  -1  -7  -2   38.60    8.10
   1  -7   2   36.70    9.00
  -1  -7  -2   51.19   12.60
  -1  -7  -2   38.00   12.00
   1  -7   2   44.90   12.40
   1  -7   2   47.80    5.30
  -1  -7  -2   21.50   14.30
   1   7   2   37.90   10.30
   1   7   2   43.80   12.00
  -1   7  -2   41.60    5.30
  -1   7  -2   33.90   10.20
  -1   7  -2   43.70   10.10
   1   7   2   27.80    8.00
  -1   7  -2   41.00   10.80
   1   7   2   50.19    9.20
  -1   7  -2   52.09    7.10
   3  -7   2   89.19   11.40
  -3  -7  -2   87.59   12.90
  -3  -7  -2   74.49    9.60
   3  -7   2  103.49   14.30
  -3  -7  -2   94.99   11.40
  -3   7  -2  121.19   13.80
  -3   7  -2   83.89    7.60
   3   7   2   75.79   10.30
  -3   7  -2   65.69   10.60
  -3   7  -2   89.09    6.30
   3   7   2   85.49   11.10
   3   7   2   91.89   12.10
   5  -7   2   96.99   10.90
  -5  -7  -2   90.59   12.90
  -5  -7  -2   84.49   10.90
   5  -7   2  115.69   14.00
  -5  -7  -2   85.29   12.00
  -5   7  -2   77.19    5.50
  -5   7  -2   70.19   10.60
  -5   7  -2  130.09   14.70
   5   7   2   74.79   10.80
   5   7   2   90.99   11.80
  -5   7  -2   86.69   12.60
   5   7   2   99.09   13.00
  -5   7  -2  134.19   12.40
  -7  -7  -2   79.49   12.20
  -7  -7  -2   70.99    5.20
   7  -7   2   98.29   10.50
   7  -7   2  102.29   14.70
  -7  -7  -2   72.89   11.90
  -7  -7  -2   89.09   13.60
  -7   7  -2   83.49   14.00
  -7   7  -2   73.59   13.60
  -7   7  -2  113.39   12.80
  -7   7  -2   95.59   13.50
   7   7   2   85.39   14.20
   7   7   2   56.29   11.60
  -7   7  -2  118.29   11.30
  -7   7  -2   83.39   13.00
   7   7   2   50.19   20.40
  -7   7  -2   63.79   13.20
  -7   7  -2   55.89   11.90
  -7   7  -2   71.59    6.00
  -9  -7  -2    0.90   10.90
  -9  -7  -2   11.70   10.20
  -9  -7  -2   18.70    9.60
   9   7   2    8.70    9.70
  -9   7  -2    6.60   11.50
  -9   7  -2   16.70   10.80
  -9   7  -2    8.30    4.50
  -9   7  -2    6.80   10.00
   9   7   2    6.50   10.70
  -9   7  -2   25.50   14.40
  -9   7  -2    9.80    7.10
  -9   7  -2   -2.70    9.00
  -9   7  -2    4.20    9.40
 -11  -7  -2  -12.20    9.00
 -11  -7  -2  -10.50   10.00
 -11  -7  -2    4.20    5.70
 -11  -7  -2   -2.20    8.80
  11  -7   2  -19.40   10.00
 -11   7  -2    0.50   11.80
 -11   7  -2    9.70    6.50
 -11   7  -2    1.30    7.10
  11   7   2  -10.30   10.50
 -11   7  -2   13.00   15.50
 -11   7  -2   -3.10   11.60
 -11   7  -2  -18.60    9.30
 -11   7  -2   -5.60   10.30
  11   7   2    6.80   10.60
 -13  -7  -2   17.80   10.10
 -13  -7  -2   13.70   12.00
  13  -7   2   -2.00   11.80
 -13  -7  -2    9.50   13.10
 -13  -7  -2   28.60    7.80
 -13  -7  -2   16.20   11.90
 -13   7  -2   10.80   10.50
 -13   7  -2    7.20   10.90
 -13   7  -2   19.80   10.70
 -13   7  -2   15.00    6.70
 -13   7  -2   15.80   11.40
 -13   7  -2   12.00   10.90
 -13   7  -2   10.40    5.80
  13   7   2   11.00   11.90
  13   7   2   11.40   11.50
 -15  -7  -2   -0.20   11.70
 -15  -7  -2   -0.80    9.00
 -15  -7  -2   -6.40   10.80
 -15  -7  -2    4.60    8.30
 -15  -7  -2    1.30   13.70
  15  -7   2   -4.90   12.60
 -15   7  -2   11.30   13.00
 -15   7  -2    2.00   11.40
 -15   7  -2    1.30   10.20
 -15   7  -2    9.40    7.20
 -15   7  -2  -15.00   10.80
 -15   7  -2    6.50    7.10
 -15   7  -2    6.90   12.10
 -15   7  -2    8.50    4.50
 -15   7  -2   -5.50    9.40
  15   7   2   18.50   12.20
 -15   7  -2   -6.50   10.30
 -17  -7  -2   11.20   12.50
 -17  -7  -2    0.90    9.90
  17  -7   2  -21.00   12.70
 -17  -7  -2   16.40   19.70
 -17   7  -2   -2.70   19.60
 -17   7  -2  -12.10   11.80
  17   7   2   -0.60   11.70
 -17   7  -2    6.80   13.50
 -17   7  -2    4.80    8.00
  17   7   2   -5.30   12.80
 -17   7  -2    8.00   11.30
  17   7   2   -8.00   18.60
 -17   7  -2   -9.10    9.80
 -17   7  -2   13.20    8.00
 -17   7  -2   -1.60   12.10
 -16  -8   2   12.00   13.00
 -16  -8   2   -8.10    7.40
 -16  -8   2   -7.00   10.80
 -16   8   2    2.40    8.30
 -16   8   2   10.20    9.20
  16   8  -2    1.50   13.30
  16   8  -2   -4.00   13.80
  16   8  -2    0.30    9.70
 -16   8   2   15.00   12.90
 -16   8   2   17.30    8.90
 -16   8   2    2.60   14.70
 -16   8   2   -5.90    7.10
 -16   8   2    1.30   13.70
 -16   8   2    9.00   10.90
 -14  -8   2   13.50    7.20
 -14  -8   2    3.40   13.70
 -14  -8   2   22.40   11.50
 -14   8   2    8.20   19.20
 -14   8   2   20.00   13.20
 -14   8   2   10.70    7.80
  14   8  -2  -28.70   11.00
 -14   8   2   -3.20   11.40
  14   8  -2   13.00   12.90
 -14   8   2    8.30   10.50
 -14   8   2   23.40   13.60
 -14   8   2   14.50    9.50
 -14   8   2   13.00   13.40
 -14   8   2    1.90    7.80
 -14   8   2    3.40    8.40
  14   8  -2   11.90    9.00
 -12  -8   2    4.40    8.70
 -12  -8   2   11.10   12.30
 -12  -8   2   17.70    6.10
  12   8  -2    3.10   11.60
  12   8  -2   -0.40   12.20
 -12   8   2   16.20   13.80
  12   8  -2   19.70    8.00
 -12   8   2   26.60   11.90
 -12   8   2   33.20   15.00
 -12   8   2   14.00    7.80
 -12   8   2   39.00   13.00
 -12   8   2    9.90    7.80
 -12   8   2   12.90   11.60
 -12   8   2   21.70   13.50
 -12   8   2    7.20   12.60
 -12   8   2   11.80    8.00
 -12   8   2   17.80   12.70
 -10  -8   2    9.40    9.30
 -10  -8   2   20.80   11.70
 -10  -8   2    7.70    5.20
 -10   8   2    9.60   13.00
  10   8  -2   10.90    6.60
  10   8  -2    9.80   11.80
 -10   8   2   14.50    9.60
 -10   8   2   -1.60    6.50
 -10   8   2    4.40    7.00
  10   8  -2    3.20   11.80
 -10   8   2   19.10   14.20
 -10   8   2   15.70   10.50
 -10   8   2   20.50   10.70
 -10   8   2    4.30    8.40
 -10   8   2    5.50   11.40
 -10   8   2   11.30   11.40
 -10   8   2   13.50   11.50
   8  -8  -2   72.99   13.70
  -8  -8   2   59.99    5.80
  -8  -8   2   64.19   12.60
  -8   8   2   85.69   15.30
  -8   8   2   98.19   12.30
  -8   8   2   48.20   11.00
  -8   8   2   65.19    8.70
  -8   8   2   63.49   12.70
  -8   8   2   68.49    8.10
  -8   8   2   85.79   12.30
  -8   8   2   67.29   13.30
   8   8  -2   43.70   11.00
   8   8  -2   53.79   11.70
   8   8  -2   93.89   14.10
  -6  -8   2    0.90    7.10
   6  -8  -2    7.30   10.70
  -6   8   2    0.10    9.70
   6   8  -2    4.30   10.30
  -6   8   2   -4.80    9.10
  -6   8   2   13.20    9.50
  -6   8   2    7.60    7.50
   6   8  -2    5.70    9.50
  -6   8   2   49.20   10.70
  -6   8   2    4.40   10.00
   6   8  -2   19.50   10.40
  -6   8   2   13.70   10.10
  -6   8   2    3.40    6.30
   6   8  -2  -11.30   10.00
  -4  -8   2  165.08   16.90
  -4  -8   2  173.08   12.40
   4  -8  -2  175.78   11.90
   4  -8  -2  169.88   17.80
   4   8  -2  171.68   16.70
   4   8  -2  174.78   17.80
  -4   8   2  188.58   17.00
  -4   8   2  167.78    6.30
  -4   8   2  169.28   12.50
  -4   8   2  162.98   16.10
  -4   8   2  155.48    6.30
  -4   8   2  204.68   18.30
   4   8  -2  189.28   18.00
   4   8  -2  179.58   18.00
   4   8  -2  172.18    7.60
  -4   8   2  173.18   14.90
   2  -8  -2   40.80   13.00
  -2  -8   2   45.80   13.90
   2  -8  -2   35.70    9.80
  -2  -8   2   40.40   10.30
   2  -8  -2   37.80    7.50
  -2  -8   2   53.69    7.00
  -2   8   2   47.20    8.20
   2   8  -2   49.99   15.40
   2   8  -2   36.70   11.60
  -2   8   2   25.50   10.30
  -2   8   2   35.10   13.90
  -2   8   2   34.60   12.00
  -2   8   2   32.20    9.10
  -2   8   2   31.70   12.20
   2   8  -2   50.19   16.20
   0  -8   2   67.99   11.00
   0  -8  -2   55.59   11.40
   0  -8   2   40.70   13.60
   0  -8  -2  108.69   10.10
   0  -8  -2   52.69   13.20
   0  -8   2   55.49    6.40
   0   8  -2   57.69   13.40
   0   8   2   65.89   11.00
   0   8  -2   60.69    7.30
   0   8  -2   60.49    5.50
   0   8   2   70.69   13.90
   0   8   2   62.49    9.50
   0   8  -2   62.19   12.80
   0   8   2   62.49   16.10
   0   8  -2   47.60   11.50
   2  -8   2   -5.10    3.60
  -2  -8  -2  -12.10   11.60
  -2  -8  -2    9.20   10.40
   2  -8   2    6.60   11.60
   2  -8   2    4.10    8.50
  -2  -8  -2   10.20    8.10
  -2   8  -2   10.30   11.40
  -2   8  -2   12.90    9.30
   2   8   2    0.10    8.90
   2   8   2   12.40    9.50
   2   8   2    8.30    8.70
  -2   8  -2   -1.20    4.60
  -2   8  -2    7.90   10.90
   2   8   2   21.70   11.60
   4  -8   2  119.89   16.40
  -4  -8  -2  110.29   15.70
   4  -8   2  129.99   14.10
  -4  -8  -2  108.59   12.60
  -4   8  -2  132.99   16.20
   4   8   2   79.49   12.90
  -4   8  -2  113.29   13.40
  -4   8  -2  127.09   13.50
  -4   8  -2  126.99   16.80
  -4   8  -2  102.49    9.70
   4   8   2  104.59   12.10
   6  -8   2  159.78   17.80
  -6  -8  -2  111.19   15.00
   6  -8   2  155.58   14.50
  -6  -8  -2  171.78   15.80
  -6  -8  -2  179.08   18.20
  -6   8  -2  182.68   18.30
   6   8   2  167.38   16.90
   6   8   2  169.88   17.30
  -6   8  -2  171.28   16.20
  -6   8  -2  164.98   15.10
   6   8   2  182.28   18.60
  -6   8  -2  165.08    6.50
   8  -8   2   33.10    8.70
  -8  -8  -2   59.69   13.30
  -8  -8  -2   62.69   13.30
  -8  -8  -2   27.60   10.50
  -8   8  -2   58.09   12.90
  -8   8  -2   44.60   11.90
   8   8   2   34.90   12.40
  -8   8  -2   29.40   11.00
   8   8   2   54.09   12.90
  -8   8  -2   55.59   13.90
  -8   8  -2   31.60    3.80
  -8   8  -2   56.19   10.00
  -8   8  -2   37.40   11.60
 -10  -8  -2    4.40   11.90
 -10  -8  -2    0.30   11.00
 -10  -8  -2   -1.10    3.50
 -10   8  -2   -3.60    3.90
  10   8   2   -1.40   10.60
 -10   8  -2    9.90   10.50
  10   8   2    7.70   12.10
 -10   8  -2   -5.50   10.10
 -10   8  -2    6.40   12.40
 -10   8  -2  -12.30   11.50
 -10   8  -2    0.80    7.60
 -10   8  -2   -8.90   10.70
 -10   8  -2  -15.60   10.10
 -12  -8  -2   -1.80    4.50
 -12  -8  -2   -2.30   11.90
 -12  -8  -2  -10.70   10.80
 -12  -8  -2   -1.30   10.80
  12   8   2    1.20   11.50
 -12   8  -2    7.40   11.10
 -12   8  -2   14.10   11.60
 -12   8  -2   12.10    7.30
 -12   8  -2    6.40   10.00
 -12   8  -2    6.90   14.50
  12   8   2   -2.90   12.10
 -12   8  -2   19.40   11.20
 -12   8  -2  -10.50   12.50
 -12   8  -2    1.50   11.70
 -12   8  -2   -6.40    4.80
 -14  -8  -2   10.40   12.10
 -14  -8  -2   13.40    6.70
  14   8   2   14.30   12.50
 -14   8  -2   17.50   13.10
 -14   8  -2   18.10    6.30
 -14   8  -2   -2.80   11.80
 -14   8  -2   15.40   13.20
 -14   8  -2   13.10    9.60
 -14   8  -2   25.00   12.40
  14   8   2    0.70   13.00
 -14   8  -2   11.30   11.80
 -14   8  -2   37.00    7.20
 -14   8  -2   27.80   13.10
 -14   8  -2    8.50    5.70
 -13  -9   2   -2.30   12.20
 -13  -9   2   -1.20    4.00
 -13  -9   2    2.00   10.30
 -13   9   2    8.20   10.90
 -13   9   2  -17.10    6.90
 -13   9   2   10.70   10.10
 -13   9   2   -0.70   10.90
 -13   9   2    9.90    8.70
  13   9  -2   -0.10   13.50
  13   9  -2    0.90    7.40
 -13   9   2    3.60   14.00
 -13   9   2   -2.30   11.40
 -13   9   2   -6.50   14.10
  13   9  -2   -8.70   12.10
 -13   9   2    7.50   12.50
 -13   9   2    4.10    8.30
 -11  -9   2   -9.90   11.70
 -11  -9   2   -2.40    3.30
 -11   9   2    8.90   12.20
 -11   9   2    4.80   10.40
 -11   9   2  -15.90    8.30
  11   9  -2   -3.60   12.40
 -11   9   2  -12.90   10.00
  11   9  -2    9.70   22.80
 -11   9   2    7.10   15.30
 -11   9   2    6.80    7.30
 -11   9   2   -9.20   12.00
  11   9  -2   -0.90    6.10
 -11   9   2   10.90   11.10
 -11   9   2  -11.90    6.40
  -9  -9   2   25.30   12.50
  -9  -9   2   22.90    9.50
  -9   9   2   21.90   12.30
  -9   9   2   11.40   10.00
  -9   9   2    9.50   13.30
  -9   9   2   21.30   11.20
   9   9  -2   14.50    5.10
   9   9  -2    8.60   11.90
  -9   9   2   21.30   11.70
   9   9  -2    8.40   13.10
  -9   9   2   22.50   13.10
  -9   9   2   -5.00    6.50
   9   9  -2   11.80   11.50
  -9   9   2    4.30    6.30
  -9   9   2    4.80   11.30
  -7  -9   2   56.69   11.70
   7  -9  -2   97.69   16.70
  -7   9   2   98.99   14.30
   7   9  -2   63.09   13.00
   7   9  -2   50.39   13.40
  -7   9   2   62.59    8.80
   7   9  -2   76.59   13.60
  -7   9   2   68.39   12.80
  -7   9   2   77.59   12.40
   7   9  -2   53.09    5.40
  -7   9   2   97.79   15.00
  -7   9   2   90.49   15.40
   7   9  -2   94.49   16.00
  -7   9   2   79.39    7.40
  -7   9   2   75.49   15.30
  -5  -9   2   39.10    8.10
   5  -9  -2    9.70   12.10
   5   9  -2   41.60   12.30
  -5   9   2   55.39    8.50
  -5   9   2   49.99   13.30
  -5   9   2   46.30   11.30
   5   9  -2   52.09   12.50
  -5   9   2   40.50   13.00
   5   9  -2   42.90   12.40
   5   9  -2   55.29   13.40
  -5   9   2   47.40    3.80
  -5   9   2   20.40   11.00
  -5   9   2   44.80    3.70
  -5   9   2   43.80   11.80
  -3  -9   2   65.49   15.50
   3  -9  -2   44.30    7.80
   3  -9  -2   61.69   14.80
  -3   9   2   44.50   13.40
  -3   9   2   54.49   12.00
   3   9  -2   45.50   12.70
   3   9  -2   71.89   13.50
  -3   9   2   63.49   11.20
   3   9  -2   61.59   13.50
  -3   9   2   65.89    9.20
   3   9  -2   69.19   13.40
  -1  -9   2   -7.40    8.30
  -1  -9   2   -1.10    3.80
   1  -9  -2    2.30    6.40
   1  -9  -2  -13.40    8.40
  -1  -9   2    8.20   13.10
   1  -9  -2   15.90   12.50
   1   9  -2    6.90   10.90
   1   9  -2   -2.70   11.10
  -1   9   2   12.40   11.00
   1   9  -2   13.70   11.90
  -1   9   2    0.80    8.50
  -1   9   2    5.60    8.50
  -1   9   2    0.20   10.50
  -1   9   2   13.30    8.10
  -1   9   2   -6.30   11.10
   1  -9   2    7.50    9.80
   1  -9   2   -1.50    3.00
  -1  -9  -2   -2.10   13.20
  -1  -9  -2    0.40    6.80
   1  -9   2    2.70   13.20
   1   9   2    8.00   10.90
  -1   9  -2    6.10   10.60
  -1   9  -2   -7.10   11.10
  -1   9  -2   15.40    3.60
   1   9   2    6.90    8.50
   1   9   2    5.00    9.10
   1   9   2    2.50   12.00
  -1   9  -2   22.50   11.30
   3  -9   2   20.60   10.60
  -3  -9  -2   24.40   13.90
  -3  -9  -2   42.70   15.90
   3  -9   2   43.10   13.70
  -3   9  -2   47.60   11.90
   3   9   2   52.09   11.30
  -3   9  -2   61.09   14.00
  -3   9  -2   41.10    6.00
   3   9   2   63.19   14.00
   5  -9   2   -8.20    8.20
  -5  -9  -2  -12.20    7.80
   5  -9   2   -6.90   10.90
  -5   9  -2   10.80    6.30
  -5   9  -2    1.60   10.30
  -5   9  -2   -5.00   10.80
  -5   9  -2   -8.50   11.90
   5   9   2    8.90   12.10
   5   9   2   -2.10    8.70
  -5   9  -2   -4.10   12.00
   5   9   2    9.50    9.80
  -7  -9  -2    4.80    9.40
  -7  -9  -2    0.00   11.30
   7  -9   2   -3.80   12.40
  -7   9  -2   -2.00   11.00
  -7   9  -2    5.40   10.20
   7   9   2   13.80   11.90
  -7   9  -2   16.60   12.40
   7   9   2   14.40   10.70
  -7   9  -2    0.70   10.80
  -7   9  -2    7.50    7.00
  -7   9  -2   16.20    9.90
   9   9   2   -9.50   12.20
  -9   9  -2   -0.70    7.40
   9   9   2   -0.90   10.00
  -9   9  -2  -20.40    9.80
  -9   9  -2    6.20   11.30
  -9   9  -2   12.70    9.10
  -9   9  -2  -17.10   12.50
  -9   9  -2    2.30   14.00
  -9   9  -2    6.00   12.30
  -9   9  -2   -4.40   10.50
 -11  -9  -2   37.20   14.40
 -11  -9  -2   35.30   12.50
 -11   9  -2   68.79   15.60
  11   9   2   36.90   14.30
 -11   9  -2   31.80   12.90
 -11   9  -2   14.20   14.10
 -11   9  -2   19.10   12.90
 -11   9  -2   53.09   14.30
  11   9   2   25.60   11.90
 -11   9  -2   47.20   10.00
 -11   9  -2   36.20   13.10
 -11   9  -2   38.50    9.40
 -11   9  -2   39.50   15.90
 -13   9  -2   21.10   14.40
 -10 -10   2   34.00   21.60
 -10  10   2   30.40   13.30
  10  10  -2    5.60   13.70
 -10  10   2   24.90   15.80
  10  10  -2   35.00   14.20
 -10  10   2   28.90   12.40
 -10  10   2   -2.40    6.60
 -10  10   2   14.10   12.40
 -10  10   2   20.80   12.20
 -10  10   2   19.50    7.10
 -10  10   2   40.10   25.40
 -10  10   2   16.80   10.80
 -10  10   2   36.00   11.40
  -8 -10   2    5.30    6.20
  -8 -10   2  -10.20   10.20
   8 -10  -2    1.70   13.20
  -8  10   2    2.30   10.90
   8  10  -2    8.40   12.60
  -8  10   2   24.40   13.10
  -8  10   2   16.50    7.30
   8  10  -2   -3.40   16.30
  -8  10   2    1.70   13.10
   8  10  -2    2.20   12.60
  -8  10   2   -6.50   12.00
  -8  10   2    8.30   10.80
  -8  10   2    6.10    5.40
  -8  10   2    6.10   11.20
  -8  10   2    2.00   10.50
  -8  10   2  -10.30    4.60
  -8  10   2    3.10   11.90
  -6 -10   2    2.50   14.80
  -6 -10   2   -4.30    4.90
  -6 -10   2   -0.50   10.80
   6 -10  -2    1.90   12.40
  -6  10   2    7.60   23.10
   6  10  -2   -8.60   11.40
  -6  10   2   15.40   12.30
  -6  10   2    2.90   10.30
   6  10  -2  -14.70   12.00
  -6  10   2    4.60   11.50
   6  10  -2  -10.90    9.00
  -6  10   2    1.60   17.80
   6  10  -2    1.30   12.00
  -6  10   2   -3.60   12.50
  -6  10   2   14.80    7.10
  -6  10   2    5.10   10.70
  -4 -10   2    1.20    4.40
  -4 -10   2    2.30   15.00
   4 -10  -2   16.60   13.00
   4  10  -2   -3.70   11.90
  -4  10   2    8.00    7.30
  -4  10   2   -2.00   10.90
  -4  10   2    0.70   11.20
   4  10  -2   13.40   12.30
  -4  10   2   12.50   14.80
  -4  10   2    3.20   10.80
  -4  10   2  -17.30   15.80
  -4  10   2    1.90   12.00
   4  10  -2   -5.50   11.00
   2 -10  -2   10.60   13.30
   2 -10  -2    1.60    4.30
  -2 -10   2   11.30   11.30
  -2 -10   2   -1.80    3.80
  -2 -10   2    7.60   13.60
   2  10  -2   24.50   13.20
  -2  10   2   16.00   10.20
  -2  10   2   17.80   13.90
  -2  10   2   26.00    8.90
  -2  10   2   15.90   11.40
  -2  10   2   -0.40   10.90
   2  10  -2   26.40   12.80
   2  10  -2   14.00   12.00
  -2  10   2   16.70   12.20
  -2  10   2    9.80   14.60
  -2  10   2   27.50   12.70
   0 -10   2   19.00   14.50
   0 -10  -2   24.90   11.50
   0 -10  -2    6.90   13.90
   0 -10   2   61.79   12.90
   0  10   2   31.70    9.70
   0  10   2   51.29   13.60
   0  10  -2   32.40   13.20
   0  10   2   65.49   15.80
   0  10   2   44.30   13.20
   0  10  -2   53.49   13.90
   0  10   2   20.40    9.80
   0  10   2   27.60   13.10
   0  10   2   31.20    9.80
   0  10  -2   44.90   15.70
   2 -10   2   55.09   15.10
  -2 -10  -2   52.79   23.60
   2 -10   2   52.19   13.30
  -2 -10  -2   52.19   16.40
  -2 -10  -2    8.40    6.70
   2  10   2   24.40   13.20
   2  10   2   44.20   10.30
  -2  10  -2   40.10   13.60
   2  10   2   29.80   11.10
  -2  10  -2   61.49   15.60
  -2  10  -2   32.30   13.70
   2  10   2   37.60    9.70
  -4 -10  -2    6.90   10.80
   4 -10   2   30.60   13.60
  -4 -10  -2    3.20    8.00
  -4 -10  -2   15.70   16.30
  -4  10  -2   11.40   11.00
   4  10   2  -11.50   11.00
  -4  10  -2   -1.40    4.70
   4  10   2    3.20   10.50
  -4  10  -2   -7.20   13.50
  -4  10  -2   -7.80   10.90
   4  10   2    4.40   10.00
  -4  10  -2   16.60   12.50
  -6 -10  -2   17.10   11.90
  -6 -10  -2   -7.50    6.20
   6 -10   2   32.90   14.60
  -6  10  -2   25.80   14.10
  -6  10  -2   29.80    6.80
  -6  10  -2    7.10   12.00
  -6  10  -2   19.60   10.90
  -6  10  -2   24.00   12.20
  -6  10  -2   19.30   13.30
   6  10   2   24.00   12.60
  -6  10  -2   13.40   17.90
  -6  10  -2   13.50    6.70
   6  10   2   30.50   12.90
  -8 -10  -2   26.90   13.90
  -8 -10  -2   11.30    9.50
  -8  10  -2   16.40   10.50
  -8  10  -2  -12.20   12.80
  -8  10  -2    1.10    7.00
  -8  10  -2   -3.30    6.60
   8  10   2    8.20   13.50
  -8  10  -2  -11.90   10.40
  -8  10  -2    7.00   12.70
  -8  10  -2   16.40   11.90
  -8  10  -2   10.00   14.30
   8  10   2    0.40   10.60
  -8  10  -2    7.30   11.90
  -5 -11   2    6.30    4.90
  -5 -11   2   33.10   17.40
   5 -11  -2   41.20   13.90
  -5  11   2   -1.30   10.10
   5  11  -2    8.60   12.10
  -5  11   2   -7.80   12.00
   5  11  -2   -3.80   10.80
  -5  11   2   16.30   18.90
  -5  11   2  -12.50   12.40
  -5  11   2   16.30   13.00
   5  11  -2  -20.70   12.50
  -5  11   2   13.50    7.90
  -5  11   2   -3.90   17.30
   5  11  -2  -10.20   13.00
   3 -11  -2   -1.20    4.10
  -3 -11   2   10.50   15.20
  -3 -11   2    6.40    3.50
  -3 -11   2    3.30   12.20
   3 -11  -2   -2.60   14.00
  -3  11   2   -6.90    9.20
  -3  11   2    3.00    8.30
   3  11  -2  -15.50   16.00
  -3  11   2    2.20   13.10
  -3  11   2   -2.90   11.90
   3  11  -2    1.10   18.40
  -3  11   2    3.70   10.70
   3  11  -2    2.50   13.40
   3  11  -2   -0.40   12.40
  -3  11   2  -13.30   12.10
  -3  11   2   -3.80   14.90
  -3  11   2   -3.70   12.20
  -1 -11   2   -4.80   13.90
  -1 -11   2   20.90   12.40
   1 -11  -2   -3.10    5.10
   1 -11  -2   -3.30   17.30
  -1 -11   2    3.50    3.50
  -1  11   2    3.30   10.10
  -1  11   2   17.10   14.70
   1  11  -2   -0.30   12.80
   1  11  -2   11.30   17.90
  -1  11   2   15.70   13.30
  -1  11   2   -6.90    8.60
  -1  11   2    5.70    8.60
  -1  11   2   39.40   16.90
   1  11  -2   24.40   17.60
  -1  11   2    0.30   13.20
  -1  11   2   12.00   12.80
  -1 -11  -2  119.29   16.10
   1 -11   2  119.39   16.30
   1 -11   2   89.29   17.10
  -1 -11  -2  110.79   20.10
   1  11   2  145.19   19.40
  -1  11  -2  124.19   20.00
   1  11   2  122.19   13.40
   1  11   2  163.98   22.40
   1  11   2  127.79   16.10
   1  11   2  121.59   14.00
  -1  11  -2  159.58   33.60
  -1  11  -2  126.49   17.90
   3 -11   2   60.19   14.10
  -3 -11  -2   82.39   19.40
   3 -11   2   85.09   17.80
   3  11   2   53.09   16.20
  -3  11  -2   53.09   25.20
   3  11   2   63.49   13.20
  -3  11  -2   81.49   15.30
   3  11   2   58.59   16.30
   3  11   2   77.29   10.70
  -3  11  -2   82.59   15.60
  -3  11  -2   92.49   18.80
   3  11   2   53.99   14.40
  22   0  -3   -2.30   14.50
  22   0  -3    1.60    2.50
  22   0  -3   -2.20   14.50
  22   0  -3   14.70    9.20
 -22   0   3   -6.30   11.90
 -22   0   3    5.10    5.90
  22   0  -3   14.20   10.80
  22   0  -3    5.40   10.50
 -22   0   3  -19.40   13.70
 -22   0   3    3.60   13.20
  20   0  -3    1.90   10.10
  20   0  -3    6.30   10.70
  20   0  -3    7.30    3.30
 -20   0   3   -0.50    5.70
  20   0  -3    5.80    9.10
  20   0  -3    4.30   13.70
 -20   0   3   -3.90   11.10
 -20   0   3   -4.90   12.30
  20   0  -3   12.10   13.80
 -18   0   3    2.40    5.70
  18   0  -3    1.70   12.20
  18   0  -3    3.20    9.30
  18   0  -3    0.00    9.00
 -18   0   3    3.30   10.80
  18   0  -3   13.10    3.60
  18   0  -3    3.50    8.90
 -18   0   3   -3.90   10.00
 -16   0   3    0.20    5.40
 -16   0   3    7.10   10.20
  16   0  -3    0.90    7.80
 -16   0   3   -0.40    4.50
  16   0  -3    5.90    4.20
  16   0  -3   -5.80    7.80
 -16   0   3   -2.30    9.00
  16   0  -3    4.20   11.10
  14   0  -3    8.20    7.00
 -14   0   3   -6.10    5.00
  14   0  -3   -0.90    9.90
 -14   0   3    3.00    4.10
  14   0  -3   -4.00    3.40
 -14   0   3   -7.00    7.40
 -14   0   3    8.80    9.80
  12   0  -3    3.00    9.30
 -12   0   3    1.80    7.50
 -12   0   3    7.50    3.90
  12   0  -3   -7.20    6.80
 -12   0   3    6.50    5.00
 -12   0   3   -3.50    7.20
  12   0  -3   -0.10    3.30
 -10   0   3    1.40    6.80
 -10   0   3    3.30    5.20
 -10   0   3    3.60    7.10
 -10   0   3   10.70    8.70
  10   0  -3    8.10    8.70
 -10   0   3    4.10    3.80
  10   0  -3    0.00    3.10
  10   0  -3    7.90    6.30
   8   0  -3   -3.70    7.50
  -8   0   3   -3.40    7.30
   8   0  -3   11.80    6.00
  -8   0   3   -4.50    4.80
   8   0  -3   -3.40    6.50
  -8   0   3   -3.70    6.40
  -8   0   3   -0.80    7.10
   8   0  -3    1.10    2.40
   6   0  -3    1.50    6.20
   6   0  -3    2.90    7.00
   6   0  -3    2.60    5.60
  -6   0   3    6.10    6.10
  -6   0   3   -8.10    5.50
  -6   0   3    3.30    6.80
   6   0  -3    0.10    3.50
  -6   0   3    7.40    5.90
   4   0  -3   -3.00    5.70
  -4   0   3    7.20    5.00
  -4   0   3    4.50    6.10
   4   0  -3    0.00    4.60
   4   0  -3   -2.80    6.20
   4   0  -3    2.20    2.10
  -4   0   3   -5.40    5.50
  -4   0   3    2.60    2.40
   2   0  -3    1.50    4.60
  -2   0   3   -1.30    4.30
   2   0  -3   -3.50    3.90
  -2   0   3    1.10    4.00
   2   0  -3   -1.00    2.90
  -2   0   3    0.00    3.70
  -2   0   3   -0.30    3.30
   0   0  -3    5.80    4.00
   0   0  -3   -1.10    4.30
   0   0   3   -1.30    3.60
   0   0   3    3.30    4.30
   0   0   3   -1.30    4.10
   0   0  -3   -0.40    3.70
   2   0   3   -5.10    5.70
   2   0   3   -0.20    6.20
  -2   0  -3   -3.90    5.70
  -2   0  -3    1.10    2.20
  -2   0  -3    2.00    5.30
  -2   0  -3    5.10    5.00
   2   0   3    8.40    5.20
   4   0   3   -3.90    5.70
   4   0   3   -3.90    6.30
  -4   0  -3    6.80    6.30
  -4   0  -3    0.10    5.90
   4   0   3   -6.90    5.40
  -4   0  -3    3.80    5.60
  -6   0  -3    1.40    7.70
  -6   0  -3   -2.50    6.30
   6   0   3   -1.00    2.90
   6   0   3    4.00    6.00
   6   0   3    0.60    7.10
   6   0   3    4.70    2.30
  -6   0  -3   -3.40    7.10
  -8   0  -3    4.90    6.70
   8   0   3   -0.30    2.80
   8   0   3    1.50    6.40
  -8   0  -3   -4.40    7.10
   8   0   3   -4.90    7.60
   8   0   3    1.70    3.20
  -8   0  -3  -11.60    7.10
 -10   0  -3   -4.30    6.90
  10   0   3   -2.30    3.70
 -10   0  -3    9.60    7.50
  10   0   3    1.70    7.10
  10   0   3    4.20    2.70
  10   0   3    4.80    6.50
 -10   0  -3   -9.50    7.90
 -12   0  -3   -6.70    9.30
 -12   0  -3   15.50    8.00
  12   0   3    0.40    2.20
  12   0   3    1.00    4.10
  12   0   3  -11.20    7.40
 -12   0  -3  -10.90    7.60
  12   0   3   -1.50    6.90
 -14   0  -3    6.60   12.00
  14   0   3  -11.00   10.90
  14   0   3    0.10    5.80
  14   0   3    3.10    8.20
 -14   0  -3  -12.60    9.90
  14   0   3    8.90    7.60
  16   0   3    5.00   12.60
 -16   0  -3    7.70   11.60
  16   0   3    5.30    5.00
 -16   0  -3   11.90   11.30
  16   0   3    2.70    7.70
 -18   0  -3  -21.90   10.50
  18   0   3    0.00   13.50
 -18   0  -3    5.30   12.00
  18   0   3   -2.20    4.70
 -18   0  -3   -7.40   13.00
 -20   0  -3   26.50   13.40
 -20   0  -3   -8.50   12.90
 -20   0  -3   11.20   16.20
  20   0   3   -4.40    5.50
  20   0   3   14.50   12.70
  20   0   3  -18.60   13.70
  23  -1  -3   31.30   19.00
  23  -1  -3   14.90   10.40
  23  -1  -3    9.90   10.80
 -23  -1   3   49.60   29.40
  23  -1  -3    9.30   13.60
 -23  -1   3  -18.40   16.10
  23  -1  -3    4.10   14.10
 -23  -1   3   13.70    7.30
  23   1  -3   -5.80   14.30
 -23   1   3   21.00   14.20
  23   1  -3    8.30    8.90
  23   1  -3    9.30   12.80
 -23   1   3    7.60   13.60
  23   1  -3   27.10   11.70
 -23   1   3    7.20   15.00
  23   1  -3   -1.50    3.20
  21  -1  -3   12.50   10.70
 -21  -1   3    9.40   12.70
  21  -1  -3    2.20    2.50
 -21  -1   3   18.40   12.90
  21  -1  -3   10.30   14.10
  21  -1  -3   10.00   12.90
  21  -1  -3   19.10   10.40
 -21  -1   3   34.80    7.90
 -21  -1   3   12.70   20.40
  21  -1  -3    5.00    9.40
  21   1  -3   11.90   13.10
 -21   1   3   11.00   12.50
  21   1  -3   -0.20    3.40
 -21   1   3   34.90    7.40
  21   1  -3   20.90    9.70
 -21   1   3   34.30   12.90
  21   1  -3   13.00   13.90
  19  -1  -3   21.30    9.80
 -19  -1   3   18.80   12.30
  19  -1  -3   30.40   13.90
  19  -1  -3    8.40    9.10
  19  -1  -3   14.50    9.30
  19  -1  -3    7.10   13.00
 -19  -1   3   -0.70   12.20
 -19  -1   3   23.60    7.30
 -19   1   3   24.40    7.20
 -19   1   3    6.50   11.40
  19   1  -3   43.10   10.10
  19   1  -3   14.10   13.70
 -19   1   3   14.60    5.30
 -19   1   3   24.80   11.20
 -17  -1   3   43.80   12.70
  17  -1  -3   76.59   12.60
  17  -1  -3   43.90   13.50
  17  -1  -3   44.30    9.90
 -17  -1   3    7.70   13.10
  17  -1  -3   41.10    5.60
  17  -1  -3   48.50   10.10
  17  -1  -3   40.20   13.20
 -17  -1   3   41.10    7.80
 -17   1   3   36.90    6.00
 -17   1   3   40.90   11.40
  17   1  -3   37.10   12.70
 -17   1   3   43.00   11.70
 -17   1   3   36.90    7.20
  17   1  -3   43.40   11.60
  17   1  -3   47.40    6.30
  15  -1  -3    3.10    3.50
  15  -1  -3    5.00    7.90
 -15  -1   3    5.10    6.00
  15  -1  -3   12.40   10.60
 -15  -1   3   18.70   11.50
  15  -1  -3   -2.40    8.00
  15  -1  -3    4.30   11.20
 -15  -1   3   16.20    9.50
  15  -1  -3    5.00    8.10
  15   1  -3    6.80   15.30
  15   1  -3    2.80    4.40
 -15   1   3    6.90    5.10
 -15   1   3   -7.50    9.00
  15   1  -3   -3.60    9.90
 -15   1   3    1.90    8.40
 -15   1   3    0.70    5.90
 -13  -1   3   20.00   10.30
  13  -1  -3   20.50    3.60
  13  -1  -3   21.70   10.00
  13  -1  -3   24.70    8.10
  13  -1  -3   -0.50    7.20
  13  -1  -3    9.40    7.80
  13  -1  -3   15.40   10.30
 -13  -1   3   25.00    8.80
 -13  -1   3   15.80    6.00
 -13   1   3   22.90    8.90
 -13   1   3   15.30    5.10
 -13   1   3   18.30    8.00
  13   1  -3    1.40    7.30
 -13   1   3   14.00    5.80
  13   1  -3   18.00    4.90
  13   1  -3   32.70   10.10
  11  -1  -3  620.34   20.90
  11  -1  -3  612.14   23.60
 -11  -1   3  609.14   21.60
  11  -1  -3  601.24   20.60
 -11  -1   3  569.44   18.50
  11  -1  -3  606.24   22.40
  11  -1  -3  581.34   21.10
 -11  -1   3  593.54   22.80
  11  -1  -3  592.14   14.90
 -11   1   3  597.94   17.30
 -11   1   3  573.24   23.10
  11   1  -3  604.84   22.40
  11   1  -3  598.14   16.40
 -11   1   3  600.44   21.60
  11   1  -3  581.94   21.90
  11   1  -3  608.64   18.90
 -11   1   3  602.84   21.80
 -11   1   3  578.34   17.40
   9  -1  -3  262.47   14.00
   9  -1  -3  262.37   13.60
   9  -1  -3  272.97   15.20
  -9  -1   3  250.37   12.00
   9  -1  -3  258.17   15.00
  -9  -1   3  249.88   14.90
   9  -1  -3  252.77    7.60
  -9  -1   3  259.67   13.70
   9  -1  -3  278.57   14.10
   9   1  -3  270.57   14.90
   9   1  -3  261.07   14.70
  -9   1   3  271.27   15.90
   9   1  -3  254.87   14.30
  -9   1   3  281.97   11.10
  -9   1   3  280.37    7.70
  -9   1   3  270.07   14.20
  -9   1   3  258.37   14.00
  -9   1   3  275.47   10.90
   9   1  -3  241.68   13.80
   7  -1  -3   -0.50    5.80
  -7  -1   3    2.80    6.70
   7  -1  -3   -0.10    7.10
  -7  -1   3    0.40    6.70
  -7  -1   3    6.40    5.70
   7  -1  -3   -4.00    7.50
   7  -1  -3   -6.50    5.90
   7  -1  -3    3.40    7.60
   7  -1  -3    5.40    6.20
  -7  -1   3   11.10    6.40
   7  -1  -3    8.00    5.10
   7   1  -3   -2.30    6.50
   7   1  -3    9.50    7.00
   7   1  -3   -1.10    6.10
  -7   1   3    1.30    5.50
   7   1  -3    8.00    5.30
  -7   1   3    7.30    7.90
  -7   1   3   10.80    5.60
  -7   1   3   -7.20    2.30
  -7   1   3   -7.10    5.80
   5  -1  -3 1854.61   45.20
  -5  -1   3 1879.11   44.40
   5  -1  -3 1875.51   43.70
  -5  -1   3 1948.41   45.00
   5  -1  -3 1892.91   45.20
   5  -1  -3 1913.11   45.60
  -5  -1   3 1903.41   44.50
   5  -1  -3 1907.21   44.80
  -5  -1   3 1948.61   45.30
   5  -1  -3 1901.81   43.50
   5   1  -3 1931.61   45.10
  -5   1   3 1872.21   45.50
  -5   1   3 1900.51   43.90
  -5   1   3 1910.31   44.80
  -5   1   3 1873.91   45.90
   5   1  -3 1876.61   42.50
   5   1  -3 1988.20   45.10
  -5   1   3 1923.71   43.50
   5   1  -3 1930.41   44.60
   5   1  -3 1979.00   44.50
  -3  -1   3 2901.71   64.49
  -3  -1   3 2987.20   65.79
   3  -1  -3 2973.50   63.49
   3  -1  -3 2954.00   65.99
  -3  -1   3 3002.50   64.59
   3  -1  -3 2876.51   65.89
   3  -1  -3 2944.31   66.09
   3  -1  -3 2941.11   65.19
  -3  -1   3 3050.79   65.69
   3   1  -3 2946.31   64.49
   3   1  -3 2941.01   65.59
  -3   1   3 2900.01   65.99
  -3   1   3 2736.23   64.29
  -3   1   3 2829.42   65.99
   3   1  -3 3025.60   65.79
   3   1  -3 2951.30   65.69
  -3   1   3 3015.40   65.29
  -3   1   3 2960.80   65.79
  -3   1   3 2993.50   63.49
  -1  -1   3 6132.39  128.99
  -1  -1   3 6100.49  129.99
   1  -1  -3 5985.30  129.39
   1  -1  -3 6079.19  129.99
   1  -1  -3 5997.10  128.59
   1  -1  -3 6048.29  130.19
   1  -1  -3 5753.22  129.99
  -1  -1   3 5975.40  129.89
  -1   1   3 6010.10  130.19
   1   1  -3 5887.61  129.99
  -1   1   3 6146.98  129.99
  -1   1   3 6140.59  129.49
  -1  -1  -3  611.74   18.20
  -1  -1  -3  627.24   16.80
  -1  -1  -3  634.64   16.40
   1  -1   3  634.54   15.60
  -1  -1  -3  653.83   16.60
   1  -1   3  661.73   16.60
   1  -1   3  657.73   18.50
   1   1   3  637.64   16.60
   1   1   3  669.23   16.40
  -1   1  -3  623.04   15.70
   1   1   3  651.93   18.20
   1   1   3  641.34   16.70
  -1   1  -3  643.24   17.00
  -1   1  -3  655.53   18.40
   1   1   3  635.94   18.40
   3  -1   3   99.59    9.10
  -3  -1  -3   91.79    9.40
   3  -1   3   93.99    5.60
  -3  -1  -3  100.09   10.00
   3  -1   3   92.79    6.90
  -3   1  -3  107.79    8.90
   3   1   3  107.99   10.00
   3   1   3   92.49    7.70
   3   1   3   88.69    5.60
  -3   1  -3  100.09    9.70
   3   1   3   98.69    9.30
   3   1   3  107.89    9.90
  -3   1  -3   95.69    7.10
  -5  -1  -3 1000.20   27.90
   5  -1   3 1048.10   23.30
   5  -1   3 1032.50   28.80
  -5  -1  -3  977.70   35.70
   5  -1   3 1035.70   27.50
  -5   1  -3 1047.80   28.40
  -5   1  -3 1026.00   27.70
  -5   1  -3 1077.69   23.80
   5   1   3 1029.60   28.20
  -5   1  -3 1002.60   28.40
   5   1   3 1020.30   27.70
   5   1   3 1038.10   25.50
   5   1   3 1014.50   28.20
   5   1   3 1165.08   23.20
  -7  -1  -3  306.77   16.10
  -7  -1  -3  316.77   15.20
   7  -1   3  307.37   15.80
   7  -1   3  324.27   14.20
   7   1   3  317.07   15.50
  -7   1  -3  347.37   10.20
   7   1   3  309.57   14.50
  -7   1  -3  321.57   14.40
  -7   1  -3  310.97   15.90
   7   1   3  317.67   11.10
   7   1   3  326.47   15.00
  -7   1  -3  319.97   13.70
   9  -1   3   45.80    9.50
  -9  -1  -3   44.60    8.70
   9  -1   3   68.59    8.90
  -9  -1  -3   46.70    9.20
   9   1   3   54.29    5.40
  -9   1  -3   37.00    7.60
   9   1   3   63.79   10.00
   9   1   3   68.59    9.00
  -9   1  -3   58.69    8.50
  -9   1  -3   49.50   10.00
  11  -1   3    2.20    4.00
  11  -1   3    5.30    8.00
  11  -1   3   -5.90    6.30
 -11  -1  -3   -2.50    7.70
 -11  -1  -3   -1.20    8.30
 -11   1  -3    2.20    7.10
  11   1   3   -2.70    7.10
  11   1   3    2.50    4.10
 -11   1  -3    0.50    9.60
  11   1   3    9.20    8.80
 -11   1  -3    2.00    7.00
 -13  -1  -3   10.10   10.10
  13  -1   3    4.20    8.40
  13  -1   3   16.10   11.60
 -13  -1  -3   -2.40    9.20
  13  -1   3    5.30    7.60
  13   1   3    4.70    7.20
 -13   1  -3   16.20   10.00
 -13   1  -3    9.10    8.80
  13   1   3    3.20    9.30
 -13   1  -3    5.20    8.30
  13   1   3    6.90    4.30
  15  -1   3   25.40    8.40
 -15  -1  -3   41.40   11.70
  15  -1   3   10.90   13.50
 -15  -1  -3   34.30   13.80
  15  -1   3   28.40    5.60
  15  -1   3   20.70   10.90
 -15   1  -3   39.50   10.20
 -15   1  -3   16.50   12.00
 -15   1  -3   38.80   13.30
  15   1   3   43.70    5.10
  15   1   3   32.00   10.60
  15   1   3   33.30    9.10
 -17  -1  -3    1.50   11.00
 -17  -1  -3   -3.40   10.70
 -17  -1  -3   22.20   13.20
  17  -1   3    0.80    7.20
  17  -1   3    2.30   13.60
  17   1   3    8.10    8.80
  17   1   3    6.70   14.00
  17   1   3    2.10    5.40
 -17   1  -3   -9.30    9.80
 -17   1  -3    0.40   11.70
  19  -1   3   -5.60   12.00
 -19  -1  -3    4.20   11.90
  19  -1   3   -0.60   13.70
 -19  -1  -3    5.10   12.40
  19  -1   3   -6.80    5.80
 -19  -1  -3   -3.20   12.20
  19   1   3   -1.10    4.90
  19   1   3    1.80   14.00
 -19   1  -3   11.90   15.10
  19   1   3   -3.90    7.40
 -19   1  -3   -1.80   11.70
 -19   1  -3   10.30   12.10
 -21  -1  -3    1.60   13.60
 -21  -1  -3    3.70   13.70
  21  -1   3   -4.30   12.70
 -21  -1  -3   26.30   21.30
  21  -1   3   19.60   15.70
  21  -1   3    4.40    5.70
  21  -1   3   20.60   21.70
 -21   1  -3   17.00   21.60
  21   1   3    6.70   24.40
 -21   1  -3    4.40   26.90
  21   1   3    0.30    5.90
  21   1   3    0.40    3.70
  22  -2  -3   37.20   16.10
  22  -2  -3   21.80   11.00
 -22  -2   3    9.70   14.30
 -22  -2   3   10.70   13.10
  22  -2  -3    6.30   12.60
  22  -2  -3   29.30   14.20
 -22  -2   3   11.50   13.50
 -22  -2   3   27.20    8.80
  22   2  -3    6.50    9.40
  22   2  -3   28.20   15.90
 -22   2   3   19.40   13.00
  22   2  -3   47.40    6.60
  22   2  -3   28.80   12.10
 -22   2   3   11.90    8.50
 -22   2   3   30.20   14.70
  20  -2  -3    3.70   12.50
  20  -2  -3   28.00   14.30
 -20  -2   3   11.40    8.10
 -20  -2   3   -2.10   12.70
  20  -2  -3    4.70   11.60
  20  -2  -3    1.10    2.60
  20  -2  -3    0.30    9.50
 -20  -2   3   -1.80   11.40
 -20  -2   3   29.30   14.00
 -20   2   3   11.40    8.00
  20   2  -3   -3.10    3.80
 -20   2   3    8.70    3.10
  20   2  -3   -5.70   13.90
  20   2  -3   19.10   11.50
 -20   2   3    1.20   11.20
 -20   2   3   19.80   12.60
 -18  -2   3   -6.00   12.10
  18  -2  -3    9.70   12.00
  18  -2  -3    0.70    8.90
  18  -2  -3   -0.20    3.00
  18  -2  -3   -8.00   11.90
 -18  -2   3    2.50   11.20
  18  -2  -3   -4.50   10.00
  18  -2  -3   10.40    9.40
 -18  -2   3   -2.00    7.10
  18   2  -3  -13.90   19.00
  18   2  -3   -2.70    9.20
 -18   2   3   12.30    5.70
 -18   2   3    1.90   10.20
 -18   2   3    0.50    7.60
 -18   2   3   -6.20    9.90
  18   2  -3    4.00    4.40
  16  -2  -3   60.99   20.90
  16  -2  -3  130.89   17.10
 -16  -2   3  114.09   10.70
  16  -2  -3  120.89   12.70
  16  -2  -3  102.39    7.00
  16  -2  -3  122.99   12.70
 -16  -2   3  158.58   18.80
  16  -2  -3  100.29   12.40
 -16  -2   3  101.29   13.30
  16   2  -3  104.79   10.40
 -16   2   3  128.29   16.80
 -16   2   3   97.89    8.10
  16   2  -3  126.09   15.20
  16   2  -3  106.99    9.40
 -16   2   3  123.79   10.80
  16   2  -3   76.79   11.40
 -16   2   3   82.89   12.60
 -14  -2   3   14.00    8.90
 -14  -2   3   -0.60    9.20
  14  -2  -3   24.00    9.00
  14  -2  -3   10.40    8.50
 -14  -2   3   21.40    7.30
  14  -2  -3    5.00   10.00
  14  -2  -3   16.00    9.90
  14  -2  -3   19.80    8.00
 -14   2   3   16.20    5.00
  14   2  -3   10.00    9.70
  14   2  -3    9.80    5.40
 -14   2   3   16.70    9.00
 -14   2   3   18.40    4.80
 -14   2   3   21.40    9.00
 -14   2   3   15.20    7.10
  14   2  -3   11.10    7.00
  14   2  -3    2.60    7.70
  12  -2  -3    1.90    3.50
  12  -2  -3    5.60    9.10
 -12  -2   3    1.80    9.30
  12  -2  -3    1.60    8.00
  12  -2  -3  -14.50    6.50
 -12  -2   3    1.00    6.30
 -12  -2   3   -1.40    7.40
  12  -2  -3   -1.30    6.70
  12  -2  -3   -0.20    7.40
 -12   2   3    6.30    9.20
  12   2  -3    1.10    6.00
 -12   2   3    4.30    7.20
 -12   2   3   -2.30    6.00
 -12   2   3    1.70    7.60
  12   2  -3   -5.30    8.00
  12   2  -3    5.40    8.40
 -12   2   3   -9.70    4.30
 -12   2   3    8.50    3.90
 -10  -2   3   12.40    6.50
  10  -2  -3   13.60    8.40
 -10  -2   3   18.00    7.50
  10  -2  -3   29.30    9.80
 -10  -2   3    2.90    7.20
  10  -2  -3   14.90    7.50
  10  -2  -3   10.00    6.80
  10  -2  -3    7.10    7.50
 -10   2   3   19.70    9.30
  10   2  -3    5.50    6.90
 -10   2   3   13.20    6.70
  10   2  -3    6.40    6.20
 -10   2   3   14.50    7.40
  10   2  -3   14.90    7.50
  10   2  -3    6.30    7.40
 -10   2   3    0.00    3.60
 -10   2   3   17.00    6.50
   8  -2  -3   16.30    7.70
   8  -2  -3   17.20    8.10
   8  -2  -3   25.90    6.70
  -8  -2   3    8.10    7.30
  -8  -2   3   26.30    7.00
   8  -2  -3   16.50    7.20
  -8  -2   3   21.10    6.70
   8  -2  -3   23.70    9.40
  -8   2   3   13.50    6.90
   8   2  -3   26.90    7.10
  -8   2   3   15.50   11.10
   8   2  -3   25.40    6.90
   8   2  -3   19.00    8.50
  -8   2   3   15.10    9.10
  -8   2   3   11.90    7.00
  -8   2   3   10.10    3.90
   8   2  -3    5.90    6.40
  -8   2   3   30.60    8.20
  -6  -2   3   -0.40    6.10
   6  -2  -3    2.50    7.00
  -6  -2   3   -0.90    5.50
  -6  -2   3   -2.10    7.10
   6  -2  -3    2.40    7.10
   6  -2  -3   -2.30    7.10
   6  -2  -3    7.90    5.90
   6  -2  -3    2.50    7.00
   6  -2  -3   -1.20    6.10
  -6   2   3   -3.90    6.70
   6   2  -3    4.10    5.30
  -6   2   3    9.20    6.90
   6   2  -3    5.00    6.60
   6   2  -3    2.30    3.20
  -6   2   3    7.50    6.00
  -6   2   3    7.70    6.20
  -6   2   3    2.50    4.60
   6   2  -3   -2.00    5.80
   6   2  -3   -5.00    7.00
  -6   2   3   12.40    7.90
  -6   2   3    4.00    3.70
  -6   2   3    5.60    6.20
  -6   2   3    3.70    5.40
   4  -2  -3 5301.27  126.29
  -4  -2   3 5796.22  123.29
   4  -2  -3 5548.35  126.79
  -4  -2   3 5699.03  123.99
   4  -2  -3 5791.32  124.19
   4   2  -3 5904.71  121.69
  -4   2   3 5571.34  124.29
   4   2  -3 5719.83  123.09
  -4   2   3 5804.82  123.69
  -4   2   3 5670.73  124.69
  -4   2   3 5612.24  123.39
   4   2  -3 5644.74  123.89
   4   2  -3 5492.65  124.29
  -4   2   3 5652.53  124.49
  -4   2   3 5612.04  121.79
   2  -2  -3 9760.62  211.28
   2  -2  -3 9999.00  212.88
   2  -2  -3 9656.33  211.28
   2  -2  -3 9717.33  210.18
  -2   2   3 9896.91  210.98
   0  -2  -3  150.28    7.10
   0  -2   3  155.58    5.10
   0  -2   3  154.48    9.30
   0  -2   3  153.48   10.60
   0  -2  -3  137.49    6.50
   0  -2  -3  141.79    9.20
   0  -2   3  145.99   10.00
   0   2   3  154.28    6.60
   0   2   3  149.29    9.80
   0   2  -3  162.08    9.20
   0   2   3  138.79    9.50
   0   2  -3  168.08    9.60
   0   2   3  163.58   10.20
   0   2   3  139.99    7.00
   0   2  -3  165.08   10.50
   0   2   3  140.39   10.00
  -2  -2  -3  301.47   13.20
   2  -2   3  320.77   13.30
   2  -2   3  314.97   10.80
  -2  -2  -3  320.37   11.70
   2  -2   3  305.27   13.10
  -2   2  -3  317.27    9.50
  -2   2  -3  333.47   11.10
   2   2   3  325.47   13.10
   2   2   3  315.67   11.50
  -2   2  -3  303.37    8.10
   2   2   3  296.27   11.80
  -2   2  -3  330.67   13.40
   2   2   3  338.67   12.60
   4  -2   3   39.20    6.70
   4  -2   3   42.70    4.20
  -4  -2  -3   31.70    6.80
  -4  -2  -3   44.40    7.90
   4  -2   3   35.60    4.90
  -4  -2  -3   27.30    6.30
  -4   2  -3   32.60   13.10
   4   2   3   30.60    6.10
  -4   2  -3   37.90    8.00
  -4   2  -3   40.90    9.00
   4   2   3   44.00    7.70
   4   2   3   42.90    6.50
  -4   2  -3   41.50    4.30
  -4   2  -3   36.60    4.30
  -6  -2  -3  441.56   17.10
  -6  -2  -3  462.45   15.30
  -6  -2  -3  453.75   17.70
   6  -2   3  452.65   11.40
   6  -2   3  447.46   15.00
   6  -2   3  462.75   16.80
  -6   2  -3  446.36   16.20
   6   2   3  453.65   17.80
  -6   2  -3  436.56   18.50
   6   2   3  448.16   17.20
  -6   2  -3  446.86   16.80
   6   2   3  465.05   15.30
   6   2   3  455.75   17.30
  -6   2  -3  433.56   13.60
  -8  -2  -3    6.20    7.40
   8  -2   3   18.10    7.20
   8  -2   3   10.90    6.70
   8  -2   3   14.60    9.30
   8  -2   3   27.60    9.70
  -8  -2  -3   12.40    5.50
  -8  -2  -3   10.80    7.60
   8   2   3    7.40    6.50
  -8   2  -3   12.90    5.40
  -8   2  -3   13.50    6.00
   8   2   3   18.70    7.90
  -8   2  -3    8.40    7.20
  -8   2  -3   14.00    5.80
  -8   2  -3   22.20    7.00
   8   2   3   12.00    8.30
   8   2   3   -1.30    6.60
  10  -2   3    7.60    6.70
  10  -2   3   13.80    9.60
 -10  -2  -3    2.80    8.00
 -10  -2  -3    2.50    5.40
  10  -2   3    0.10    6.80
 -10  -2  -3    1.20    7.60
  10  -2   3    4.90    8.40
  10   2   3    3.00    6.80
 -10   2  -3   -1.20    8.20
 -10   2  -3    9.20    6.80
 -10   2  -3    4.70    6.70
  10   2   3    3.10    7.00
  10   2   3   -3.70    5.20
 -10   2  -3    4.00    5.40
 -12  -2  -3    3.00    9.00
 -12  -2  -3    0.90    5.60
  12  -2   3    3.50    8.80
  12  -2   3    5.90    8.20
  12  -2   3    9.90   10.70
 -12  -2  -3  -13.80    8.30
  12  -2   3    1.70    6.80
  12   2   3   -3.70    7.10
 -12   2  -3   19.40   10.60
 -12   2  -3    0.90    6.90
  12   2   3    0.60    8.00
  12   2   3    6.40    5.50
 -12   2  -3    1.10    7.90
 -14  -2  -3  225.68   18.60
 -14  -2  -3  200.38   19.10
  14  -2   3  197.98   16.50
  14  -2   3  223.68   21.50
  14  -2   3  186.28   17.50
  14  -2   3  196.38   14.30
  14   2   3  201.18   15.80
  14   2   3  202.58   11.10
 -14   2  -3  197.78   15.90
 -14   2  -3  196.98   19.80
  14   2   3  192.58   17.80
 -14   2  -3  233.48   15.70
 -16  -2  -3   63.49   15.00
 -16  -2  -3   71.69   13.50
  16  -2   3   48.90    9.10
 -16  -2  -3   75.89   13.00
  16  -2   3   63.99   13.20
  16  -2   3   59.99   15.80
 -16   2  -3   55.89   11.00
  16   2   3   57.29    4.30
 -16   2  -3   64.59   11.10
 -16   2  -3   58.19   15.00
  16   2   3   44.70   11.90
  16   2   3   59.79    7.30
  16   2   3   76.19   13.00
 -18  -2  -3   44.60   12.60
  18  -2   3   38.60   15.00
  18  -2   3   46.40   14.60
 -18  -2  -3   44.00   14.10
  18  -2   3   42.40   15.80
  18  -2   3   55.49   12.80
 -18  -2  -3   34.10   14.80
  18   2   3   40.20    9.90
 -18   2  -3   46.80   12.90
  18   2   3   33.80   13.70
  18   2   3   47.90    6.40
 -18   2  -3   52.19   15.70
 -20  -2  -3    9.50   12.90
  20  -2   3    7.30    5.50
 -20  -2  -3   -0.10   13.50
  20  -2   3    6.60   12.00
  20  -2   3    3.10   15.40
 -20  -2  -3    9.20   13.10
  20  -2   3    3.00   13.70
  20   2   3  -13.30    5.70
 -20   2  -3   14.90   13.00
  20   2   3   -8.30   14.10
  20   2   3   15.10   11.30
  20   2   3   -8.70    4.50
 -20   2  -3   -3.20   13.50
 -20   2  -3    3.80   12.50
 -21  -3   3   -8.60   12.10
  21  -3  -3   -8.50   13.30
  21  -3  -3    5.40   10.10
  21  -3  -3   -8.40   11.10
  21  -3  -3   -6.00   13.00
 -21  -3   3   -1.30   11.00
 -21  -3   3   -8.70   13.00
  21   3  -3   -5.90   10.40
 -21   3   3    7.80    9.40
 -21   3   3   -9.40   10.90
  21   3  -3   -8.10    3.60
 -21   3   3   -4.80   12.70
  21   3  -3    6.30   14.30
  19  -3  -3  -11.10   13.00
  19  -3  -3    0.80    9.30
 -19  -3   3    2.30   11.80
  19  -3  -3    5.00   10.30
 -19  -3   3    0.60   11.10
  19  -3  -3   -3.30   11.90
 -19  -3   3    8.00    8.70
  19  -3  -3   10.30   11.10
  19   3  -3    0.80    4.70
 -19   3   3   15.50   11.00
 -19   3   3    8.90    9.20
  19   3  -3   -2.00    8.50
  19   3  -3    7.40   12.60
 -19   3   3   -2.10    3.50
  19   3  -3    9.50   10.10
 -19   3   3   -6.60   10.70
 -19   3   3   -2.40    3.40
 -17  -3   3   -0.60    7.80
 -17  -3   3   -1.90   10.40
  17  -3  -3    7.10   12.10
  17  -3  -3    5.60    9.50
  17  -3  -3   -1.00   11.30
 -17  -3   3    4.20   12.60
  17  -3  -3   -4.70    9.70
  17  -3  -3   11.60    9.70
  17   3  -3    0.30    6.00
 -17   3   3    6.60    8.80
  17   3  -3    5.60    8.20
 -17   3   3    1.00    4.60
  17   3  -3    7.60    9.60
 -17   3   3   -6.80   10.80
 -17   3   3   -7.10    4.40
 -17   3   3    8.20   10.00
  17   3  -3   -5.50   11.30
  15  -3  -3   89.79   12.20
 -15  -3   3   50.19    9.50
  15  -3  -3   54.19   10.60
  15  -3  -3   53.19   11.80
  15  -3  -3   59.49   12.70
 -15  -3   3   61.99   12.30
 -15  -3   3   35.80   11.30
 -15  -3   3   60.49   11.50
  15  -3  -3   59.69   19.20
  15   3  -3   54.59    8.00
 -15   3   3   70.89    7.00
 -15   3   3   51.29    6.20
  15   3  -3   48.80   11.70
 -15   3   3   52.19    9.90
 -15   3   3   62.09    6.40
 -15   3   3   59.29   11.10
  15   3  -3   68.29    9.90
 -15   3   3   37.80   10.20
  15   3  -3   53.39   11.50
 -13  -3   3   -2.40    6.80
  13  -3  -3   -3.50    7.40
 -13  -3   3    6.00   10.00
 -13  -3   3   -2.30    7.60
  13  -3  -3    0.30    8.30
  13  -3  -3    9.70   10.30
  13  -3  -3   -8.00    7.90
  13  -3  -3   -5.50    9.00
  13   3  -3   11.90    8.00
  13   3  -3    7.50    8.20
 -13   3   3    4.10    7.40
 -13   3   3    2.60    9.30
 -13   3   3    9.20    4.90
 -13   3   3   14.60    8.70
 -13   3   3   -5.30    7.00
  13   3  -3   -4.80    8.60
 -11  -3   3   74.19   10.40
  11  -3  -3   83.19   11.80
 -11  -3   3   83.59    9.60
  11  -3  -3   86.79   10.60
  11  -3  -3   78.09    9.70
 -11  -3   3   64.59    8.70
  11  -3  -3   66.99    9.60
  11  -3  -3   92.49   12.50
  11   3  -3   78.69    9.30
 -11   3   3   67.79    8.70
 -11   3   3   84.89    6.90
 -11   3   3   83.49    9.90
  11   3  -3   72.99    9.90
 -11   3   3   63.49   11.30
  11   3  -3   92.29   11.80
 -11   3   3   75.89    9.30
  -9  -3   3  117.59   11.50
   9  -3  -3  142.49   12.90
   9  -3  -3  126.59   11.60
  -9  -3   3  127.99   10.70
   9  -3  -3  114.69   12.20
  -9  -3   3  115.49   11.40
   9  -3  -3  118.89   12.90
   9  -3  -3  118.69   12.20
  -9   3   3  132.09   11.50
  -9   3   3  132.89   10.90
   9   3  -3  113.69   10.40
  -9   3   3  119.79   11.20
   9   3  -3  121.49   14.90
   9   3  -3  106.79   11.10
  -9   3   3  122.09   12.40
   9   3  -3  112.99   10.90
  -9   3   3  118.29    8.00
  -9   3   3  114.19   10.30
  -9   3   3  112.49   10.60
  -9   3   3  107.19   11.80
  -9   3   3  124.19   13.80
   7  -3  -3  185.68   13.00
  -7  -3   3  176.88   13.60
  -7  -3   3  191.78   10.90
   7  -3  -3  165.58   13.20
   7  -3  -3  197.98   14.10
  -7  -3   3  191.18   12.60
   7   3  -3  196.48   10.70
  -7   3   3  241.08   13.50
  -7   3   3  174.38   10.20
   7   3  -3  173.08   12.40
  -7   3   3  170.48   10.30
  -7   3   3  179.08   11.30
   7   3  -3  168.58    8.50
   7   3  -3  171.28   13.10
  -7   3   3  191.88   12.80
  -7   3   3  189.88   12.00
  -7   3   3  177.78    9.20
  -7   3   3  173.78   12.50
  -7   3   3  177.58   11.90
  -7   3   3  186.08   12.40
   7   3  -3  185.18    9.80
   5  -3  -3 1391.66   36.20
   5  -3  -3 1379.26   36.40
   5  -3  -3 1388.96   36.20
  -5  -3   3 1372.06   33.90
  -5  -3   3 1431.46   36.10
   5  -3  -3 1370.06   35.30
  -5   3   3 1369.86   36.00
   5   3  -3 1391.16   32.00
   5   3  -3 1444.16   33.40
  -5   3   3 1381.46   35.30
  -5   3   3 1393.56   33.40
  -5   3   3 1380.56   36.20
  -5   3   3 1394.46   36.50
   5   3  -3 1400.36   34.00
   5   3  -3 1423.56   35.80
  -5   3   3 1391.86   35.90
   5   3  -3 1355.26   36.50
  -5   3   3 1376.96   36.70
  -5   3   3 1347.77   35.00
  -5   3   3 1373.16   33.70
  -5   3   3 1379.16   35.30
   3  -3  -3  119.99    9.40
  -3  -3   3  127.19   10.80
   3  -3  -3  113.89   11.80
   3  -3  -3  115.89    7.00
  -3  -3   3  127.39    8.20
  -3   3   3  111.39    6.80
  -3   3   3  114.99    9.40
  -3   3   3  128.99   11.30
  -3   3   3  105.89   10.70
  -3   3   3  114.79    9.80
  -3   3   3  118.09   12.20
   3   3  -3  120.79    8.20
   3   3  -3  131.69   10.60
   1  -3  -3  168.28   10.40
   1  -3  -3  173.78   11.00
   1  -3  -3  164.98    6.20
   1  -3  -3  155.68   12.50
  -1  -3   3  173.08   11.50
  -1  -3   3  158.58   10.90
  -1  -3   3  166.98    6.60
  -1  -3   3  157.98    8.60
  -1   3   3  171.88   10.60
   1   3  -3  168.28   12.20
   1   3  -3  166.88    8.80
  -1   3   3  159.08   11.50
  -1   3   3  134.09    5.90
  -1   3   3  170.18   11.60
   1   3  -3  154.58   11.50
  -1  -3  -3  281.97   12.80
   1  -3   3  276.57   13.70
   1  -3   3  283.07   11.90
  -1  -3  -3  271.57    8.30
  -1  -3  -3  274.67   13.90
   1  -3   3  282.87   13.50
  -1  -3  -3  278.97   13.50
   1  -3   3  296.67   10.40
  -1   3  -3  306.17   14.00
   1   3   3  279.37   13.20
  -1   3  -3  260.57   13.10
  -1   3  -3  273.67   11.10
   1   3   3  292.57   11.00
   1   3   3  280.17   12.80
  -1   3  -3  292.77   12.20
   3  -3   3   20.70    7.20
  -3  -3  -3   26.00    7.10
   3  -3   3   31.90    8.00
   3  -3   3   17.90    6.40
  -3  -3  -3   23.70    6.90
   3  -3   3   17.20    5.00
  -3  -3  -3   21.90    8.20
  -3  -3  -3   27.10    6.90
  -3   3  -3   32.00    5.40
  -3   3  -3   26.90    5.10
  -3   3  -3   26.90    7.80
   3   3   3   29.70    7.60
   3   3   3   28.70    7.50
  -3   3  -3   25.00    7.80
   3   3   3   13.10    5.70
  -5  -3  -3  136.19   11.40
   5  -3   3  128.19    7.50
   5  -3   3  117.79    8.80
  -5  -3  -3  127.29   11.00
   5  -3   3  128.49   11.30
   5  -3   3  128.79   11.60
  -5  -3  -3  128.59   11.80
  -5   3  -3  136.79    7.50
   5   3   3  136.99   10.70
  -5   3  -3  137.49   13.50
  -5   3  -3  118.39    6.40
   5   3   3  125.39   12.30
  -5   3  -3  121.09   11.50
   5   3   3  143.09   11.40
  -5   3  -3  108.19   11.50
   7  -3   3   19.80    8.90
  -7  -3  -3   17.80    7.10
   7  -3   3   16.00    6.00
  -7  -3  -3   12.80    7.50
  -7  -3  -3   11.70    7.60
   7  -3   3    9.80    7.10
   7  -3   3   20.70    3.70
   7   3   3   16.10    6.70
   7   3   3   18.00    7.70
  -7   3  -3   17.50    4.80
   7   3   3   13.10    7.50
  -7   3  -3   15.00    7.90
  -7   3  -3    4.70    8.20
  -7   3  -3    7.30    6.30
  -7   3  -3    9.00    5.80
  -7   3  -3   10.80    7.10
  -7   3  -3   31.30    3.80
   9  -3   3   56.59    8.70
  -9  -3  -3   52.79    7.90
   9  -3   3   51.19    7.90
   9  -3   3   67.09   11.70
  -9  -3  -3   50.89    9.80
  -9  -3  -3   52.19   10.20
   9   3   3   68.59   10.30
  -9   3  -3   56.19    7.60
   9   3   3   39.10    7.50
   9   3   3   67.29   10.40
  -9   3  -3   27.80    8.90
  -9   3  -3   38.10    6.40
  -9   3  -3   55.19    7.10
  -9   3  -3   71.39    9.60
  -9   3  -3   46.60    9.80
  11  -3   3    0.00    6.90
 -11  -3  -3   -5.90    9.00
  11  -3   3   10.20   10.00
  11  -3   3    2.90    7.00
 -11  -3  -3    4.80    6.60
 -11  -3  -3   17.20    8.10
 -11   3  -3    4.20    6.50
  11   3   3    4.40    6.40
  11   3   3    5.10    8.30
  11   3   3   12.90    7.90
 -11   3  -3   10.00    8.90
 -11   3  -3   15.70    6.60
 -11   3  -3    8.40    7.40
 -13  -3  -3   13.60    9.40
  13  -3   3   34.50    9.50
 -13  -3  -3   27.10    7.70
  13  -3   3   13.70   11.70
  13  -3   3   28.80    8.40
 -13  -3  -3   34.80   10.60
 -13  -3  -3   28.60   11.60
  13   3   3   32.00   10.80
  13   3   3   59.49   11.50
  13   3   3   25.40    7.70
 -13   3  -3   27.70    9.00
 -13   3  -3   33.80   12.60
 -13   3  -3   32.30    8.60
 -15  -3  -3    2.00   11.00
  15  -3   3   12.20    7.60
 -15  -3  -3   15.30    7.50
  15  -3   3   -3.00   12.20
  15  -3   3  -17.30   10.50
 -15  -3  -3   -5.20   11.60
 -15  -3  -3   10.70   10.60
  15  -3   3   12.40    9.50
  15   3   3  -10.00    9.20
 -15   3  -3   25.30   12.50
  15   3   3    1.10   10.00
  15   3   3    5.30    7.10
 -15   3  -3   16.80    9.60
 -15   3  -3   -9.00    8.10
 -17  -3  -3    7.30   11.90
 -17  -3  -3   18.20   11.80
  17  -3   3   29.50   10.60
  17  -3   3   45.30   16.00
 -17  -3  -3    7.80   13.30
  17  -3   3   25.10   12.90
  17  -3   3    2.90   11.50
 -17   3  -3   32.20   13.80
  17   3   3   11.70   10.80
 -17   3  -3   17.80   10.20
 -17   3  -3   44.30   10.90
  17   3   3   17.60    7.00
  19  -3   3   10.70   11.10
  19  -3   3   -2.60   12.10
  19  -3   3   13.20   14.80
 -19  -3  -3    2.20   11.80
  19  -3   3    2.50    5.40
 -19  -3  -3   -1.90   13.60
 -19  -3  -3   19.20   13.80
 -19   3  -3    7.10   12.50
  19   3   3   26.90   11.70
 -19   3  -3    1.20    9.60
 -19   3  -3   -1.30   10.70
 -19   3  -3    3.40   14.30
  19   3   3   11.40   15.80
  19   3   3    3.80    6.20
  19   3   3   -2.20    8.10
  22  -4  -3   10.70   14.50
 -22   4   3   -1.70   10.40
 -22   4   3   17.20   22.10
  22   4  -3  -18.80   13.10
  20  -4  -3   38.60   14.10
 -20  -4   3   26.70   10.70
 -20  -4   3   26.40   13.50
  20  -4  -3   51.59   16.30
  20  -4  -3   40.30   14.70
 -20  -4   3   53.69   13.90
 -20  -4   3   47.30   14.40
  20  -4  -3   46.80   12.10
 -20   4   3   44.80   12.10
  20   4  -3   50.79   14.60
  20   4  -3   37.00   12.90
 -20   4   3   61.19    8.00
 -20   4   3   33.90   13.40
  20   4  -3   31.20   10.70
 -20   4   3   23.20   12.20
  18  -4  -3  -12.30    9.30
  18  -4  -3   11.10   13.70
 -18  -4   3    0.90   10.60
  18  -4  -3    8.20   11.50
 -18  -4   3   15.70    9.60
 -18  -4   3   19.70   12.80
  18  -4  -3   -4.10   11.50
 -18   4   3   -5.80   10.20
  18   4  -3   -1.90   11.30
 -18   4   3    9.60   11.40
  18   4  -3    0.50    9.20
 -18   4   3    6.20   11.00
  18   4  -3    0.40    5.70
 -18   4   3   15.30    6.50
 -18   4   3   12.20    4.50
 -18   4   3   12.60   12.20
 -16  -4   3  103.59   13.90
  16  -4  -3   91.99   14.40
  16  -4  -3  113.79   17.00
 -16  -4   3   93.19   13.30
 -16  -4   3   99.39   15.20
  16  -4  -3  136.99   15.30
  16  -4  -3   74.99   11.90
 -16  -4   3   87.99   14.20
 -16   4   3   73.99   12.50
 -16   4   3   83.89   12.50
  16   4  -3   92.49   12.30
  16   4  -3  101.59   14.20
 -16   4   3   80.89   14.30
 -16   4   3  117.69   13.80
 -16   4   3  112.09    9.90
 -16   4   3   87.99    9.20
 -14  -4   3    5.30    8.70
 -14  -4   3   -1.00    8.50
 -14  -4   3    1.40   11.40
  14  -4  -3    4.30   10.30
  14  -4  -3    1.00   19.40
 -14  -4   3   12.50    9.20
  14  -4  -3    8.60    8.80
  14   4  -3   12.40    9.50
  14   4  -3   12.40    8.70
 -14   4   3  -11.80   10.80
  14   4  -3   -5.60    8.00
 -14   4   3    2.00    5.40
 -14   4   3   19.40    8.90
 -14   4   3    1.40    9.00
 -14   4   3   -4.40    5.50
 -14   4   3    6.50    9.50
 -14   4   3   11.50   10.40
 -12  -4   3   79.99   10.10
 -12  -4   3   55.99   10.30
  12  -4  -3   68.79   12.10
 -12  -4   3   59.69    9.90
 -12  -4   3   60.19   10.90
  12  -4  -3   65.89   12.60
  12  -4  -3   70.89   11.40
  12  -4  -3   92.09   11.80
 -12   4   3   64.99    7.40
  12   4  -3   75.39   10.70
 -12   4   3   64.09   11.00
 -12   4   3   66.79    7.20
 -12   4   3   58.99   10.40
  12   4  -3   68.69   19.10
 -12   4   3   52.39    9.20
 -12   4   3   49.90    9.30
 -12   4   3   66.09   11.60
  12   4  -3   56.39    9.50
 -12   4   3   75.59   13.20
  10  -4  -3   17.90    8.20
  10  -4  -3   12.50    9.50
 -10  -4   3   11.10    8.80
 -10  -4   3   25.70    7.30
 -10  -4   3   23.50    9.00
 -10  -4   3   30.50    8.40
 -10   4   3   13.60    7.20
  10   4  -3   26.40    7.20
 -10   4   3   22.60    8.60
 -10   4   3   10.00    6.60
 -10   4   3    8.90    5.40
 -10   4   3   22.20    5.90
 -10   4   3   17.80    8.40
 -10   4   3   19.20    9.60
  10   4  -3   12.40    8.70
 -10   4   3   36.00    9.10
  10   4  -3   20.00    7.00
 -10   4   3   34.60    8.00
 -10   4   3   14.40    8.20
 -10   4   3   28.10    9.60
  10   4  -3   27.50    8.50
  -8  -4   3   70.99    9.40
  -8  -4   3   53.79    9.00
  -8  -4   3   55.99    7.40
   8   4  -3   67.49    9.70
  -8   4   3   65.49    7.40
  -8   4   3   61.79    7.70
   8   4  -3   77.89    7.20
  -8   4   3   58.89    7.50
  -8   4   3   66.79    9.90
   8   4  -3   55.39    7.00
  -8   4   3   77.39    9.90
  -8   4   3   75.09    9.80
  -8   4   3   76.29   10.30
  -8   4   3   58.89    7.00
  -8   4   3   61.99    9.80
   8   4  -3   53.59    8.80
  -8   4   3   66.19   10.60
  -8   4   3   59.79    7.00
   8   4  -3   60.19    6.80
   6  -4  -3  206.18   13.40
  -6  -4   3  235.58   12.30
  -6  -4   3  213.28   13.50
  -6  -4   3  207.28   10.50
   6  -4  -3  202.48   14.40
   6   4  -3  213.08   14.60
  -6   4   3  221.88   11.70
  -6   4   3  214.08   13.70
   6   4  -3  220.58   13.60
  -6   4   3  208.88   11.40
  -6   4   3  214.68   13.00
  -6   4   3  208.58   12.10
  -6   4   3  219.18   13.80
  -6   4   3  210.58   11.30
  -6   4   3  204.78   13.90
   6   4  -3  193.48    8.40
   6   4  -3  214.08   10.40
  -6   4   3  214.18   13.30
  -6   4   3  206.58   11.60
  -6   4   3  202.98   13.50
   6   4  -3  229.78   11.30
  -4  -4   3  703.23   20.30
   4  -4  -3  693.63   23.00
   4  -4  -3  714.33   21.10
  -4  -4   3  732.03   19.50
  -4  -4   3  708.53   22.80
   4  -4  -3  720.93   22.60
  -4   4   3  706.93   23.00
  -4   4   3  706.03   23.40
  -4   4   3  714.03   21.00
  -4   4   3  687.33   23.30
  -4   4   3  709.03   23.40
   4   4  -3  723.43   21.20
  -4   4   3  680.13   18.70
   4   4  -3  685.93   23.50
   4   4  -3  703.03   19.40
  -4   4   3  684.23   22.30
   4   4  -3  740.53   23.10
   4   4  -3  704.33   22.50
  -4   4   3  702.53   22.00
   2  -4  -3  149.39   11.90
  -2  -4   3  157.98   11.80
  -2  -4   3  156.98    8.40
   2  -4  -3  134.79   10.30
   2  -4  -3  154.58   13.50
  -2  -4   3  154.88    8.10
  -2   4   3  141.19    6.10
  -2   4   3  168.28   12.10
   2   4  -3  142.09   11.60
  -2   4   3  160.98   13.10
  -2   4   3  138.89   12.30
  -2   4   3  126.79   12.20
  -2   4   3  161.38   10.50
   2   4  -3  154.18   12.30
   0  -4   3   16.70    3.00
   0  -4  -3   14.20    6.30
   0  -4   3   15.00    8.60
   0  -4   3    8.60    6.80
   0  -4  -3   12.70    1.80
   0  -4  -3    9.20    7.10
   0  -4  -3   19.10    8.90
   0   4  -3   17.20    5.10
   0   4   3   17.20    7.10
   0   4  -3    8.80    7.30
   0   4  -3   22.00    7.40
   0   4   3    6.10    5.20
   0   4   3   12.90    7.60
   0   4   3    8.40    8.00
  -2  -4  -3  100.09   11.00
   2  -4   3   59.39    8.50
  -2  -4  -3   85.69    9.30
  -2  -4  -3   67.89    4.30
   2  -4   3   72.09    6.90
  -2  -4  -3   60.59    8.80
   2  -4   3   63.29    9.60
   2  -4   3   71.79    7.60
  -2   4  -3   79.39   10.80
  -2   4  -3   73.89    9.00
   2   4   3   99.69    8.50
   2   4   3   79.39    9.10
   2   4   3   96.69    9.80
  -2   4  -3   75.09    8.10
   4  -4   3  138.49    9.60
  -4  -4  -3  149.29   12.10
  -4  -4  -3  137.69   12.20
   4  -4   3  168.98   12.60
   4  -4   3  161.08   11.30
  -4  -4  -3  158.48   12.60
  -4  -4  -3  148.79   13.10
   4  -4   3  146.59   13.20
   4   4   3  157.68   12.90
   4   4   3  159.38   11.50
  -4   4  -3  164.78   11.80
  -4   4  -3  161.08   13.00
  -4   4  -3  174.98   12.60
  -4   4  -3  140.79    9.70
   4   4   3  166.28   11.80
  -6  -4  -3  535.15   20.30
  -6  -4  -3  490.45   19.90
   6  -4   3  523.65   20.10
  -6  -4  -3  533.45   20.00
   6  -4   3  548.85   20.00
  -6  -4  -3  529.45   19.70
   6  -4   3  532.95   16.00
   6   4   3  533.05   19.60
   6   4   3  520.55   19.50
  -6   4  -3  486.85   13.90
   6   4   3  534.15   20.90
  -6   4  -3  529.45   19.90
  -6   4  -3  515.15   21.50
  -6   4  -3  539.15   16.10
  -6   4  -3  539.45   21.30
  -6   4  -3  554.44   17.90
  -8  -4  -3    5.40    7.90
   8  -4   3   13.40    7.80
   8  -4   3    5.40    6.50
   8  -4   3   -4.10    8.40
  -8  -4  -3   10.90    8.40
  -8  -4  -3   -2.40    7.00
  -8  -4  -3    6.50    8.70
  -8   4  -3   -0.90    6.90
  -8   4  -3    6.00    8.20
   8   4   3    0.80    8.40
   8   4   3   13.40    7.50
  -8   4  -3    8.00    3.90
  -8   4  -3    3.60    6.30
  -8   4  -3   -4.00    8.90
  -8   4  -3   -1.30    6.90
   8   4   3    3.50    7.00
  -8   4  -3   -9.20    4.10
  10  -4   3    0.40    7.60
  10  -4   3    4.90   10.10
 -10  -4  -3    3.40    7.50
  10  -4   3    3.50    7.00
 -10  -4  -3    7.30    8.40
 -10  -4  -3    4.00    8.10
 -10  -4  -3   -2.30    8.90
 -10  -4  -3   17.80    7.50
 -10   4  -3   -0.50    5.60
 -10   4  -3   15.40    3.30
  10   4   3   17.80    8.90
 -10   4  -3   22.00    8.30
 -10   4  -3    0.50    9.30
 -10   4  -3    0.30    6.90
  10   4   3    5.70    7.70
 -10   4  -3   -4.00    9.00
 -10   4  -3    6.10    7.10
 -12  -4  -3  224.38   17.40
  12  -4   3  224.18   15.80
 -12  -4  -3  228.38   15.30
  12  -4   3  209.58   19.50
  12  -4   3  225.18   16.00
 -12  -4  -3  209.28   19.40
 -12  -4  -3  250.87   15.20
 -12  -4  -3  234.48   15.50
 -12   4  -3  213.08   16.10
 -12   4  -3  243.68   17.70
  12   4   3  250.77   15.20
 -12   4  -3  266.67   14.90
 -12   4  -3  225.38   18.90
  12   4   3  244.88   16.70
 -12   4  -3  216.98   14.30
 -12   4  -3  235.38   13.60
  12   4   3  234.68   17.50
 -14  -4  -3    7.10   11.90
 -14  -4  -3   26.10    9.40
 -14  -4  -3   14.10    8.60
  14  -4   3    8.40    7.90
 -14  -4  -3   16.80    9.70
  14  -4   3    2.40   12.60
  14  -4   3   13.20    9.20
  14   4   3    4.80    8.20
 -14   4  -3    1.90    8.10
 -14   4  -3    3.40   11.10
  14   4   3   12.90    9.90
  14   4   3   11.20    8.60
 -14   4  -3   20.70    9.30
 -14   4  -3    7.10   11.80
 -14   4  -3   -1.40    7.70
  16  -4   3    6.30   10.80
  16  -4   3   15.20    8.10
 -16  -4  -3    6.70    8.80
 -16  -4  -3  -10.90    9.70
  16  -4   3   -5.70   12.50
 -16  -4  -3   13.70   13.10
 -16  -4  -3    4.60    8.80
  16   4   3   11.20    9.30
  16   4   3  -10.80   11.10
 -16   4  -3   10.90   12.10
 -16   4  -3    3.30   12.50
  16   4   3    4.50    8.70
 -16   4  -3    2.70    9.00
  18  -4   3    9.00   14.90
 -18  -4  -3    2.30    8.80
  18  -4   3   -0.50   10.70
  18  -4   3    0.90    5.80
 -18  -4  -3   -6.60   11.30
 -18  -4  -3   -2.60   11.70
 -18  -4  -3  -11.50   13.50
 -18   4  -3   15.20   10.20
  18   4   3    1.40    8.10
 -18   4  -3    1.60    9.70
  18   4   3   20.70   13.40
 -18   4  -3   -6.00   11.90
  18   4   3   -8.50    7.10
 -18   4  -3   12.40   19.80
  20  -4   3   23.40   12.20
 -20  -4  -3    2.90   17.30
 -20  -4  -3   22.10   12.90
 -20  -4  -3    0.40    7.50
  20  -4   3  -14.40   15.10
  20  -4   3   15.90    5.90
 -20   4  -3    0.20    9.80
 -20   4  -3    0.30   11.70
  20   4   3   16.30    8.00
 -20   4  -3   -7.20   10.80
 -20   4  -3    8.70   16.50
 -20   4  -3    0.50   15.90
 -20   4  -3    5.60   13.20
  20   4   3   17.30   16.40
 -21  -5   3   22.10   13.40
 -21  -5   3   51.69   17.60
  21  -5  -3   -1.10   14.50
 -21   5   3   17.90   11.40
 -21   5   3    3.10   12.40
 -21   5   3   19.40   16.40
 -21   5   3   11.30   12.50
  21   5  -3   -9.00    9.90
  21   5  -3    2.30   12.80
 -19  -5   3   54.89   14.00
 -19  -5   3   75.19   15.50
  19  -5  -3   53.69   14.90
 -19  -5   3   60.39   12.80
  19  -5  -3   52.69   16.00
 -19  -5   3   51.39   14.50
 -19   5   3   63.99    6.50
  19   5  -3   65.59   15.10
 -19   5   3   67.79   23.80
  19   5  -3   89.89   17.60
  19   5  -3   78.49   13.40
 -19   5   3   62.39   14.10
 -19   5   3   74.69    8.90
 -19   5   3   64.89   14.20
 -19   5   3   55.59   12.90
  17  -5  -3    2.30   13.50
  17  -5  -3    3.60   12.20
 -17  -5   3   12.50   12.10
 -17  -5   3    2.00   11.50
 -17  -5   3    5.00   11.10
 -17  -5   3    3.70    9.60
 -17   5   3   20.70   11.10
 -17   5   3  -13.30    9.60
 -17   5   3   17.60   11.50
 -17   5   3    3.80    6.70
 -17   5   3   11.60   11.70
 -17   5   3    7.80    6.70
  17   5  -3    9.10   15.90
  17   5  -3   14.30   11.90
 -15  -5   3    2.80   10.10
 -15  -5   3   -4.80   12.10
 -15  -5   3    6.00    8.90
  15  -5  -3    3.50   11.30
 -15  -5   3   14.70   10.20
 -15   5   3    5.20    6.50
 -15   5   3   -7.90    9.20
 -15   5   3   -6.60   12.20
 -15   5   3    3.90   11.70
 -15   5   3   -3.50    7.90
  15   5  -3   -9.80    8.80
 -15   5   3    1.40   10.60
 -15   5   3   -1.90    9.90
  15   5  -3    4.60    9.90
 -15   5   3    1.90    5.90
 -13  -5   3  269.37   18.00
  13  -5  -3  253.77   19.50
 -13  -5   3  278.07   17.60
 -13  -5   3  277.37   32.00
 -13  -5   3  256.57   15.90
  13   5  -3  257.87   17.70
 -13   5   3  264.67   17.70
 -13   5   3  271.47   21.10
  13   5  -3  248.68   18.50
 -13   5   3  272.57   30.00
  13   5  -3  262.67   16.20
 -13   5   3  283.27   18.30
 -13   5   3  297.57   17.00
 -13   5   3  264.97   16.10
 -13   5   3  244.08   13.70
 -13   5   3  276.07   13.50
 -13   5   3  237.18   18.40
 -11  -5   3    9.00    8.40
 -11  -5   3   -1.50    7.00
 -11  -5   3   -0.20    8.60
 -11   5   3    3.00    7.20
  11   5  -3   -0.30    8.90
 -11   5   3  -12.20    5.60
 -11   5   3   -3.60    9.10
 -11   5   3    9.60   10.10
 -11   5   3   12.40    8.80
  11   5  -3   10.70    7.10
 -11   5   3    7.10    6.50
 -11   5   3   -3.90    8.10
 -11   5   3    5.80    8.50
  11   5  -3    8.50    8.60
 -11   5   3    6.20    6.80
 -11   5   3    5.20    6.20
 -11   5   3    7.70    9.60
  -9  -5   3  131.39   12.10
  -9  -5   3  120.99   11.90
  -9  -5   3  105.39   10.10
  -9   5   3  124.09   11.00
   9   5  -3  124.59   10.10
  -9   5   3  146.49   13.70
  -9   5   3  112.49   11.10
  -9   5   3  126.59   13.20
   9   5  -3   99.29    9.30
  -9   5   3  101.59   10.00
  -9   5   3  165.78   14.60
   9   5  -3  101.29    9.70
  -9   5   3  121.89   12.00
  -9   5   3  147.49   13.60
  -9   5   3  112.59    9.90
  -9   5   3  139.39   13.20
  -9   5   3  121.69   10.50
   9   5  -3  139.99   12.80
   9   5  -3  157.08   14.30
  -7  -5   3  128.39   11.70
  -7  -5   3  113.89   10.50
  -7  -5   3  107.99    9.00
  -7   5   3  114.39   11.20
  -7   5   3  118.69   10.40
   7   5  -3  103.69    8.70
   7   5  -3  110.49   10.70
   7   5  -3  116.59   11.70
  -7   5   3  111.29   10.70
   7   5  -3   96.79    7.20
  -7   5   3   99.59    9.80
   7   5  -3  111.69   11.50
  -7   5   3  116.59   10.70
  -7   5   3  144.49   13.50
  -7   5   3  108.49   11.70
  -7   5   3  117.59   11.70
  -7   5   3  128.79   12.40
  -7   5   3  122.19   12.70
  -7   5   3  103.09    8.90
   5  -5  -3  114.79   12.40
  -5  -5   3   97.39    8.00
  -5  -5   3   89.89   10.10
   5  -5  -3   96.69   10.20
  -5  -5   3   86.59    8.20
   5  -5  -3   99.19   10.50
  -5   5   3   82.69    9.80
   5   5  -3  115.89   11.90
  -5   5   3   93.99   10.70
   5   5  -3   76.19    4.40
   5   5  -3   90.89    7.70
   5   5  -3   99.09   10.90
  -5   5   3   95.99   10.50
   5   5  -3   97.59    9.70
  -5   5   3  124.59   12.40
  -5   5   3   90.19    9.40
   5   5  -3   88.49   10.00
  -5   5   3   96.19    7.40
  -5   5   3  103.39    9.70
  -5   5   3   94.79   10.90
  -5   5   3  124.19   12.40
   3  -5  -3   21.20    6.30
  -3  -5   3   34.90    5.10
  -3  -5   3   24.00    7.50
   3  -5  -3   30.40    8.80
  -3  -5   3   23.30    5.50
   3  -5  -3   12.60    8.50
   3   5  -3   17.80    8.00
  -3   5   3    7.20    8.80
  -3   5   3   19.70    3.70
  -3   5   3   27.10    7.60
   3   5  -3   15.70    7.40
  -3   5   3   28.00    6.70
   3   5  -3   14.80    4.60
  -3   5   3   11.90    8.40
   3   5  -3    7.70    7.90
  -3   5   3   14.30    7.90
   1  -5  -3   26.90    8.30
   1  -5  -3   53.09   10.40
  -1  -5   3   39.30    8.00
   1  -5  -3   42.00    9.40
  -1  -5   3   33.10    4.60
  -1  -5   3   23.20    9.50
   1  -5  -3   34.30    7.20
  -1   5   3   49.60    9.90
   1   5  -3   29.00    8.30
   1   5  -3   29.20    5.20
  -1   5   3   39.00    8.60
  -1   5   3   40.40    7.60
   1   5  -3   32.00    8.50
  -1   5   3   44.50   10.80
   1   5  -3   31.00    8.90
  -1  -5  -3   17.20    7.80
  -1  -5  -3   24.80    9.50
   1  -5   3   16.80    2.70
   1  -5   3   22.80    7.10
   1  -5   3   25.30    9.00
  -1  -5  -3   22.00    7.00
  -1   5  -3   24.90    8.70
   1   5   3   11.50    7.80
  -1   5  -3   20.90    5.50
   1   5   3   25.30    7.40
   1   5   3   14.90    6.50
  -1   5  -3   14.40    7.10
  -3  -5  -3  421.36   18.80
   3  -5   3  372.76   14.90
  -3  -5  -3  401.66   17.30
   3  -5   3  393.76   17.90
   3  -5   3  430.96   19.00
   3  -5   3  414.16   15.70
  -3  -5  -3  410.76   10.10
  -3  -5  -3  403.66   10.00
  -3  -5  -3  424.56   17.60
   3   5   3  398.26   17.50
  -3   5  -3  382.76   15.50
  -3   5  -3  424.46   18.40
   3   5   3  399.66   18.00
  -3   5  -3  394.16   16.00
   3   5   3  413.96   16.30
  -5  -5  -3  150.18   13.50
   5  -5   3  137.49   11.70
   5  -5   3  145.19   10.30
  -5  -5  -3  128.49   12.90
   5  -5   3  135.39   13.90
  -5  -5  -3  124.39   13.40
   5  -5   3  143.09   13.20
  -5  -5  -3  152.48    7.30
  -5   5  -3  142.19   13.30
  -5   5  -3  137.49   10.90
   5   5   3  128.19   12.50
  -5   5  -3  153.48   10.60
   5   5   3  143.99   12.80
   5   5   3  155.28   13.40
  -5   5  -3  161.68   14.00
  -7  -5  -3   -2.50    7.60
   7  -5   3   -1.50    7.70
  -7  -5  -3   11.10    8.20
   7  -5   3   14.70    5.40
   7  -5   3    1.60    7.10
  -7  -5  -3   -1.10    8.10
  -7  -5  -3    4.70    5.90
  -7  -5  -3   -6.60    7.70
  -7   5  -3   12.50    5.50
  -7   5  -3    5.90    6.90
  -7   5  -3    9.50    7.60
  -7   5  -3    2.40    7.20
  -7   5  -3   -4.10    8.50
   7   5   3    7.10    7.70
   7   5   3   18.40    8.50
  -7   5  -3   15.70    9.50
   7   5   3    3.70    8.30
  -7   5  -3    1.00    3.40
  -7   5  -3   -8.20    3.20
  -9  -5  -3  210.88   12.10
  -9  -5  -3  176.18   17.00
  -9  -5  -3  182.28   14.40
   9  -5   3  183.68   16.30
  -9  -5  -3  182.68   23.20
  -9  -5  -3  223.98   15.40
   9  -5   3  196.28   15.20
   9  -5   3  201.48    9.60
  -9   5  -3  179.18   15.00
  -9   5  -3  187.78   14.50
   9   5   3  203.18   15.90
  -9   5  -3  205.78   16.50
   9   5   3  222.68   16.80
  -9   5  -3  192.28    9.60
  -9   5  -3  218.68   10.20
  -9   5  -3  201.88   14.00
  -9   5  -3  186.48   17.30
   9   5   3  209.58   15.50
 -11  -5  -3  117.99   15.00
  11  -5   3  122.39   13.10
 -11  -5  -3   93.59   12.50
  11  -5   3  120.69   14.90
 -11  -5  -3  112.89   11.10
 -11  -5  -3   91.59   11.50
 -11  -5  -3  102.29   11.70
 -11   5  -3  122.59   12.40
 -11   5  -3  128.59   15.00
 -11   5  -3  140.99   14.30
 -11   5  -3  130.19   13.90
  11   5   3  142.99   15.30
  11   5   3  151.58   14.00
 -11   5  -3  101.99    9.90
 -11   5  -3  130.49    7.60
 -11   5  -3  136.89   14.70
 -13  -5  -3   12.70    9.00
  13  -5   3   21.80    9.70
 -13  -5  -3    3.80    9.50
 -13  -5  -3    0.30    8.40
 -13  -5  -3   14.10   11.00
  13  -5   3    8.10   12.30
  13  -5   3   17.70   11.70
 -13  -5  -3   14.80   14.50
 -13   5  -3    7.30    7.00
  13   5   3    7.60    9.50
 -13   5  -3   16.10    8.90
 -13   5  -3   -0.20   10.30
 -13   5  -3   10.90   12.30
  13   5   3   -1.00    8.90
 -13   5  -3   13.50   10.10
  13   5   3   20.40    9.30
 -13   5  -3   14.20    9.10
  15  -5   3   40.50   13.90
 -15  -5  -3   24.80   12.20
 -15  -5  -3   38.00   11.00
  15  -5   3   35.30    9.40
  15  -5   3   38.40   13.30
 -15  -5  -3   34.90    9.70
 -15  -5  -3   49.00   11.40
 -15   5  -3   51.49   12.00
  15   5   3   31.20   11.40
  15   5   3   36.90   11.30
  15   5   3   35.40   10.00
 -15   5  -3   36.60   10.90
 -15   5  -3   50.09   13.50
 -15   5  -3   33.30   13.60
 -15   5  -3   31.70    8.90
 -17  -5  -3    0.10    9.90
 -17  -5  -3   14.20   12.70
 -17  -5  -3   -0.90    8.40
  17  -5   3   -1.60   13.10
  17  -5   3   -7.30   10.00
 -17  -5  -3    4.90   11.80
  17  -5   3    3.10    7.70
 -17  -5  -3    3.40   10.90
 -17   5  -3   -6.00    9.30
 -17   5  -3   -6.60   18.50
 -17   5  -3    2.50   10.20
  17   5   3   -0.60    9.50
 -17   5  -3   13.40   14.40
 -19  -5  -3   12.20    8.40
 -19  -5  -3    5.30   12.10
  19  -5   3   15.30   15.10
  19  -5   3  -19.10   10.20
  19  -5   3    7.40    5.80
 -19   5  -3   -7.10   12.10
 -19   5  -3    9.00   22.00
  19   5   3    1.80   17.90
  19   5   3  -16.30    8.50
 -19   5  -3   18.20   14.80
  19   5   3   -1.50   11.30
 -19   5  -3   -7.20   12.50
  19   5   3   -4.70   14.50
 -19   5  -3   22.20   10.60
 -19   5  -3   -0.80   10.00
  20   6  -3    1.00   12.30
 -20   6   3    7.20   12.40
 -20   6   3   10.50   17.70
 -18  -6   3   -8.50   11.10
 -18  -6   3    9.40   11.20
 -18  -6   3    8.50   12.80
 -18  -6   3    8.70   11.00
 -18   6   3    7.00   10.20
 -18   6   3    4.10   11.30
  18   6  -3  -16.60   10.30
  18   6  -3   -2.50   11.20
 -18   6   3    5.10    8.50
 -18   6   3    2.80    5.60
 -18   6   3  -22.50   16.00
 -18   6   3   10.20    7.60
 -18   6   3  -18.80   11.00
  18   6  -3  -11.10   10.00
 -16  -6   3   19.60   12.00
 -16  -6   3   24.30   13.40
 -16  -6   3   15.70   10.00
 -16  -6   3   -3.90   10.40
 -16   6   3   22.90    6.90
 -16   6   3   32.50   11.70
  16   6  -3   26.80   11.70
 -16   6   3   13.30   11.90
  16   6  -3   28.10   12.50
  16   6  -3   14.80   10.40
 -16   6   3   23.30    9.40
 -16   6   3   50.49    9.40
 -16   6   3   31.10   13.30
 -16   6   3   15.90    9.90
 -14  -6   3    9.00    9.90
 -14  -6   3   10.90    9.10
 -14  -6   3   13.50   10.10
 -14   6   3   20.70    7.10
 -14   6   3    4.10   11.50
 -14   6   3   24.00   12.10
 -14   6   3    5.40    8.70
 -14   6   3   18.70    8.30
 -14   6   3    6.60    7.70
 -14   6   3    5.30   11.30
 -14   6   3    9.70   12.10
 -14   6   3    0.70   10.50
 -14   6   3   32.50   10.00
  14   6  -3   11.20   10.80
  14   6  -3    1.80    8.90
  14   6  -3   15.10   10.90
 -12  -6   3    3.10    7.40
 -12  -6   3   13.30   10.10
 -12  -6   3   27.90   10.00
  12   6  -3   11.80   10.50
 -12   6   3   17.90   10.90
  12   6  -3    8.80    7.70
 -12   6   3   13.30    7.00
  12   6  -3   23.80   11.00
 -12   6   3   15.40   10.60
 -12   6   3   25.60   12.20
 -12   6   3   22.50    7.40
 -12   6   3   -1.70    9.80
 -12   6   3   22.40   10.10
 -12   6   3   20.20    7.80
 -12   6   3   18.90    8.00
 -12   6   3   27.80    9.40
 -12   6   3   22.00   11.10
 -10  -6   3   67.09   11.00
 -10  -6   3   56.29    8.30
 -10  -6   3   51.49   10.80
 -10   6   3   81.89   17.10
  10   6  -3   86.89   13.90
 -10   6   3   54.79    9.40
 -10   6   3   74.49   14.00
 -10   6   3   52.49    8.50
 -10   6   3   85.69    9.60
  10   6  -3   55.19    7.80
 -10   6   3   71.29   15.00
 -10   6   3   61.59   11.70
 -10   6   3   58.69   10.90
 -10   6   3   50.29   11.80
 -10   6   3   59.79    8.20
  10   6  -3   50.99   11.30
 -10   6   3   46.90    9.10
  -8  -6   3    4.40    5.30
  -8  -6   3    2.70    7.30
  -8  -6   3   -3.90   13.00
  -8   6   3   -9.20    7.70
  -8   6   3    9.00   10.00
  -8   6   3   -7.10    7.20
   8   6  -3   -1.10    4.70
   8   6  -3   -5.70    6.80
  -8   6   3    1.90    5.50
  -8   6   3    4.00    6.40
  -8   6   3   -6.10    6.70
   8   6  -3   -6.50    9.20
  -8   6   3   -1.10    8.60
  -8   6   3    5.10    8.40
  -8   6   3   -3.10    8.30
  -8   6   3   10.70    7.20
  -8   6   3    1.30    9.20
   8   6  -3    4.90    5.30
  -6  -6   3  135.29    8.90
  -6  -6   3  146.19   12.10
  -6  -6   3  150.38   12.60
   6  -6  -3  163.38   14.70
  -6   6   3  155.48   13.50
  -6   6   3  124.09   10.80
   6   6  -3  153.18   13.30
  -6   6   3  164.98   14.10
  -6   6   3  161.78   14.60
   6   6  -3  158.58   13.30
   6   6  -3  139.59    8.60
  -6   6   3  132.19   12.60
  -6   6   3  135.99   14.40
   6   6  -3  135.39   14.80
   6   6  -3  149.29   14.70
  -6   6   3  132.69   13.70
   6   6  -3  128.39    5.80
  -6   6   3  136.69   13.00
   4  -6  -3   -0.90    6.00
  -4  -6   3   -4.90    5.30
  -4  -6   3   -1.60    7.40
   4  -6  -3   14.00    8.90
   4  -6  -3   17.20    9.50
  -4  -6   3   -4.50    4.20
  -4   6   3    0.10    7.20
  -4   6   3    1.50    3.60
  -4   6   3   -2.90    7.90
  -4   6   3    2.40    9.20
   4   6  -3    2.70    8.70
   4   6  -3   -1.20    8.30
   4   6  -3    1.20    4.10
   4   6  -3   10.80    8.30
  -4   6   3    3.10    7.50
   4   6  -3   -2.60    7.60
  -4   6   3    4.90    7.90
  -4   6   3   11.30    6.20
   2  -6  -3  150.28   13.90
  -2  -6   3  150.88    8.90
   2  -6  -3  151.78   11.40
  -2  -6   3  167.28   15.30
   2  -6  -3  165.48   12.90
   2  -6  -3  149.69   14.10
  -2  -6   3  144.39   12.70
  -2   6   3  170.58   13.60
   2   6  -3  155.28    8.30
  -2   6   3  171.38   11.80
   2   6  -3  153.68   13.60
   2   6  -3  164.38   13.30
  -2   6   3  149.49   14.30
   2   6  -3  158.08   14.80
  -2   6   3  160.18   15.30
   0  -6   3    2.10    3.30
   0  -6  -3   -3.60    8.90
   0  -6  -3   -5.20    6.50
   0  -6   3   13.20    9.90
   0  -6  -3    2.50    9.00
   0  -6   3   -4.80    7.10
   0  -6  -3    0.00    7.80
   0   6   3    2.90    6.40
   0   6  -3    6.10    4.60
   0   6   3    1.20    6.90
   0   6  -3   10.60    8.60
   0   6  -3    0.60    7.90
   0   6   3    4.60    7.60
   0   6  -3    0.40    7.90
   0   6   3    4.90    9.70
   0   6   3    1.50    7.80
   2  -6   3   -4.50    6.70
  -2  -6  -3   14.00    7.70
  -2  -6  -3    0.80    9.10
  -2  -6  -3    4.10    7.20
   2  -6   3   17.30    9.80
   2   6   3    4.30    7.90
  -2   6  -3    5.40    8.50
   2   6   3    8.90    7.10
  -2   6  -3   -4.30    5.10
   2   6   3    4.00    6.60
  -2   6  -3    1.50    8.80
  -2   6  -3    2.90    7.50
   4  -6   3   53.89   11.50
  -4  -6  -3   30.60    8.90
  -4  -6  -3   32.60    9.70
  -4  -6  -3   56.69   11.50
   4  -6   3   43.10    8.30
   4   6   3   36.10    8.90
  -4   6  -3   41.10   10.20
  -4   6  -3   45.50    8.10
  -4   6  -3   31.30    9.40
   4   6   3   60.99   10.60
  -4   6  -3   38.20    8.40
   4   6   3   40.00    9.10
   6  -6   3   11.70    6.70
  -6  -6  -3    5.90    3.50
   6  -6   3   13.40    9.70
   6  -6   3    4.70    7.90
  -6  -6  -3   10.10    8.60
  -6  -6  -3   -0.70    9.20
  -6  -6  -3    5.20    9.90
   6   6   3    7.10    8.60
  -6   6  -3   14.60    6.80
  -6   6  -3    4.40    7.30
  -6   6  -3   14.20    9.40
  -6   6  -3   -2.40    8.20
   6   6   3    3.30    8.80
   6   6   3    9.70    8.50
   8  -6   3   24.40   10.50
  -8  -6  -3   19.10    9.50
  -8  -6  -3   18.70    9.00
  -8  -6  -3   13.20    6.50
  -8  -6  -3   28.30   10.60
   8  -6   3   18.60    6.30
   8  -6   3   29.40    9.70
  -8  -6  -3   19.30   10.20
  -8   6  -3   14.20    9.50
   8   6   3   23.40   10.60
  -8   6  -3   21.10    3.90
   8   6   3   17.40    9.70
  -8   6  -3   19.70   12.00
  -8   6  -3   24.80    4.00
  -8   6  -3   24.10    9.00
   8   6   3    5.90    8.10
  -8   6  -3   30.80    7.10
  -8   6  -3   10.20    9.00
  -8   6  -3   22.50    9.40
 -10  -6  -3    9.00    6.40
 -10  -6  -3   -4.70    8.80
 -10  -6  -3   -9.90    8.90
 -10  -6  -3   -2.40    9.20
 -10  -6  -3    5.50   10.50
  10  -6   3   -0.50    9.30
  10  -6   3   -1.10    8.00
 -10   6  -3    1.30    8.80
 -10   6  -3    0.70    4.50
 -10   6  -3  -14.30    9.40
  10   6   3    7.10    9.70
 -10   6  -3   -6.90   11.30
 -10   6  -3    7.80   11.80
  10   6   3    0.40    8.80
 -10   6  -3    5.80    5.70
 -10   6  -3    7.60    9.50
 -10   6  -3    1.30    4.80
  12  -6   3    0.90   10.90
 -12  -6  -3    6.40    9.70
 -12  -6  -3   23.60   10.30
 -12  -6  -3  -11.10   10.50
 -12  -6  -3   12.60    9.70
  12  -6   3   -5.80    8.00
 -12  -6  -3    0.60    7.50
 -12   6  -3    7.30    9.70
 -12   6  -3   10.60    5.10
 -12   6  -3   -3.60    5.80
  12   6   3   17.70   10.30
  12   6   3    4.10   10.50
 -12   6  -3   -1.90    5.50
 -12   6  -3    9.20   10.30
 -12   6  -3    8.80   11.70
 -14  -6  -3   25.70   10.20
 -14  -6  -3   27.70    9.70
  14  -6   3   18.70   12.40
 -14  -6  -3    4.70   11.70
 -14  -6  -3    2.10   11.50
 -14  -6  -3   23.70   11.60
  14  -6   3   16.90    9.10
  14   6   3    8.10   11.00
 -14   6  -3   36.00   13.80
 -14   6  -3   17.90   12.50
 -14   6  -3    9.90    7.10
  14   6   3  -16.30   10.70
  14   6   3   21.20   11.10
 -14   6  -3   15.30   12.80
 -14   6  -3   57.49   19.80
 -14   6  -3    6.30    9.90
 -14   6  -3   11.60   11.00
 -16  -6  -3   -1.90    8.90
  16  -6   3   11.00   13.50
 -16  -6  -3   26.80   16.50
  16  -6   3   -5.00    7.10
 -16  -6  -3   17.70   12.90
 -16  -6  -3  -10.50   10.30
 -16  -6  -3   30.10   13.70
 -16   6  -3  -25.20   10.60
 -16   6  -3   -5.70   13.00
  16   6   3    0.10   11.20
 -16   6  -3   -4.50   15.00
 -16   6  -3  -10.50    7.70
 -16   6  -3   36.20   11.90
 -16   6  -3    1.30    9.90
  16   6   3   -1.40   10.30
 -18  -6  -3    2.60    8.80
 -18  -6  -3    5.10   11.10
 -18  -6  -3    5.70   11.20
  18  -6   3    3.10   22.00
 -18  -6  -3   -4.80   26.70
 -18   6  -3   12.90   10.60
 -18   6  -3    1.80   15.90
  18   6   3  -13.30    9.50
 -18   6  -3    8.70   12.60
  18   6   3  -13.40   10.30
 -18   6  -3   -3.90   16.80
  18   6   3   -3.50   16.00
 -18   6  -3    9.60   14.70
 -17  -7   3   -0.30   11.30
 -17  -7   3   49.80   13.80
 -17  -7   3   27.40   12.20
 -17   7   3   32.50   10.20
 -17   7   3   14.40   13.40
  17   7  -3   24.60   12.80
 -17   7   3   27.50    7.40
 -17   7   3    8.50   10.40
 -17   7   3   23.10   12.80
  17   7  -3   14.80   14.70
 -17   7   3   26.10    8.80
 -17   7   3   30.60   11.80
  17   7  -3   17.10   10.70
 -15  -7   3   -4.30    8.40
 -15  -7   3   12.00   10.90
 -15  -7   3    8.70   11.60
 -15   7   3   11.40    8.60
 -15   7   3   20.90    8.70
 -15   7   3    6.60   11.60
 -15   7   3   -0.40   11.90
  15   7  -3   10.60    9.00
 -15   7   3    2.60    8.30
 -15   7   3   -5.60   10.70
  15   7  -3   -3.70   10.90
 -15   7   3   33.60   14.00
  15   7  -3    6.10   12.60
 -15   7   3   18.40   13.50
 -15   7   3    3.40    9.70
 -15   7   3  -13.20    6.30
 -13  -7   3   27.30   11.10
 -13  -7   3   49.70   13.10
 -13  -7   3   40.20    8.80
  13   7  -3   30.10   13.40
  13   7  -3   35.60    8.90
 -13   7   3   34.60   12.00
 -13   7   3   61.89   13.80
 -13   7   3   40.50   12.00
 -13   7   3   54.89    9.80
 -13   7   3   62.59   13.70
 -13   7   3   26.40   12.20
 -13   7   3   45.70   13.30
 -13   7   3   27.80    8.40
 -13   7   3   26.70    8.10
 -13   7   3   37.40   10.60
  13   7  -3   28.00   12.40
 -13   7   3   43.40    9.20
 -11  -7   3  181.28   17.00
 -11  -7   3  142.39   11.30
 -11  -7   3  148.89   15.60
 -11   7   3  151.08   17.50
 -11   7   3  159.78   13.30
 -11   7   3  167.18   17.10
 -11   7   3  195.68   17.90
 -11   7   3  184.58   17.70
 -11   7   3  203.58   15.70
 -11   7   3  140.29   14.60
  11   7  -3  138.49   15.80
  11   7  -3  133.99   11.50
  11   7  -3  193.08   19.40
 -11   7   3  154.88   12.90
 -11   7   3  165.48   13.30
 -11   7   3  173.98   17.50
 -11   7   3  156.28   16.00
  -9  -7   3    1.90   10.20
  -9  -7   3    5.50    8.60
  -9  -7   3    7.00    5.70
   9   7  -3   10.40    9.30
  -9   7   3    8.00    7.00
  -9   7   3    6.30   10.40
   9   7  -3    7.10   10.30
  -9   7   3    2.90   12.60
  -9   7   3    0.70    6.30
  -9   7   3    9.70    8.30
  -9   7   3    6.50    9.80
   9   7  -3    4.70    5.00
   9   7  -3   17.20    8.80
  -9   7   3   21.20   11.90
  -9   7   3   11.20    8.20
  -9   7   3   -0.40   10.00
  -9   7   3    5.80    8.80
  -9   7   3    5.80   11.00
   7  -7  -3   24.30   10.90
  -7  -7   3   15.10    7.60
  -7  -7   3   16.10    9.20
  -7   7   3   13.10   11.50
  -7   7   3    4.70    9.50
  -7   7   3   21.80    9.50
   7   7  -3    8.40    3.40
   7   7  -3    8.70    4.80
  -7   7   3    9.00    6.70
  -7   7   3   20.10    9.70
  -7   7   3   -1.80    5.20
  -7   7   3   38.10   11.20
   7   7  -3   11.50    9.80
  -7   7   3    9.80    8.40
   7   7  -3    2.60    9.40
   7   7  -3    8.00   10.10
  -7   7   3    1.70    9.70
   7   7  -3   13.60    9.10
  -7   7   3    6.80    8.50
  -5  -7   3   26.40    7.30
   5  -7  -3   17.80    6.90
  -5  -7   3   26.60    5.00
  -5  -7   3   35.30    9.40
   5  -7  -3   32.40   10.70
  -5   7   3   27.60   11.10
  -5   7   3   14.70    8.90
   5   7  -3   16.10   10.30
  -5   7   3    9.80    9.70
   5   7  -3   23.90    9.40
   5   7  -3   28.20    4.80
  -5   7   3   20.70    9.10
  -5   7   3   27.20    9.50
  -5   7   3   13.80    9.30
  -5   7   3   13.70    6.80
  -5   7   3   24.40    4.70
   5   7  -3   35.20   11.50
   5   7  -3   41.10   10.70
  -5   7   3   29.50    9.80
  -3  -7   3    6.90    5.30
  -3  -7   3    6.00   10.10
   3  -7  -3    2.00    6.20
  -3  -7   3    3.10    8.20
   3  -7  -3   -5.40   10.10
   3   7  -3   -2.30    8.80
   3   7  -3   -5.20    9.60
  -3   7   3    9.60    6.80
  -3   7   3    7.70    8.90
  -3   7   3  -10.50    8.50
   3   7  -3    2.00    4.40
  -3   7   3   23.90   19.30
   3   7  -3    3.30    9.10
  -3   7   3   -7.70   13.80
  -1  -7   3  193.28   15.00
  -1  -7   3  210.98   17.00
   1  -7  -3  210.58   17.70
   1  -7  -3  225.68   13.50
  -1  -7   3  220.68    9.70
   1  -7  -3  206.48   17.10
  -1   7   3  201.28   15.70
  -1   7   3  189.68   17.40
  -1   7   3  215.88   14.10
  -1   7   3  203.08   13.90
   1   7  -3  209.28   17.00
   1   7  -3  194.98    9.30
   1   7  -3  198.58   15.60
   1   7  -3  234.38   16.40
  -1   7   3  169.58   15.80
   1  -7   3   16.60    3.50
  -1  -7  -3   17.60   10.80
  -1  -7  -3   19.10    8.60
   1  -7   3   21.10   10.90
  -1  -7  -3    9.50    7.70
  -1  -7  -3    5.60   10.70
   1  -7   3    8.90    7.80
  -1   7  -3   20.10   10.80
   1   7   3   17.20    7.70
  -1   7  -3   22.20    9.60
   1   7   3   25.40    8.40
  -1   7  -3   13.10    5.50
   1   7   3   25.90   10.30
  -1   7  -3   22.10    9.70
   1   7   3   19.20    9.50
  -3  -7  -3    3.80   10.20
  -3  -7  -3   13.00    8.20
  -3  -7  -3   -6.90    7.50
   3  -7   3   -1.60    9.70
   3  -7   3    3.00    8.20
   3   7   3    2.70    8.90
   3   7   3   14.00    9.00
  -3   7  -3    6.00   10.70
  -3   7  -3    6.20    8.00
  -3   7  -3    9.40    5.90
  -3   7  -3   13.50    9.90
   3   7   3    1.10    7.00
   5  -7   3  453.45   30.00
  -5  -7  -3  475.55   22.10
  -5  -7  -3  479.55   22.90
  -5  -7  -3  462.85   21.40
   5  -7   3  459.95   19.70
  -5   7  -3  499.85   20.10
  -5   7  -3  457.05   22.70
   5   7   3  509.25   23.20
  -5   7  -3  494.25   23.30
   5   7   3  492.15   21.30
   5   7   3  438.56   21.70
  -5   7  -3  471.15   20.10
  -7  -7  -3   50.59   12.30
  -7  -7  -3   42.60    4.20
   7  -7   3   46.80    8.50
  -7  -7  -3   24.30    9.50
  -7  -7  -3   47.60   12.10
  -7   7  -3   53.49   13.40
   7   7   3   26.30   17.40
  -7   7  -3   49.10    8.90
  -7   7  -3   35.80   12.30
  -7   7  -3   16.40    9.80
  -7   7  -3   44.10   12.70
   7   7   3   42.60   11.00
  -7   7  -3   52.89   10.30
  -7   7  -3   55.89   12.70
  -9  -7  -3   40.40    6.60
   9  -7   3   50.49    7.70
  -9  -7  -3   29.00   11.50
  -9  -7  -3   41.40   11.40
  -9  -7  -3   35.80   12.10
   9  -7   3   46.70   11.70
   9   7   3   44.80   12.30
  -9   7  -3   -5.90   10.10
  -9   7  -3   46.60   11.70
  -9   7  -3   30.30    3.60
  -9   7  -3   36.10   12.50
   9   7   3   30.10   11.20
  -9   7  -3   27.60   20.60
  -9   7  -3   43.50   10.70
  -9   7  -3   27.90   11.70
  -9   7  -3   40.60   13.50
  -9   7  -3   37.00    3.80
  -9   7  -3   41.90    8.20
 -11  -7  -3   12.30    6.10
 -11  -7  -3   16.60   11.10
 -11  -7  -3   10.10   10.50
  11  -7   3   15.90   11.40
 -11   7  -3   15.30   11.00
 -11   7  -3   -3.20   11.10
  11   7   3   31.90   11.10
 -11   7  -3   10.70   12.70
 -11   7  -3   23.40    5.00
 -11   7  -3   26.80   10.90
 -11   7  -3   27.50    7.10
 -11   7  -3   14.90   10.60
  11   7   3   10.50   11.70
 -13  -7  -3   16.40    7.40
 -13  -7  -3   21.30   11.60
 -13  -7  -3   20.10   12.20
 -13  -7  -3   28.80   11.00
  13  -7   3   23.40   12.60
 -13  -7  -3    8.80   11.50
  13   7   3    9.20   10.70
 -13   7  -3   13.60    6.10
 -13   7  -3   18.20    6.10
 -13   7  -3   25.00    6.10
 -13   7  -3   14.40   12.20
 -13   7  -3   17.40   13.90
 -13   7  -3   27.20   13.80
 -13   7  -3   -5.30   10.60
  13   7   3   12.60   11.60
 -13   7  -3   18.90   11.00
 -13   7  -3   18.70   11.30
 -15  -7  -3   18.40   12.00
 -15  -7  -3   10.30   10.00
  15  -7   3   -1.20   12.60
 -15  -7  -3   -3.20   11.20
 -15  -7  -3    0.00   13.90
 -15  -7  -3   -4.00    8.10
  15   7   3   -1.80    9.80
 -15   7  -3   -5.80    6.80
 -15   7  -3   -7.10   12.90
 -15   7  -3   -5.00   11.40
 -15   7  -3    2.30   10.60
  15   7   3  -19.00   12.30
  15   7   3    4.30   11.80
 -15   7  -3   14.70   11.40
 -15   7  -3    8.10    7.00
 -15   7  -3  -10.70   12.80
 -16  -8   3  -12.90   10.40
 -16  -8   3   -2.60    8.10
 -16  -8   3   -8.80   12.30
 -16   8   3    0.80    8.30
 -16   8   3   24.40   15.30
 -16   8   3    6.30   13.40
 -16   8   3   19.60    9.90
 -16   8   3   -1.80   15.40
  16   8  -3   12.10   12.10
 -16   8   3   -0.90   10.40
  16   8  -3    8.80    9.20
  16   8  -3  -11.10   12.20
 -16   8   3    6.30    8.30
 -16   8   3  -12.20    7.10
 -16   8   3   25.40   22.60
 -14  -8   3   29.50   21.10
 -14  -8   3   26.80    7.80
 -14  -8   3   33.40   12.50
 -14   8   3   26.80    8.50
 -14   8   3   43.20   14.10
  14   8  -3   41.10   13.80
 -14   8   3   20.00    9.00
  14   8  -3   27.80   14.80
 -14   8   3   49.30   11.90
 -14   8   3   43.80   22.70
 -14   8   3   20.30   12.10
 -14   8   3   31.00   13.00
  14   8  -3   44.40    9.30
 -14   8   3   -9.90   12.20
 -14   8   3   22.90   11.60
 -14   8   3   27.60   13.70
 -12  -8   3   35.40   13.40
 -12  -8   3   22.90   10.20
 -12  -8   3   25.10    6.80
 -12   8   3   40.00   13.40
 -12   8   3   49.60   10.90
  12   8  -3   31.30   12.50
 -12   8   3   52.49   13.30
 -12   8   3   35.40   13.70
  12   8  -3   15.80   11.90
 -12   8   3   31.50   13.00
 -12   8   3    9.50   11.40
  12   8  -3   25.60    8.00
 -12   8   3   55.19    9.80
 -12   8   3   30.30   10.00
 -12   8   3   50.29    9.70
 -12   8   3   34.80    8.70
 -12   8   3   57.09   15.20
 -10  -8   3   63.79    7.50
 -10  -8   3   47.30   10.50
 -10  -8   3   71.89   14.50
 -10   8   3   53.69   13.60
 -10   8   3   54.69   12.60
  10   8  -3   55.59    6.50
 -10   8   3   81.09   13.80
  10   8  -3  107.39   15.60
 -10   8   3   61.79    9.40
 -10   8   3   75.09   15.60
 -10   8   3   59.99    8.90
  10   8  -3   80.49   14.40
 -10   8   3   79.39   13.30
 -10   8   3   89.19   14.00
  10   8  -3   38.40   11.50
 -10   8   3   82.09   11.00
 -10   8   3   54.79   14.40
   8  -8  -3    3.00   11.90
  -8  -8   3    8.40    7.60
   8   8  -3   -7.40    8.80
  -8   8   3    4.00   10.10
  -8   8   3   11.70   10.70
  -8   8   3   13.70    9.00
  -8   8   3  -12.30    9.80
  -8   8   3   -4.60    8.20
  -8   8   3    8.80    5.90
  -8   8   3   16.00   11.50
   8   8  -3   12.30   11.50
  -8   8   3   -2.10   10.80
  -8   8   3   -6.60    9.80
  -8   8   3   -3.90    6.70
   8   8  -3   -0.50   10.60
   8   8  -3    8.60   11.40
   6  -8  -3   93.69   14.80
  -6  -8   3   81.69    9.90
  -6   8   3   83.09   13.10
  -6   8   3   60.79   11.90
   6   8  -3   66.09   13.00
   6   8  -3   54.29   13.60
  -6   8   3   61.29   11.80
  -6   8   3   83.69    6.80
   6   8  -3   83.99   14.10
   6   8  -3   90.19   13.50
  -6   8   3   64.49   11.50
  -6   8   3   79.79    9.50
   4  -8  -3   28.70    7.20
  -4  -8   3   28.40   10.60
  -4  -8   3   42.80    7.20
   4  -8  -3   24.60   11.80
  -4   8   3   35.10   10.60
   4   8  -3   24.50   11.40
   4   8  -3   29.70   11.00
  -4   8   3   40.50    8.50
  -4   8   3   21.70    9.80
   4   8  -3   30.90    5.00
   4   8  -3   42.30   12.40
  -4   8   3   42.50   11.30
  -4   8   3   32.90   12.50
   4   8  -3   35.70   11.70
  -2  -8   3   91.59   12.90
  -2  -8   3  103.99    8.90
   2  -8  -3   85.49    9.80
  -2  -8   3   96.89   16.10
   2  -8  -3   89.79   14.00
  -2   8   3  102.39   15.30
   2   8  -3   86.79   14.40
  -2   8   3   93.69   10.70
  -2   8   3  101.29   12.90
   2   8  -3  143.99   21.90
  -2   8   3  119.19   15.50
   2   8  -3  118.09   14.60
  -2   8   3   90.69   15.60
   0  -8   3    9.20    4.10
   0  -8  -3   22.10   15.60
   0  -8  -3    4.70    7.30
   0  -8  -3   -4.30   11.70
   0  -8   3    2.40    8.60
   0  -8   3    3.50   12.10
   0  -8  -3   17.50    9.70
   0   8  -3    4.20   10.40
   0   8   3   -6.30    9.90
   0   8   3   -0.50    7.80
   0   8   3    8.80   10.30
   0   8   3   22.60   12.20
   0   8  -3    8.10    4.70
   0   8   3    5.30    8.00
   0   8  -3    8.50   10.50
   0   8  -3    0.00    9.80
  -2  -8  -3   14.60   12.20
  -2  -8  -3    2.70    8.00
  -2  -8  -3   18.90   15.30
  -2  -8  -3   15.20    8.80
   2  -8   3   20.10    9.40
   2  -8   3   17.20   12.20
  -2   8  -3    9.70    5.70
  -2   8  -3   -8.50    9.30
   2   8   3    3.10    8.50
   2   8   3    6.80    9.80
   2   8   3   17.80    9.60
  -2   8  -3   11.30   10.70
   4  -8   3  122.49   13.20
  -4  -8  -3  142.29   16.70
   4  -8   3  112.99   15.50
  -4  -8  -3  137.39   15.60
   4   8   3  109.49   13.00
  -4   8  -3  100.89   10.60
  -4   8  -3  139.59   15.40
  -4   8  -3  124.79   15.90
   4   8   3  114.99   13.20
   4   8   3  111.29   14.20
  -4   8  -3  130.89   13.20
  -4   8  -3  130.39   13.50
   6  -8   3  141.29   14.10
  -6  -8  -3  157.78   17.20
  -6  -8  -3  144.49   15.70
   6  -8   3  194.38   19.60
  -6  -8  -3  139.89   14.60
  -6   8  -3  157.98   12.40
  -6   8  -3  153.08   15.20
   6   8   3  143.59   14.70
   6   8   3  169.78   15.90
   6   8   3  150.38   16.40
  -6   8  -3  152.88   14.30
  -6   8  -3  177.08   17.80
  -8  -8  -3   36.20   12.90
  -8  -8  -3   69.89   13.90
  -8  -8  -3   54.99   12.10
   8  -8   3   74.29   10.00
   8   8   3   61.89   13.40
  -8   8  -3   69.69   14.30
  -8   8  -3   22.50   11.40
   8   8   3   61.29   12.50
  -8   8  -3   34.10   11.60
  -8   8  -3   77.59   13.40
  -8   8  -3   67.79   10.50
   8   8   3   51.59   12.30
  -8   8  -3   61.89   12.40
 -10  -8  -3    2.60   11.50
 -10  -8  -3    0.10   11.10
 -10   8  -3   18.80   11.20
 -10   8  -3    3.10   12.90
  10   8   3   18.00   12.00
 -10   8  -3    3.90   13.10
 -10   8  -3    4.70   10.00
 -10   8  -3   20.80   11.40
 -10   8  -3   15.10   13.10
 -10   8  -3   15.70    7.90
 -10   8  -3   -1.90   11.60
  10   8   3   12.10   10.50
 -12  -8  -3   -2.30   11.50
 -12  -8  -3    0.80   10.60
 -12  -8  -3   -8.80    3.70
 -12  -8  -3    0.20   11.50
 -12   8  -3  -11.00   10.70
 -12   8  -3   17.70   24.80
 -12   8  -3    8.80   11.30
 -12   8  -3    8.50    6.90
  12   8   3   -1.20   11.90
 -12   8  -3   14.70   11.60
  12   8   3    1.90   11.30
 -12   8  -3    7.70   11.50
 -12   8  -3    3.70   13.50
 -14  -8  -3   20.00   14.70
 -14  -8  -3   10.80    6.20
  14  -8   3   27.70   13.30
 -14  -8  -3   26.60   12.30
 -14  -8  -3   27.30   12.60
 -14   8  -3   -6.10   11.70
 -14   8  -3   10.90    5.60
  14   8   3    1.50   12.60
 -14   8  -3    1.70   12.10
  14   8   3    6.90   12.70
 -14   8  -3   22.70    6.60
 -14   8  -3   -6.00    9.40
 -14   8  -3   17.30   12.30
 -14   8  -3   10.50   11.60
 -14   8  -3    7.10   13.20
 -14   8  -3   12.20    5.60
 -14   8  -3    7.20   11.30
 -13  -9   3   -2.30   12.20
 -13  -9   3    1.20    9.80
 -13   9   3    2.00   22.00
 -13   9   3   -3.00    7.80
 -13   9   3   -6.60    7.80
 -13   9   3    3.50   10.90
 -13   9   3   15.10   10.90
  13   9  -3   45.20   14.20
  13   9  -3    7.80    6.10
 -13   9   3   15.10   10.40
 -13   9   3    8.80    9.80
 -13   9   3   -0.60   13.20
  13   9  -3   -2.60   12.70
  13   9  -3   -3.40   11.90
 -13   9   3    2.00   13.30
 -13   9   3   27.30   14.50
 -13   9   3   15.30   11.30
 -11  -9   3    2.20    3.70
 -11  -9   3   14.60    7.70
 -11  -9   3    5.80   12.60
 -11   9   3   22.60   13.40
  11   9  -3   21.40   13.10
 -11   9   3   17.90    9.70
  11   9  -3   11.30   17.40
 -11   9   3   12.70    7.80
 -11   9   3   25.00   16.70
 -11   9   3   16.90   11.80
 -11   9   3    7.70   10.60
 -11   9   3   20.10   13.10
  11   9  -3   23.70    4.60
 -11   9   3    0.90    7.00
  11   9  -3   17.30   13.00
 -11   9   3   23.70    9.50
  -9  -9   3   62.59   10.90
  -9  -9   3   46.10   13.20
  -9   9   3   34.40   15.00
  -9   9   3   65.89   12.10
  -9   9   3   38.00   12.80
   9   9  -3   45.70   13.80
   9   9  -3   13.20   18.10
  -9   9   3   55.19   13.40
   9   9  -3   36.20   11.90
  -9   9   3   46.40   12.50
  -9   9   3   41.70    8.80
  -9   9   3   40.90    7.30
   9   9  -3   39.20   13.40
  -9   9   3   51.89   14.60
  -9   9   3   67.89   13.90
  -9   9   3   74.69   12.20
  -7  -9   3    4.60    7.30
   7  -9  -3   -3.90   11.30
  -7   9   3    6.00    9.70
  -7   9   3   -3.60    9.40
   7   9  -3   -4.80   10.10
  -7   9   3    4.40   10.80
  -7   9   3   -0.40   10.20
  -7   9   3   26.40   15.30
  -7   9   3   12.10   12.50
  -7   9   3   -3.20   10.40
   7   9  -3   16.10   11.70
  -7   9   3    5.10    7.30
  -7   9   3    5.00    5.70
   7   9  -3    0.60   11.50
   7   9  -3    6.10   10.60
  -5  -9   3  110.79   17.70
  -5  -9   3   75.19   16.90
   5  -9  -3  166.28   18.50
   5   9  -3  153.78   17.50
   5   9  -3  157.18   16.90
  -5   9   3  140.49   15.10
  -5   9   3  126.69   15.50
  -5   9   3  111.89   22.50
   5   9  -3  165.78   18.40
  -5   9   3  118.89   15.40
  -5   9   3  133.99   13.10
   5   9  -3  164.28   18.60
   3  -9  -3   -9.60    5.70
  -3  -9   3   -2.50    4.00
  -3  -9   3   13.20   14.10
   3  -9  -3   -7.20   11.80
   3   9  -3    6.40   11.40
  -3   9   3    7.60    7.80
  -3   9   3  -11.90   10.30
  -3   9   3    3.90    9.20
  -3   9   3   15.40   11.00
   3   9  -3   23.70   10.40
   3   9  -3   13.30   11.90
   3   9  -3   -0.20   11.30
   1  -9  -3   40.40   14.20
  -1  -9   3   58.89   15.80
   1  -9  -3   60.19    9.40
   1   9  -3   55.39    5.30
  -1   9   3   58.59   11.30
  -1   9   3   76.39   14.30
   1   9  -3   58.49   13.20
   1   9  -3   62.89   13.60
   1   9  -3   54.09   14.00
  -1   9   3   61.69   10.10
  -1   9   3   88.59   14.30
   1  -9   3  100.69   16.80
  -1  -9  -3   70.79   13.00
  -1  -9  -3   69.99   15.40
   1  -9   3   95.99   13.90
   1   9   3   93.69   12.30
  -1   9  -3  136.79   16.70
   1   9   3  104.89   12.70
   1   9   3   83.99   13.60
  -1   9  -3  105.39   14.80
  -1   9  -3   80.19    7.60
  -3  -9  -3  -15.30   12.00
   3  -9   3    6.80   12.50
  -3  -9  -3    5.30    8.50
   3  -9   3   14.60   10.10
  -3   9  -3   14.50    6.10
   3   9   3    1.20    8.80
   3   9   3    0.80    9.40
  -3   9  -3    4.10   10.10
  -3   9  -3   12.60   11.40
  -3   9  -3   -0.10    9.70
   3   9   3   11.20   11.00
  -5  -9  -3   64.99   15.40
  -5  -9  -3   75.69   12.20
   5  -9   3   60.79   11.30
   5  -9   3   56.89   14.10
  -5   9  -3   59.59    8.50
   5   9   3   83.79   13.80
  -5   9  -3   59.89   14.60
  -5   9  -3   71.99   15.80
   5   9   3   60.49   12.30
   5   9   3   41.00   12.80
  -5   9  -3   67.69   14.50
  -7  -9  -3   65.19   14.60
   7  -9   3  110.59   13.00
  -7  -9  -3   84.49   15.70
   7  -9   3   72.59   16.70
  -7   9  -3   64.59   13.30
   7   9   3   84.29   14.00
   7   9   3   91.69   16.10
  -7   9  -3   93.19   13.70
  -7   9  -3   87.49   22.50
  -7   9  -3   52.89    9.40
  -7   9  -3   88.09   15.00
  -7   9  -3   83.99   11.90
  -7   9  -3  115.89   16.60
   7   9   3   59.49   12.90
  -9  -9  -3  -10.00   10.10
  -9  -9  -3   -7.00   14.00
  -9  -9  -3   -9.30   12.30
  -9   9  -3   18.60   12.70
   9   9   3  -11.50   10.20
  -9   9  -3   -2.10   10.80
  -9   9  -3    4.00   11.20
  -9   9  -3   12.60    9.10
  -9   9  -3   16.90   13.60
  -9   9  -3   -6.70   21.30
  -9   9  -3   11.80   12.60
   9   9   3   -7.40   12.10
 -11  -9  -3   69.09   18.30
 -11  -9  -3   37.50   13.80
 -11  -9  -3   43.00   14.50
 -11   9  -3   50.69   15.20
 -11   9  -3   51.59    9.80
 -11   9  -3   88.89   15.80
 -11   9  -3   53.79   14.10
  11   9   3   44.30   13.80
 -11   9  -3   82.29   14.20
 -11   9  -3   65.79   14.30
 -11   9  -3   67.99   16.70
 -11   9  -3   77.79   15.00
  11   9   3   94.99   17.00
 -10 -10   3  -12.40    5.90
 -10  10   3   13.80   11.20
  10  10  -3   20.10   14.10
 -10  10   3    5.90    9.40
 -10  10   3   19.30   13.30
 -10  10   3    2.20    7.50
 -10  10   3   27.30   13.90
  10  10  -3   21.40   13.40
 -10  10   3   -6.60   12.20
 -10  10   3   10.30    6.50
  10  10  -3   27.10   26.60
 -10  10   3    9.10   13.20
 -10  10   3  -10.40   14.70
 -10  10   3   27.50   11.70
  -8 -10   3    2.80   11.30
   8 -10  -3   -3.50   13.10
  -8 -10   3   -6.40    5.00
  -8  10   3    0.40   11.40
  -8  10   3   -2.70    7.40
   8  10  -3   -5.80   12.00
  -8  10   3   21.40   14.10
  -8  10   3    3.00   12.10
   8  10  -3    1.80    9.30
  -8  10   3  -11.10   10.50
  -8  10   3   -5.10    9.70
  -8  10   3   10.70   11.30
   8  10  -3    2.60   12.90
  -8  10   3    4.00   11.90
   8  10  -3  -17.80   10.10
  -8  10   3   -3.60   12.20
  -6 -10   3    3.90   11.70
  -6 -10   3    3.60   15.90
  -6 -10   3    0.30    4.80
   6 -10  -3    0.80   13.40
  -6  10   3   -8.50   10.60
  -6  10   3    7.50    7.90
  -6  10   3    0.30   12.60
  -6  10   3    1.90   10.60
   6  10  -3    3.60   13.90
  -6  10   3   13.30   11.30
  -6  10   3    0.30   12.30
   6  10  -3    6.80   12.20
  -6  10   3  -19.00   16.40
   6  10  -3    8.20   11.30
  -6  10   3  -10.80   10.10
   6  10  -3   -2.80    9.80
   4 -10  -3   79.89   16.90
  -4 -10   3   82.69   18.50
  -4  10   3   66.69   14.50
   4  10  -3   63.29   13.70
   4  10  -3   61.69   14.50
  -4  10   3   41.00   11.70
  -4  10   3   80.59   18.40
  -4  10   3   89.19   17.20
  -4  10   3   83.19   15.10
   4  10  -3   66.09   14.50
  -4  10   3   81.89   14.00
  -4  10   3   86.29   10.60
  -4  10   3   75.09   17.70
  -2 -10   3   70.49   16.20
  -2 -10   3   83.09   14.50
   2 -10  -3   90.39   17.10
  -2  10   3   95.29   11.70
   2  10  -3  146.09   25.90
  -2  10   3   94.99   17.90
   2  10  -3  101.69   16.00
   2  10  -3   93.99   15.80
  -2  10   3  107.89   16.40
  -2  10   3   83.29   17.00
   2  10  -3   81.99   15.90
  -2  10   3  102.89   13.40
  -2  10   3   83.99   15.20
  -2  10   3   75.09   14.30
  -2  10   3   71.39   15.40
   0 -10   3   89.99   18.00
   0 -10   3   87.49   14.80
   0 -10  -3   90.39   16.70
   0  10   3   73.79   12.00
   0  10  -3   68.79   14.90
   0  10   3   92.29   16.20
   0  10   3   90.69   16.70
   0  10   3   72.29   14.90
   0  10   3   76.69   12.80
   0  10   3   67.39   11.70
   0  10  -3   71.69   16.40
   0  10  -3   52.39   13.60
   2 -10   3   16.60   11.00
  -2 -10  -3   16.20    8.50
   2 -10   3    3.40   13.10
  -2 -10  -3   14.90   13.00
  -2 -10  -3    9.40   14.50
  -2  10  -3   48.50   15.40
   2  10   3   18.00   10.00
   2  10   3   15.90   12.40
   2  10   3   17.50   12.10
  -2  10  -3   10.30   11.40
   2  10   3   27.30   13.60
  -2  10  -3   29.10   13.60
  -2  10  -3   16.90    4.90
  -4 -10  -3   26.90   15.70
  -4 -10  -3  -17.80    9.60
   4 -10   3   -2.20   13.00
  -4 -10  -3    6.60    8.50
  -4  10  -3    1.20    5.70
   4  10   3   -9.00   11.20
   4  10   3    9.60   12.60
  -4  10  -3    1.40   10.30
   4  10   3   -3.10    8.90
  -4  10  -3   -3.00   11.80
   4  10   3    9.30   10.60
  -4  10  -3    3.20   22.00
  -4  10  -3    1.10   10.40
  -6 -10  -3   26.80   12.70
   6 -10   3   58.49   16.60
   6  10   3   54.19   13.00
  -6  10  -3   26.30   13.00
  -6  10  -3   39.50   16.10
   6  10   3   23.30   11.00
  -6  10  -3   30.30    7.70
  -6  10  -3   45.50   18.20
  -6  10  -3   38.80   12.10
  -6  10  -3   42.50   14.80
  -6  10  -3   64.99   13.60
   6  10   3   31.20   13.80
  -8 -10  -3   13.70   14.70
  -8 -10  -3   21.80   11.40
  -8  10  -3   -6.10   12.20
   8  10   3   23.50   16.40
  -8  10  -3   27.60   11.20
  -8  10  -3   25.30   12.10
  -8  10  -3   20.00   14.90
  -8  10  -3    6.20   13.30
  -8  10  -3   10.60    8.00
   8  10   3   18.50   12.20
  -8  10  -3   15.80    7.90
  -8  10  -3   30.60   13.90
  -8  10  -3    4.30   12.00
  -5 -11   3   -3.00    4.20
   5 -11  -3   -4.00   13.70
  -5 -11   3    7.00   15.90
  -5  11   3    8.20   25.20
   5  11  -3  -13.70   11.10
  -5  11   3   -2.50   10.20
  -5  11   3   -2.90    7.60
   5  11  -3   -8.20   11.10
   3 -11  -3    8.40    4.40
  -3 -11   3    3.60    3.50
   3 -11  -3    3.60   14.30
  -3 -11   3    6.70   12.60
  -3 -11   3  -26.50   13.60
  -3  11   3   -7.90   12.40
  -3  11   3   18.90   13.50
  -3  11   3   -2.80   13.30
   3  11  -3    3.80   12.60
   3  11  -3   -5.50   14.90
  -3  11   3    0.30   10.00
   3  11  -3   20.00   15.90
   3  11  -3   -0.30   13.40
  -3  11   3   -4.70    9.00
  -3  11   3   13.90    9.40
  -3  11   3   15.60   13.20
  -3  11   3   -8.70   14.50
  -1 -11   3    5.30    3.00
   1 -11  -3   17.40   17.20
   1 -11  -3   -5.20    4.50
  -1 -11   3   13.30   15.00
  -1 -11   3    0.70   11.20
  -1  11   3   -1.70    9.30
   1  11  -3   15.90   16.80
  -1  11   3    9.30   12.80
   1  11  -3   38.80   21.40
  -1  11   3   17.80   15.20
  -1  11   3   13.50   10.10
   1  11  -3   13.40   12.70
  -1  11   3   -0.90    9.00
   1  11  -3   11.20   13.20
  -1  11   3   -5.20   11.80
  -1  11   3   12.00   13.00
   1 -11   3   19.10   14.40
   1 -11   3   17.90   11.80
  -1 -11  -3   -4.80    4.90
  -1 -11  -3    8.60   16.10
   1  11   3   11.40   12.80
  -1  11  -3    6.20   13.00
   1  11   3   16.20    9.90
   1  11   3   -3.30   20.00
  -1  11  -3   35.10   15.60
   1  11   3    1.60    9.90
  -1  11  -3    4.00   17.70
   3 -11   3    1.70   12.50
   3 -11   3   23.80   15.00
  -3 -11  -3   14.50    8.30
  -3 -11  -3   19.90   15.40
  -3  11  -3   15.40   12.40
  -3  11  -3   13.30    3.30
   3  11   3    3.40   10.70
  -3  11  -3    9.20    5.80
  -3  11  -3   17.80   13.90
   3  11   3   11.90   13.80
   3  11   3    6.50   10.20
   3  11   3   -3.90   13.20
  -3  11  -3   21.70   12.80
  -3  11  -3   23.90   15.00
   3  11   3   13.50   11.10
  22   0  -4   -1.70   14.10
  22   0  -4   24.10   14.90
  22   0  -4    6.60   11.50
  22   0  -4   10.10   10.90
 -22   0   4    2.70   14.90
  22   0  -4    9.20   16.20
 -22   0   4   10.90    6.80
 -22   0   4    3.60   12.30
 -20   0   4   51.39   14.00
  20   0  -4   64.69   16.00
  20   0  -4   65.29   12.40
  20   0  -4   73.99   13.30
 -20   0   4   61.09   13.90
  20   0  -4   34.10   14.20
 -20   0   4   61.79    8.30
  18   0  -4    6.10    9.60
  18   0  -4   -2.50   12.10
  18   0  -4   16.60   12.40
 -18   0   4    3.10    6.40
  18   0  -4    2.20    9.70
  18   0  -4    6.00    9.60
 -18   0   4   20.30   12.70
 -18   0   4   11.90   11.20
  18   0  -4   -1.70    2.30
  16   0  -4   26.60   11.80
 -16   0   4   24.80    6.70
 -16   0   4   19.10    9.60
 -16   0   4   31.30   11.90
  16   0  -4   26.50    9.60
  16   0  -4   21.60    8.30
  16   0  -4   19.90    3.60
  14   0  -4    4.80    2.80
  14   0  -4    5.90    8.20
  14   0  -4   -1.60    9.40
 -14   0   4   11.50    6.10
 -14   0   4   10.60    8.40
 -14   0   4   -5.00    8.10
  12   0  -4  371.96    9.40
  12   0  -4  342.37   17.00
  12   0  -4  354.16   18.00
 -12   0   4  350.56   13.90
 -12   0   4  355.66   18.10
 -12   0   4  370.76   17.60
 -10   0   4  120.69   13.20
  10   0  -4  115.89   11.40
 -10   0   4  116.79   12.40
  10   0  -4  106.69   10.40
 -10   0   4  123.59   12.00
  10   0  -4  128.69   12.90
 -10   0   4  109.99    9.60
   8   0  -4 1442.56   37.00
  -8   0   4 1400.06   36.80
  -8   0   4 1379.96   35.60
   8   0  -4 1405.96   35.20
  -8   0   4 1287.97   42.80
   8   0  -4 1354.96   35.70
   8   0  -4 1292.47   31.10
  -8   0   4 1397.36   34.10
  -6   0   4  323.37   14.40
   6   0  -4  351.76   18.80
   6   0  -4  333.87   14.00
  -6   0   4  352.86   16.50
  -6   0   4  338.97   13.20
   6   0  -4  330.87   19.50
  -6   0   4  351.96   13.10
   4   0  -4  323.77    9.30
  -4   0   4  324.47   12.40
  -4   0   4  335.47   11.30
   4   0  -4  325.47   13.00
  -4   0   4  320.87    9.50
   4   0  -4  312.87   12.90
   4   0  -4  329.07   11.20
   2   0  -4    0.30    4.70
   2   0  -4   -1.90    4.60
   2   0  -4    7.00    6.00
  -2   0   4    4.20    4.60
  -2   0   4    7.10    5.70
   2   0  -4    4.70    5.80
  -2   0   4    1.40    5.50
  -2   0   4    2.30    4.80
   0   0  -4  490.95   15.00
   0   0  -4  492.65   15.40
   0   0   4  488.75   15.40
   0   0   4  472.45   14.80
   0   0  -4  515.15   15.20
   0   0   4  516.65   15.50
  -2   0  -4 5693.73  121.69
  -2   0  -4 5333.67  119.09
  -2   0  -4 5554.64  121.49
   2   0   4 5535.35  122.09
   2   0   4 5589.34  121.39
   2   0   4 5708.53  122.09
  -2   0  -4 5673.63  122.29
  -4   0  -4  209.18   10.90
   4   0   4  191.58   12.10
   4   0   4  187.48   11.60
  -4   0  -4  196.68   11.80
   4   0   4  183.98   10.70
   6   0   4  169.58   12.80
   6   0   4  173.88    7.40
   6   0   4  194.08   11.90
  -6   0  -4  185.18   12.60
  -6   0  -4  189.08   11.80
   6   0   4  187.78   12.20
  -6   0  -4  177.18   13.10
  -8   0  -4 1046.00   30.90
  -8   0  -4 1001.70   28.80
   8   0   4 1012.70   28.90
   8   0   4 1050.09   30.60
  -8   0  -4 1010.80   29.00
   8   0   4  983.40   23.90
 -10   0  -4    4.80    9.20
 -10   0  -4   -0.60    7.30
  10   0   4    3.50    2.80
  10   0   4   -0.50    7.00
  10   0   4    2.20    2.60
 -10   0  -4    6.60    7.80
  10   0   4   10.00    8.10
  12   0   4   -1.50    2.20
 -12   0  -4    5.10    8.10
  12   0   4    1.60    3.20
  12   0   4   -5.90    9.30
 -12   0  -4    5.10    8.30
  12   0   4    1.30    8.10
 -12   0  -4   -0.10    9.30
  14   0   4   72.19    6.10
 -14   0  -4   71.99   17.20
  14   0   4   82.49   13.10
 -14   0  -4   66.79   11.80
  14   0   4   83.99   11.60
  16   0   4   40.10   14.90
  16   0   4   27.60   10.60
  16   0   4    8.80    4.30
 -16   0  -4   16.20   11.60
 -16   0  -4   11.00   12.90
  18   0   4   -2.70   13.90
 -18   0  -4   16.60   13.90
  18   0   4   16.90    8.60
 -18   0  -4   -1.20   11.70
  20   0   4    3.00   15.80
 -20   0  -4    0.40   15.00
  20   0   4   -9.10    5.70
  20   0   4    1.70   12.10
 -20   0  -4   14.20   21.30
 -20   0  -4   13.80   13.40
  23  -1  -4   32.20   13.10
  23  -1  -4   27.40   11.60
 -23  -1   4   19.90   19.60
 -23  -1   4   28.30   16.00
  23  -1  -4   35.00   11.30
  23  -1  -4   23.20   15.30
 -23  -1   4   19.10   16.50
 -23  -1   4   24.40    8.20
 -23   1   4   31.90    6.10
 -23   1   4   39.10   16.50
 -23   1   4   22.60   15.50
  23   1  -4   30.70   12.50
  23   1  -4   25.40   12.60
  23   1  -4   35.10   16.50
  23   1  -4   26.80   11.40
  21  -1  -4   16.50   10.70
  21  -1  -4   -3.40    9.90
 -21  -1   4   -8.00    7.10
  21  -1  -4   -5.10   11.40
  21  -1  -4    4.50   13.10
  21  -1  -4    2.30   13.30
 -21  -1   4   -6.70   12.10
 -21  -1   4    3.60   12.30
 -21   1   4    4.90    5.80
  21   1  -4  -23.00   11.80
 -21   1   4   -7.20   11.60
 -21   1   4    7.20   13.20
  21   1  -4   -0.40    2.70
  21   1  -4   22.30   10.50
  21   1  -4   -6.90    9.70
  19  -1  -4   97.39   13.40
  19  -1  -4   73.09   12.40
 -19  -1   4  104.89   10.30
  19  -1  -4   93.09   16.60
  19  -1  -4   84.19   12.80
 -19  -1   4   77.19   14.30
  19  -1  -4  104.49   15.90
 -19  -1   4  120.09   15.70
 -19   1   4  119.49   15.90
 -19   1   4   95.59    8.40
 -19   1   4   99.49   14.80
  19   1  -4  103.79   16.50
  17  -1  -4   86.29   12.40
 -17  -1   4  158.98   29.20
  17  -1  -4  143.49   13.50
  17  -1  -4  132.89   17.50
  17  -1  -4  103.39    5.10
 -17  -1   4  128.79   15.70
  17  -1  -4  117.69   15.40
 -17  -1   4  104.69   10.20
  17  -1  -4  132.99   14.00
 -17   1   4  115.09    9.80
  17   1  -4  114.69    7.50
  17   1  -4  105.89   15.30
 -17   1   4   92.39   13.40
 -17   1   4  118.39   10.00
 -17   1   4  120.89   15.40
  17   1  -4  124.19   14.60
 -15  -1   4   62.19   13.00
  15  -1  -4   53.29    9.90
  15  -1  -4   80.79   13.90
  15  -1  -4   64.69   10.80
  15  -1  -4   88.59   11.50
 -15  -1   4   64.89   11.70
  15  -1  -4   62.99   12.80
 -15  -1   4   51.79    8.20
  15  -1  -4   57.59    4.00
 -15   1   4   61.39   11.20
 -15   1   4   68.69    7.60
 -15   1   4   49.70   10.20
  15   1  -4   35.70   10.10
  15   1  -4   65.89   12.90
 -15   1   4   64.79    7.40
  13  -1  -4  285.77   16.10
  13  -1  -4  290.27   18.70
 -13  -1   4  276.17   13.50
  13  -1  -4  287.57   17.90
  13  -1  -4  277.57   16.00
 -13  -1   4  286.47   16.60
 -13  -1   4  312.37   17.80
  13  -1  -4  292.07   15.90
 -13   1   4  286.57   12.00
  13   1  -4  282.27   17.70
 -13   1   4  273.07   16.80
  13   1  -4  298.87   10.00
 -13   1   4  277.07   15.80
  13   1  -4  295.97   16.70
 -13   1   4  272.77   12.40
 -13   1   4  294.17   19.00
  11  -1  -4  242.68   16.40
  11  -1  -4  212.28   13.70
 -11  -1   4  241.18   15.40
 -11  -1   4  266.47   14.70
  11  -1  -4  244.18   14.30
  11  -1  -4  235.18   14.60
 -11  -1   4  217.88   12.20
  11  -1  -4  234.88   15.60
  11   1  -4  230.38    8.70
 -11   1   4  222.18   14.10
 -11   1   4  233.38   11.30
 -11   1   4  228.78   16.60
  11   1  -4  225.18   15.00
  11   1  -4  253.27   14.00
  11   1  -4  239.48   15.00
 -11   1   4  242.18   14.40
 -11   1   4  263.57   11.10
   9  -1  -4 1065.19   30.20
   9  -1  -4 1077.09   30.40
   9  -1  -4 1065.39   29.00
   9  -1  -4 1102.69   31.90
   9  -1  -4 1056.99   30.80
  -9  -1   4 1090.69   30.10
  -9  -1   4 1048.00   30.50
  -9  -1   4 1081.39   28.70
  -9  -1   4 1077.59   30.70
   9  -1  -4 1079.39   30.30
   9   1  -4 1061.19   30.30
   9   1  -4 1076.99   30.40
  -9   1   4 1087.09   29.50
  -9   1   4 1063.89   30.00
   9   1  -4 1055.79   28.70
   9   1  -4 1109.99   30.70
  -9   1   4 1068.29   31.70
  -7  -1   4 1462.05   39.10
   7  -1  -4 1420.46   36.40
  -7  -1   4 1457.15   36.20
   7  -1  -4 1409.66   34.00
  -7  -1   4 1413.36   36.40
   7  -1  -4 1386.96   37.00
  -7  -1   4 1424.26   35.30
   7  -1  -4 1381.86   36.40
   7  -1  -4 1433.46   36.00
   7  -1  -4 1413.76   34.50
  -7   1   4 1418.66   37.30
   7   1  -4 1381.16   37.90
   7   1  -4 1444.86   36.30
  -7   1   4 1451.05   34.70
   7   1  -4 1367.06   32.20
   7   1  -4 1361.76   36.00
   7   1  -4 1470.55   36.10
  -7   1   4 1395.86   35.80
  -5  -1   4   29.30    6.60
  -5  -1   4   19.00    6.40
   5  -1  -4   33.90   12.10
   5  -1  -4   26.40    4.40
   5  -1  -4   21.00    7.50
  -5  -1   4   22.50    6.50
   5  -1  -4   16.40    9.90
   5  -1  -4   20.80    6.60
  -5  -1   4   29.50    5.70
   5  -1  -4   25.00    6.80
  -5   1   4   30.50    8.80
   5   1  -4   29.80    6.90
   5   1  -4   31.70    7.00
  -5   1   4   17.60    3.40
  -5   1   4   21.20    7.10
   5   1  -4   24.30    4.10
   5   1  -4   19.90    6.70
  -5   1   4   33.50    6.90
  -5   1   4   29.40    4.50
   3  -1  -4 1141.89   28.50
   3  -1  -4 1117.29   27.50
   3  -1  -4 1119.99   28.60
   3  -1  -4 1139.99   24.80
  -3  -1   4 1103.99   27.00
  -3  -1   4 1107.19   28.40
  -3  -1   4 1162.58   28.30
   3  -1  -4 1117.99   28.20
   3  -1  -4 1069.99   28.60
  -3   1   4 1133.09   28.20
  -3   1   4 1126.89   27.70
   3   1  -4 1135.19   27.00
   3   1  -4 1145.39   28.60
   3   1  -4 1114.39   28.80
  -3   1   4 1089.69   26.30
  -3   1   4 1019.90   25.60
  -3   1   4 1126.59   28.30
   1  -1  -4   41.90    6.10
   1  -1  -4   43.30    3.70
  -1  -1   4   36.70    6.00
  -1  -1   4   51.59    6.80
   1  -1  -4   56.79    6.00
  -1  -1   4   40.50    4.70
  -1  -1   4   46.80    6.80
  -1  -1   4   47.70    5.20
   1  -1  -4   54.39    7.10
  -1   1   4   40.90    6.80
   1   1  -4   44.40    3.60
  -1   1   4   62.89    7.10
  -1   1   4   53.69    6.30
   1   1  -4   51.19    6.60
   1   1  -4   70.69    9.30
  -1   1   4   68.89    6.60
   1  -1   4 1088.39   27.70
  -1  -1  -4 1042.30   27.30
   1  -1   4 1055.89   25.10
  -1  -1  -4 1045.70   25.80
  -1  -1  -4 1084.39   25.50
  -1  -1  -4 1093.79   26.50
  -1  -1  -4 1064.29   25.60
   1  -1   4 1066.29   26.10
  -1   1  -4 1057.49   25.20
   1   1   4 1045.90   25.50
  -1   1  -4 1080.69   27.60
   1   1   4 1048.30   25.50
   1   1   4 1049.79   27.50
  -1   1  -4 1032.10   27.40
   1   1   4 1081.89   27.60
  -1   1  -4 1116.49   26.00
  -3  -1  -4 2404.36   54.09
  -3  -1  -4 2364.66   55.49
   3  -1   4 2335.87   52.69
   3  -1   4 2322.47   54.59
  -3  -1  -4 2310.97   54.49
   3  -1   4 2316.97   52.19
   3   1   4 2352.56   54.19
  -3   1  -4 2299.37   52.69
   3   1   4 2299.17   54.59
   3   1   4 2532.55   51.59
   3   1   4 2306.57   54.69
  -3   1  -4 2332.87   54.89
  -3   1  -4 2327.57   54.79
   5  -1   4   51.89    5.20
   5  -1   4   49.60    7.60
  -5  -1  -4   61.49    8.60
   5  -1   4   72.39    9.30
  -5  -1  -4   72.19    8.70
   5  -1   4   49.99    6.50
   5   1   4   61.99    8.50
   5   1   4   66.49    8.80
   5   1   4   49.10    5.80
  -5   1  -4   48.00    6.20
   5   1   4   67.89    8.50
  -5   1  -4   48.30    8.60
  -5   1  -4   67.59    8.60
  -5   1  -4   50.39    4.10
  -7  -1  -4  156.98   13.30
   7  -1   4  118.09   10.80
   7  -1   4  100.19    4.60
   7  -1   4  107.29   11.10
  -7  -1  -4  103.99   10.10
  -7   1  -4  100.39   10.60
   7   1   4   94.39    9.60
  -7   1  -4  103.79    5.80
  -7   1  -4  114.49   10.00
   7   1   4  115.49   11.70
   7   1   4  105.89    7.60
   7   1   4  108.99   11.60
  -7   1  -4   91.59    9.20
   9  -1   4   42.20    7.80
  -9  -1  -4   59.59    9.80
  -9  -1  -4   43.60    9.30
   9  -1   4   56.99    9.80
  -9   1  -4   48.90    9.90
  -9   1  -4   72.29    8.70
  -9   1  -4   56.89    9.10
   9   1   4   58.99    8.80
   9   1   4   52.59    5.60
   9   1   4   59.59    9.50
  11  -1   4  147.09   13.90
  11  -1   4  121.09   12.30
 -11  -1  -4  152.08   16.10
 -11  -1  -4  123.59   12.30
 -11   1  -4  143.79   13.20
  11   1   4  121.19    7.90
  11   1   4  154.78   14.60
 -11   1  -4  136.09   12.30
 -11   1  -4  121.79   12.90
  11   1   4  127.89   12.70
 -13  -1  -4   -5.40   10.40
  13  -1   4   -4.50    8.60
 -13  -1  -4   14.00   10.80
  13  -1   4    9.00    7.70
 -13   1  -4    8.60   10.90
  13   1   4    7.30    9.60
 -13   1  -4   -3.30    8.30
  13   1   4    0.20    8.20
  13   1   4    3.90    4.20
 -13   1  -4    7.70    8.70
 -15  -1  -4    4.20   11.50
  15  -1   4   13.60    8.40
  15  -1   4   16.80   12.30
 -15  -1  -4   11.80   10.60
  15   1   4    1.10   10.70
  15   1   4    5.70    4.00
 -15   1  -4   10.10    9.40
  15   1   4   11.20    8.70
 -15   1  -4   12.70   10.30
 -15   1  -4   21.10   12.90
  17  -1   4    2.60   13.30
  17  -1   4  -13.40    6.90
 -17  -1  -4   -2.00   13.60
 -17  -1  -4    0.90   11.70
 -17   1  -4  -23.40   11.70
 -17   1  -4   -4.10   10.80
  17   1   4   -0.30    4.10
  17   1   4   -8.10    8.20
  17   1   4    3.00   10.70
  17   1   4    5.40   14.00
  19  -1   4   -3.10    7.00
 -19  -1  -4   -9.40   12.40
 -19  -1  -4   -4.10   12.10
 -19  -1  -4   16.50   12.60
  19  -1   4  -11.30   12.00
  19  -1   4   -1.70   14.90
 -19   1  -4  -13.90   10.90
  19   1   4    4.90    3.40
  19   1   4   -1.70    8.30
 -19   1  -4    1.90   14.00
  19   1   4   18.80   12.80
  19   1   4   -2.70   15.00
  21  -1   4    8.20   16.40
  21   1   4   11.10   16.00
  22  -2  -4   25.60   11.80
 -22  -2   4    8.50   13.20
 -22  -2   4   36.70   14.10
 -22  -2   4   36.20   13.90
  22  -2  -4   15.90   14.00
  22  -2  -4   26.60   11.40
  22  -2  -4    0.30   14.40
 -22  -2   4   16.60    9.00
  22  -2  -4   16.60   18.50
  22   2  -4   50.29   16.00
  22   2  -4   -6.60   10.60
 -22   2   4   19.80   13.00
 -22   2   4   49.90   15.70
 -20  -2   4    3.20    7.90
  20  -2  -4   -1.90   12.80
 -20  -2   4    8.10   14.20
 -20  -2   4   -0.70   12.20
  20  -2  -4    6.00    9.70
  20  -2  -4    4.80   10.20
  20  -2  -4   -2.80   12.50
 -20  -2   4    0.00   11.60
 -20   2   4   -2.80   10.50
 -20   2   4    1.00    5.20
  20   2  -4   -2.20    3.70
  20   2  -4    0.40   10.40
  20   2  -4   -3.60   12.00
 -20   2   4   14.20    8.30
 -20   2   4    7.90   12.10
 -18  -2   4  225.48   15.20
 -18  -2   4  203.88   17.80
  18  -2  -4  238.58   17.80
  18  -2  -4  231.88   19.20
  18  -2  -4  262.07   22.40
  18  -2  -4  222.68   19.90
  18  -2  -4  246.38   18.40
 -18  -2   4  238.78   22.60
 -18   2   4  250.87   14.30
 -18   2   4  295.17   28.90
 -18   2   4  209.68   11.20
 -18   2   4  224.38   19.40
  18   2  -4  223.38   23.10
  16  -2  -4    0.40    8.70
  16  -2  -4   -1.30   12.30
 -16  -2   4   -0.40   11.30
  16  -2  -4    8.40   12.10
  16  -2  -4    5.80    9.20
 -16  -2   4    4.90    7.40
 -16  -2   4    0.40    9.10
  16  -2  -4    3.50   12.20
 -16   2   4   14.40    6.00
  16   2  -4   -4.40   10.70
  16   2  -4    1.40    5.00
 -16   2   4   -1.20    8.80
  16   2  -4    1.70    7.30
 -16   2   4    8.40    7.50
  16   2  -4   12.10    9.60
 -16   2   4   -2.00    9.70
  14  -2  -4  153.68   14.80
 -14  -2   4  168.28   12.40
  14  -2  -4  181.08   17.30
  14  -2  -4  182.98   16.80
  14  -2  -4  179.78   14.50
 -14  -2   4  147.39   14.70
  14  -2  -4  159.28   14.90
 -14  -2   4  160.08   14.50
  14   2  -4  152.78   15.10
 -14   2   4  175.08   15.10
  14   2  -4  168.28    9.50
 -14   2   4  146.59   11.50
 -14   2   4  149.39   14.50
 -14   2   4  172.78   17.20
 -14   2   4  154.38   10.10
  14   2  -4  168.48   15.50
  14   2  -4  139.79   12.50
 -12  -2   4  126.09   11.50
  12  -2  -4  124.09   11.40
 -12  -2   4  130.59   12.30
  12  -2  -4  134.09   13.90
  12  -2  -4  128.19   12.20
 -12  -2   4  103.59   11.80
  12  -2  -4  125.09   14.10
  12  -2  -4  120.99   13.10
 -12   2   4  142.09   10.70
 -12   2   4  110.59    5.90
 -12   2   4  143.29   14.70
  12   2  -4  132.89   12.80
  12   2  -4  123.89   11.70
 -12   2   4  105.19   10.40
  12   2  -4  141.69   13.70
  12   2  -4  126.39   11.40
 -12   2   4  135.69   12.70
 -10  -2   4  102.29    9.90
  10  -2  -4  114.19   12.20
  10  -2  -4  141.39   12.00
 -10  -2   4  112.09   10.80
  10  -2  -4  111.49   12.30
  10  -2  -4   99.69    9.10
 -10  -2   4  131.29   12.30
  10  -2  -4  108.89   11.50
 -10   2   4  109.19   12.30
  10   2  -4  104.49   10.60
 -10   2   4  102.69   10.00
  10   2  -4  108.39    9.30
 -10   2   4  105.79   10.50
  10   2  -4   99.09   10.10
 -10   2   4  134.79   11.30
  10   2  -4  103.69   10.00
 -10   2   4   93.69    5.60
  -8  -2   4   31.00    7.60
  -8  -2   4   30.80    7.60
   8  -2  -4   25.70    7.20
   8  -2  -4   31.00    8.30
   8  -2  -4   22.90    6.10
   8  -2  -4   22.30    8.90
  -8  -2   4   27.90    7.80
   8  -2  -4   24.10    8.30
   8  -2  -4   32.00    7.00
  -8   2   4   31.40    7.90
  -8   2   4   16.10    7.80
   8   2  -4   23.20    2.80
  -8   2   4   24.80    5.80
   8   2  -4   26.20    7.20
   8   2  -4   23.30    6.80
  -8   2   4   37.00    4.10
   8   2  -4   23.10    7.20
  -8   2   4   22.40    9.20
  -8   2   4   16.80    7.10
   8   2  -4   26.50    7.60
   6  -2  -4 1875.31   43.80
   6  -2  -4 1890.01   46.90
   6  -2  -4 1881.11   46.70
   6  -2  -4 1752.92   47.70
   6  -2  -4 1890.11   45.60
  -6  -2   4 1949.01   44.60
   6  -2  -4 1857.31   47.00
  -6  -2   4 1955.50   48.40
  -6  -2   4 1887.11   46.20
  -6   2   4 1947.61   46.40
  -6   2   4 1879.61   43.70
   6   2  -4 1942.01   44.30
  -6   2   4 1984.20   46.10
   6   2  -4 1875.51   46.70
   6   2  -4 2023.50   44.60
  -6   2   4 1956.60   48.00
   6   2  -4 1926.91   45.80
  -6   2   4 1849.91   45.20
  -6   2   4 1962.30   48.20
   6   2  -4 1920.21   46.20
  -6   2   4 1890.21   46.90
  -6   2   4 1853.21   47.00
   4  -2  -4    8.50    6.80
   4  -2  -4   10.00    6.30
   4  -2  -4    6.80    9.50
  -4  -2   4    7.10    6.60
  -4  -2   4   -3.30    5.60
  -4  -2   4    6.40    3.70
   4  -2  -4    4.60    7.70
   4  -2  -4    8.80    6.60
   4   2  -4    3.60    6.80
  -4   2   4    6.60    3.30
  -4   2   4    9.40    6.60
   4   2  -4    8.20    8.10
  -4   2   4   -8.90    6.40
   4   2  -4   -7.70    5.10
   4   2  -4   10.00    5.60
  -4   2   4   10.40    7.80
  -4   2   4    5.80    4.90
  -4   2   4    3.80    5.70
  -4   2   4   11.90    6.80
  -2  -2   4  343.27   13.70
  -2  -2   4  342.67   13.40
   2  -2  -4  313.17   13.20
   2  -2  -4  341.27   13.90
   2  -2  -4  349.27   11.30
   2  -2  -4  334.37   11.40
  -2  -2   4  353.96   12.70
   2  -2  -4  350.76   14.40
  -2   2   4  315.07   14.20
   2   2  -4  336.17   13.80
  -2   2   4  345.77   11.00
  -2   2   4  335.77   13.80
   2   2  -4  319.87   12.60
   2   2  -4  335.67   13.00
  -2   2   4  349.57   13.90
   0  -2  -4  734.43   17.90
   0  -2  -4  745.63   18.90
   0  -2   4  721.93   20.40
   0  -2  -4  732.93   21.40
   0  -2  -4  751.52   20.80
   0  -2   4  731.43   21.40
   0  -2   4  755.42   20.50
   0  -2   4  730.03   17.30
   0   2   4  738.03   20.60
   0   2   4  721.63   18.80
   0   2  -4  740.53   21.50
   0   2   4  744.93   20.40
   0   2   4  734.93   21.50
   0   2   4  733.03   18.00
   0   2  -4  726.23   20.30
   0   2  -4  721.33   20.40
  -2  -2  -4  207.58   12.20
   2  -2   4  194.08    9.30
   2  -2   4  203.88   11.60
   2  -2   4  202.08   12.00
   2  -2   4  199.58    6.90
  -2  -2  -4  205.88   10.10
  -2   2  -4  223.78   11.10
  -2   2  -4  206.98    9.70
   2   2   4  211.38    9.90
  -2   2  -4  212.58   15.00
   2   2   4  204.38   11.20
   2   2   4  213.98    9.90
   2   2   4  207.28   13.80
   2   2   4  213.88    9.80
  -2   2  -4  203.98    7.00
   4  -2   4  791.92   23.70
  -4  -2  -4  756.12   22.90
   4  -2   4  796.92   19.90
  -4  -2  -4  802.82   23.60
   4  -2   4  779.72   20.00
  -4   2  -4  771.72   24.70
  -4   2  -4  804.12   19.90
   4   2   4  834.12   20.40
   4   2   4  779.92   23.60
   4   2   4  806.82   22.90
   4   2   4  793.92   24.10
   4   2   4  784.92   22.80
  -4   2  -4  828.62   23.60
  -4   2  -4  796.82   23.90
   6  -2   4   22.10    3.40
  -6  -2  -4   20.70    8.30
  -6  -2  -4   34.40    8.10
   6  -2   4   36.30    7.90
   6  -2   4   30.60    5.80
  -6   2  -4   28.60    5.30
   6   2   4   13.30    7.80
  -6   2  -4   22.40    4.80
   6   2   4   17.90    7.00
   6   2   4   13.20    6.30
  -6   2  -4   18.40    7.80
   6   2   4   28.90    4.20
   6   2   4   39.00    8.90
  -6   2  -4   41.40    8.20
  -8  -2  -4   14.00    8.90
   8  -2   4   27.00    7.40
   8  -2   4   31.80    6.70
   8  -2   4   26.80    9.20
  -8  -2  -4   24.60    8.20
  -8   2  -4   28.70    8.60
  -8   2  -4   24.90    6.40
  -8   2  -4   24.50    4.90
   8   2   4   17.30    8.00
  -8   2  -4   42.50    8.80
   8   2   4   17.10    5.80
   8   2   4   17.40    7.40
   8   2   4   17.00    7.70
  -8   2  -4   26.80    8.10
 -10  -2  -4   66.59   10.70
  10  -2   4   70.29   10.10
  10  -2   4   97.19    9.90
  10  -2   4   61.59    8.80
 -10  -2  -4   66.39   10.50
  10   2   4   86.29   10.60
  10   2   4   84.89    7.70
 -10   2  -4   79.59    7.00
 -10   2  -4   74.19   11.00
 -10   2  -4   78.39   10.40
 -10   2  -4   71.49    8.70
  10   2   4   70.29    9.60
  12  -2   4    1.20    9.40
  12  -2   4   34.60    9.00
  12  -2   4   -1.80   11.00
 -12  -2  -4   -3.90   12.70
  12  -2   4   -1.40    7.70
 -12  -2  -4    2.30    9.80
  12   2   4    5.60    5.60
 -12   2  -4    7.30    8.00
 -12   2  -4   -1.90   10.10
  12   2   4   11.20    8.70
 -12   2  -4    5.60    8.80
 -14  -2  -4   -9.50   20.20
 -14  -2  -4  -13.90   10.10
  14  -2   4   13.30   12.60
  14  -2   4    9.10    9.90
  14  -2   4    7.20    9.50
  14  -2   4   -4.50    7.80
  14   2   4   -6.00    8.10
 -14   2  -4   17.90    9.30
  14   2   4    0.80    8.70
  14   2   4   -2.70    5.40
 -14   2  -4   12.10   11.30
 -14   2  -4    7.60    9.30
 -16  -2  -4    6.10   12.40
  16  -2   4   12.80   13.90
  16  -2   4    9.60   12.10
 -16  -2  -4    8.20   11.60
  16   2   4   -1.90    8.90
  16   2   4   -5.90    5.00
 -16   2  -4   -9.20   12.30
 -16   2  -4   -5.70    9.20
  16   2   4    2.40   11.80
 -16   2  -4   10.80   10.10
 -18  -2  -4   25.80   13.10
  18  -2   4   26.00   12.00
 -18  -2  -4   -9.00   12.50
  18  -2   4   22.10    8.50
  18  -2   4   17.30   14.50
 -18  -2  -4  -10.30   11.20
  18  -2   4    4.70   14.00
  18   2   4    1.30    3.70
  18   2   4   10.00   14.50
 -18   2  -4   11.70   11.30
 -18   2  -4   34.80   11.10
  18   2   4    8.20   10.90
  18   2   4   10.00    8.90
 -18   2  -4   10.50   14.40
  18   2   4    7.80    4.90
  20  -2   4  -16.10   17.70
  20  -2   4    8.40    6.10
 -20  -2  -4  -11.60   12.10
 -20  -2  -4  -11.70   11.70
  20  -2   4   16.00   13.60
 -20  -2  -4   -7.20   15.90
  20  -2   4    9.90   12.20
 -20   2  -4    9.30   11.90
  20   2   4    0.30   15.00
  20   2   4  -15.90   12.80
  20   2   4    1.10    7.20
 -20   2  -4   -5.60   19.50
 -20   2  -4   12.60   18.60
  20   2   4   -1.20    3.30
 -21  -3   4   17.70    9.60
  21  -3  -4   34.30   15.10
 -21  -3   4   29.80   13.60
  21  -3  -4   18.90   11.20
 -21  -3   4   20.30   13.50
  21  -3  -4    0.60   11.70
 -21  -3   4   25.80   12.90
  21  -3  -4    9.10   10.70
  21  -3  -4   15.20   14.20
  21   3  -4    3.00    4.10
  21   3  -4   26.50   13.00
 -21   3   4   15.90    4.10
 -21   3   4   45.70    7.40
 -21   3   4   32.30   10.40
  21   3  -4   14.50   13.60
 -21   3   4   14.90   13.20
 -21   3   4   43.60   13.70
  19  -3  -4   69.79   13.00
  19  -3  -4   86.09   16.10
 -19  -3   4   50.29   13.50
  19  -3  -4   58.29   15.80
  19  -3  -4   68.39   20.20
  19  -3  -4   72.09   13.00
 -19  -3   4   64.79   13.20
 -19  -3   4   41.90   12.60
  19   3  -4   71.29   15.00
 -19   3   4   69.09    6.90
 -19   3   4   77.99    9.00
  19   3  -4   31.60   11.10
 -19   3   4   70.69   13.80
 -19   3   4   82.79   11.80
 -19   3   4   69.99   14.40
  19   3  -4   59.89   10.80
 -17  -3   4   -4.40   10.00
  17  -3  -4   -2.00    9.70
  17  -3  -4    6.30   10.00
  17  -3  -4   -4.40    9.40
 -17  -3   4   16.40   13.10
 -17  -3   4  -12.40    7.80
  17  -3  -4    2.70   12.30
  17  -3  -4    7.50   11.40
 -17   3   4   11.30    5.00
  17   3  -4    5.30    9.00
  17   3  -4   -1.90   10.30
  17   3  -4   -9.20    9.60
 -17   3   4    6.90    5.40
 -17   3   4    3.70   10.10
 -17   3   4   -5.50    8.10
 -17   3   4    1.20    9.80
  17   3  -4   -4.50    5.60
 -15  -3   4   84.29   14.50
 -15  -3   4   61.19   11.20
  15  -3  -4   60.99   15.20
  15  -3  -4   92.09   12.20
  15  -3  -4   70.79   23.50
 -15  -3   4   99.19   11.30
  15  -3  -4   87.49   12.20
  15  -3  -4   79.29   12.20
  15   3  -4   70.19   12.00
  15   3  -4   71.89   10.10
 -15   3   4   82.39    7.30
 -15   3   4   72.09    7.60
 -15   3   4   77.09   11.30
 -15   3   4   51.39   11.40
  15   3  -4   56.79   11.10
 -15   3   4   58.59   13.00
 -15   3   4   82.39   10.50
  13  -3  -4   21.50   11.40
 -13  -3   4    9.00    8.50
 -13  -3   4   13.90    7.70
  13  -3  -4   28.00   10.90
  13  -3  -4   21.30    8.50
  13  -3  -4   13.60    8.40
  13  -3  -4   17.60    9.50
 -13   3   4   17.50   10.20
  13   3  -4   19.60    7.90
  13   3  -4   15.20    8.70
 -13   3   4   23.00    8.20
 -13   3   4   14.30    4.70
 -13   3   4   27.00    8.50
 -13   3   4   37.50    9.40
  13   3  -4   15.80    9.20
 -11  -3   4  247.18   14.50
  11  -3  -4  262.57   16.00
 -11  -3   4  244.68   14.60
  11  -3  -4  270.37   16.20
  11  -3  -4  261.17   14.30
 -11  -3   4  260.17   17.10
  11  -3  -4  263.47   17.00
  11   3  -4  251.37   14.40
 -11   3   4  272.27   15.00
 -11   3   4  239.28   16.90
  11   3  -4  260.07   16.60
 -11   3   4  258.97   14.00
  11   3  -4  278.17   14.70
 -11   3   4  265.77   14.10
  11   3  -4  262.67   14.60
 -11   3   4  259.47   14.90
 -11   3   4  258.17   10.10
   9  -3  -4  305.07   15.80
   9  -3  -4  287.77   16.00
   9  -3  -4  265.47   15.60
  -9  -3   4  299.87   16.80
   9  -3  -4  254.97   13.50
  -9  -3   4  248.08   13.40
  -9  -3   4  275.77   14.30
   9   3  -4  266.57   15.80
  -9   3   4  274.37   15.20
  -9   3   4  289.07   13.70
   9   3  -4  275.97   12.90
  -9   3   4  259.07   14.30
  -9   3   4  275.67   12.70
  -9   3   4  269.47   15.90
  -9   3   4  271.77   10.50
  -9   3   4  269.27   15.40
  -9   3   4  285.47   15.00
  -9   3   4  272.27   14.40
   9   3  -4  268.87   13.70
   9   3  -4  269.77   14.30
   9   3  -4  278.17    9.00
  -9   3   4  260.27   14.40
   7  -3  -4   11.60    8.00
   7  -3  -4    8.10    7.90
   7  -3  -4   17.20    6.50
   7  -3  -4    5.40    7.40
   7  -3  -4   11.50    8.40
  -7  -3   4   11.10    7.10
  -7  -3   4    3.30    5.90
  -7   3   4   12.20    6.80
   7   3  -4    9.80    5.00
   7   3  -4   12.60    4.50
  -7   3   4   11.40    7.20
  -7   3   4    6.70    8.00
  -7   3   4   11.40    5.30
  -7   3   4   17.30    4.80
   7   3  -4   13.10    7.70
  -7   3   4   14.00    6.00
   7   3  -4   13.50    5.90
  -7   3   4   11.20    7.40
  -7   3   4   18.20    7.60
  -7   3   4   19.50    8.30
   7   3  -4    8.70    7.10
   7   3  -4    5.10    5.70
  -7   3   4    8.70    7.00
   5  -3  -4  143.19   12.20
   5  -3  -4  144.09   12.90
  -5  -3   4  142.79   11.90
  -5  -3   4  144.39    9.50
   5  -3  -4  139.29   12.10
   5  -3  -4  160.28   10.90
   5  -3  -4  153.28    9.20
  -5   3   4  140.79    8.00
  -5   3   4  145.69   13.00
   5   3  -4  137.29   11.80
   5   3  -4  153.88   12.70
  -5   3   4  145.09    8.60
   5   3  -4  146.29   10.70
  -5   3   4  158.08   11.40
   5   3  -4  146.39    9.80
  -5   3   4  149.99   12.30
  -5   3   4  156.38   12.50
  -5   3   4  161.88   12.70
  -5   3   4  170.18   11.00
   3  -3  -4 2509.85   58.29
  -3  -3   4 2413.36   57.29
  -3  -3   4 2421.36   55.89
   3  -3  -4 2437.56   54.79
   3  -3  -4 2471.25   58.09
   3  -3  -4 2389.66   56.89
   3  -3  -4 2488.45   58.09
  -3   3   4 2447.16   57.09
  -3   3   4 2429.76   57.59
  -3   3   4 2417.76   54.69
   3   3  -4 2423.06   57.09
   3   3  -4 2449.95   57.49
  -3   3   4 2345.87   57.79
   3   3  -4 2488.35   55.99
  -3   3   4 2408.36   57.79
   1  -3  -4  733.63   18.50
   1  -3  -4  778.72   24.00
  -1  -3   4  729.53   21.80
   1  -3  -4  723.43   22.00
  -1  -3   4  753.82   20.60
  -1  -3   4  778.22   22.70
  -1  -3   4  764.42   22.50
  -1   3   4  748.53   22.00
   1   3  -4  757.72   21.90
  -1   3   4  727.63   18.60
   1   3  -4  703.83   22.10
   1   3  -4  756.52   20.80
  -1   3   4  734.53   22.50
  -1   3   4  752.82   22.10
  -1   3   4  733.83   18.40
  -1   3   4  727.73   22.20
   1  -3   4   -1.80    7.20
  -1  -3  -4   -3.20    6.40
   1  -3   4    6.50    7.00
   1  -3   4    3.40    5.50
  -1  -3  -4   -2.00    8.80
  -1  -3  -4    2.70    4.80
  -1  -3  -4   -1.00    3.60
  -1   3  -4   -0.40    5.60
   1   3   4  -10.50    6.30
  -1   3  -4    4.50    7.40
   1   3   4    1.20    6.50
  -1   3  -4   -3.20    6.10
   1   3   4    8.10    6.10
  -1   3  -4    1.80    5.60
   1   3   4   -4.80    4.40
   3  -3   4  349.57   15.80
  -3  -3  -4  329.77   13.90
  -3  -3  -4  348.67   15.60
   3  -3   4  307.67   15.20
   3  -3   4  348.97   12.60
  -3   3  -4  350.46   12.80
  -3   3  -4  361.26   15.60
   3   3   4  347.07   16.00
   3   3   4  338.07   14.20
   3   3   4  329.67   13.60
   3   3   4  357.16   13.50
  -3   3  -4  342.07   15.70
  -3   3  -4  361.16   11.30
  -5  -3  -4   -0.20    6.50
   5  -3   4   21.40    5.20
  -5  -3  -4   10.30    7.80
   5  -3   4   10.10    7.20
   5  -3   4   15.60    7.80
   5  -3   4   21.30    5.00
   5   3   4    8.30    6.60
  -5   3  -4   12.70    8.90
  -5   3  -4   17.50    7.90
  -5   3  -4   10.40    7.20
  -5   3  -4   20.10    4.60
   5   3   4   29.40    8.10
  -5   3  -4   17.30    3.70
   5   3   4   17.80    7.00
   7  -3   4  336.97   15.80
   7  -3   4  341.97   10.30
  -7  -3  -4  332.67   16.40
   7  -3   4  346.27   17.70
  -7  -3  -4  330.77   16.90
   7  -3   4  329.67   13.30
  -7   3  -4  328.07   12.90
  -7   3  -4  331.97   16.20
   7   3   4  344.57   16.90
   7   3   4  343.07   16.60
   7   3   4  329.07   14.70
   7   3   4  332.67   16.00
  -7   3  -4  341.57   11.90
  -7   3  -4  348.17   16.90
  -7   3  -4  347.47   17.90
   9  -3   4    2.70    6.50
   9  -3   4    0.80    9.30
  -9  -3  -4  -11.80    8.40
   9  -3   4   -0.20    6.00
  -9  -3  -4    3.50    7.70
  -9   3  -4    5.10    9.20
  -9   3  -4    9.90    5.70
   9   3   4   10.60    8.00
  -9   3  -4   -6.10    5.70
   9   3   4    2.90    8.30
  -9   3  -4   13.10    9.60
   9   3   4    4.10    6.50
  -9   3  -4   -3.60    5.40
   9   3   4   -1.50    6.70
  -9   3  -4    2.30    8.10
  11  -3   4   13.80    7.60
 -11  -3  -4    0.60   10.20
  11  -3   4   14.10   10.80
  11  -3   4   11.70    7.90
 -11  -3  -4    3.00    9.40
 -11   3  -4   10.60    9.00
 -11   3  -4   13.00    7.90
 -11   3  -4   12.10    6.30
  11   3   4   20.50    8.90
  11   3   4   10.00    9.10
  11   3   4   10.20    6.80
 -13  -3  -4    2.30   10.60
  13  -3   4   -2.00    8.10
  13  -3   4    3.30   13.60
  13  -3   4   -1.90    7.90
 -13  -3  -4    7.10   10.80
 -13   3  -4   10.30    8.00
  13   3   4  -10.20    8.70
  13   3   4   -1.00    9.40
 -13   3  -4   -0.70    9.30
  13   3   4   -1.80    6.90
 -15  -3  -4   45.20   12.40
 -15  -3  -4    4.40   16.90
  15  -3   4   39.40   14.10
 -15  -3  -4   15.10   12.20
 -15   3  -4   32.10   11.50
 -15   3  -4   27.50   12.30
  15   3   4   40.00    9.80
  15   3   4   29.30   11.50
 -15   3  -4   28.50   10.70
  15   3   4   27.00    7.70
  17  -3   4   55.09    9.90
 -17  -3  -4   73.59   15.60
 -17  -3  -4   48.80   14.00
  17  -3   4   50.99   16.50
 -17  -3  -4   48.30   12.60
  17  -3   4   48.80   11.60
 -17   3  -4   70.89   16.50
 -17   3  -4   76.09   13.30
  17   3   4   63.69   11.30
  17   3   4   61.39   14.10
 -17   3  -4   48.30   11.60
  17   3   4   63.99    8.70
  19  -3   4   -9.50   14.50
  19  -3   4   -3.70    6.00
 -19  -3  -4    6.30   11.70
 -19  -3  -4  -19.00   13.60
  19  -3   4    6.10   11.20
 -19  -3  -4   11.40   13.00
  19   3   4   13.30   13.50
 -19   3  -4   -2.60   11.00
 -19   3  -4    5.90   10.80
 -19   3  -4    4.40   13.70
  19   3   4   -0.50    5.20
  22  -4  -4   25.50   15.90
 -22   4   4   -2.30   11.70
 -22   4   4   -2.80   10.50
  20  -4  -4   18.30   11.90
 -20  -4   4   -0.80    9.80
  20  -4  -4   -9.50   13.70
 -20  -4   4    6.50   13.00
 -20  -4   4    1.80   12.10
 -20  -4   4   -3.00   12.40
  20  -4  -4   32.00   14.40
  20   4  -4   17.60   13.30
  20   4  -4  -16.30   15.70
 -20   4   4   21.90    4.90
 -20   4   4    9.80   11.90
 -20   4   4    1.40   11.70
 -20   4   4    5.50   11.40
  20   4  -4    1.40    4.70
 -20   4   4    8.80    5.20
  20   4  -4   -1.40   11.20
 -20   4   4   16.20   10.90
  18  -4  -4  108.79   18.10
  18  -4  -4  101.49   15.70
  18  -4  -4  144.29   16.80
 -18  -4   4  133.59   14.40
  18  -4  -4  113.99   14.20
 -18  -4   4  107.49   15.40
 -18  -4   4   98.59   17.60
  18  -4  -4   74.69   12.70
 -18  -4   4  109.29   15.20
  18   4  -4   62.79   13.00
 -18   4   4   95.39   13.10
 -18   4   4   98.89   14.80
  18   4  -4  118.49   13.30
 -18   4   4  100.19   15.30
 -18   4   4   87.39    7.80
  18   4  -4   77.99   14.20
 -18   4   4  110.59   15.50
 -18   4   4  103.79    9.40
  16  -4  -4   20.10   10.30
 -16  -4   4   -9.80    9.60
  16  -4  -4   11.30   12.90
  16  -4  -4    9.20   10.40
  16  -4  -4  -10.30   10.40
  16  -4  -4   -5.00    9.80
 -16  -4   4    4.80    9.20
 -16  -4   4    9.50   12.60
 -16  -4   4   -1.80    9.90
 -16   4   4    7.80    6.10
 -16   4   4    7.20    9.50
  16   4  -4   -6.30    9.00
 -16   4   4   -0.70    5.50
 -16   4   4    0.90    9.60
  16   4  -4   -4.40   10.00
 -16   4   4   -1.10    9.70
 -16   4   4   -4.20    9.20
  14  -4  -4  193.88   17.70
 -14  -4   4  162.58   15.00
  14  -4  -4  187.68   16.70
  14  -4  -4  210.68   17.10
 -14  -4   4  201.58   16.90
  14  -4  -4  195.38   17.00
 -14  -4   4  204.58   19.70
 -14  -4   4  227.78   16.20
  14   4  -4  204.28   15.80
 -14   4   4  207.68   15.50
  14   4  -4  196.98   17.10
 -14   4   4  191.08   18.20
 -14   4   4  170.78   10.90
 -14   4   4  226.78   16.30
  14   4  -4  210.68   15.90
 -14   4   4  217.68   16.20
 -14   4   4  196.98   16.70
 -14   4   4  214.58   11.90
 -12  -4   4   75.69   12.50
  12  -4  -4   75.19   11.30
  12  -4  -4   81.89   11.00
  12  -4  -4   91.59   12.50
 -12  -4   4   97.39   10.70
 -12  -4   4   94.39   11.50
 -12  -4   4  103.49   11.20
 -12   4   4  114.09   12.40
 -12   4   4   96.19   13.90
 -12   4   4  131.09   12.80
 -12   4   4   80.99   10.30
  12   4  -4   94.19   10.60
  12   4  -4   61.49   10.40
 -12   4   4  106.49    9.80
 -12   4   4  105.39   10.70
 -12   4   4  105.89   11.10
  12   4  -4   85.19   10.50
 -12   4   4   94.29    8.80
  10  -4  -4   60.69   10.70
  10  -4  -4   67.29   11.50
 -10  -4   4   49.90    8.30
 -10  -4   4   50.69    9.40
 -10  -4   4   72.49   10.00
  10  -4  -4   58.79   10.70
 -10   4   4   70.39   10.10
 -10   4   4   69.49   11.60
 -10   4   4   61.59    8.10
  10   4  -4   49.20    9.40
 -10   4   4   67.19   11.30
  10   4  -4   59.79   10.00
 -10   4   4   68.09    8.70
  10   4  -4   70.69   10.20
 -10   4   4   78.39    7.90
 -10   4   4   67.69    9.40
 -10   4   4   63.89    9.60
 -10   4   4   71.39   11.00
 -10   4   4   78.09   10.60
  10   4  -4   79.39    9.30
 -10   4   4   69.69    7.20
   8  -4  -4    5.50    8.50
   8  -4  -4   -1.30    8.30
   8  -4  -4    8.30    7.80
  -8  -4   4   10.60    6.30
  -8  -4   4    5.50    7.20
  -8   4   4   -0.50    5.20
  -8   4   4    7.30    5.30
  -8   4   4    3.20    6.80
  -8   4   4    6.10    5.20
  -8   4   4    3.90    7.50
   8   4  -4    7.30    6.00
   8   4  -4    1.80    8.00
   8   4  -4    4.90    7.60
   8   4  -4    7.10    5.10
  -8   4   4  -10.40    5.30
  -8   4   4    9.70    7.70
  -8   4   4    0.10    7.90
  -8   4   4    5.80    7.70
  -8   4   4    5.40    7.30
   8   4  -4   -1.10    4.70
  -8   4   4    0.10    6.10
  -6  -4   4  113.99   10.30
  -6  -4   4  116.09    9.40
  -6  -4   4  112.69   10.70
   6  -4  -4  111.99   11.40
   6  -4  -4  129.29   11.80
   6  -4  -4  132.99   12.00
   6   4  -4  106.59   10.60
  -6   4   4  101.59    9.00
  -6   4   4  116.49   11.70
  -6   4   4  123.79   12.40
  -6   4   4  100.09   10.30
   6   4  -4  111.79   11.20
  -6   4   4  117.49   10.40
   6   4  -4  109.49    9.20
   6   4  -4  114.39    9.20
  -6   4   4  122.69   11.30
   6   4  -4  138.89   12.30
  -6   4   4  138.19   13.00
  -6   4   4  109.19   10.50
  -4  -4   4 1141.69   29.30
   4  -4  -4 1096.49   32.10
  -4  -4   4 1132.29   29.10
   4  -4  -4 1149.58   31.20
  -4  -4   4 1127.49   31.70
   4  -4  -4 1154.48   30.90
   4  -4  -4 1188.48   33.10
   4   4  -4 1133.09   32.10
  -4   4   4 1163.68   28.10
  -4   4   4 1125.89   32.70
  -4   4   4 1170.58   32.80
  -4   4   4 1116.69   32.30
  -4   4   4 1173.98   31.70
   4   4  -4 1137.09   29.30
  -4   4   4 1164.28   30.90
   4   4  -4 1184.38   31.90
  -4   4   4 1146.49   32.80
   2  -4  -4    0.30    7.00
  -2  -4   4    6.50    6.70
   2  -4  -4    3.50    8.70
  -2  -4   4   -4.10    5.10
   2  -4  -4    6.50    3.30
  -2  -4   4    0.00    3.90
   2  -4  -4    4.70    6.50
   2   4  -4   14.20    7.00
   2   4  -4   21.20    7.60
  -2   4   4    0.70    7.30
  -2   4   4   -9.30    3.00
  -2   4   4    1.30    7.00
   2   4  -4    3.70    4.80
  -2   4   4    8.50    8.30
  -2   4   4    3.60    6.20
   0  -4   4  125.89   12.30
   0  -4  -4  141.39   11.60
   0  -4  -4  135.19   12.30
   0  -4   4  110.89    6.40
   0  -4  -4  127.29    5.60
   0  -4   4  135.89   11.00
   0  -4   4  126.69    4.60
   0  -4   4  146.39   12.20
   0   4   4  139.19   11.80
   0   4   4  112.39   11.50
   0   4   4  118.79    8.70
   0   4  -4  150.28    9.40
   0   4   4  131.59   11.60
   0   4  -4  129.09   10.90
   0   4  -4  116.29   11.60
   2  -4   4  364.96   13.50
  -2  -4  -4  371.36   10.90
  -2  -4  -4  370.46   16.30
  -2  -4  -4  384.46   17.80
   2  -4   4  373.46   16.50
   2  -4   4  406.26   17.20
   2  -4   4  368.26   14.50
   2   4   4  375.06   14.30
   2   4   4  358.86   15.50
  -2   4  -4  374.46   14.80
  -2   4  -4  380.16   14.40
   2   4   4  390.86   16.60
   2   4   4  385.16   16.30
  -2   4  -4  370.16   16.60
  -2   4  -4  372.66   17.10
  -4  -4  -4   11.40    7.10
  -4  -4  -4   15.90    7.70
  -4  -4  -4   25.70    8.00
   4  -4   4   17.90    7.70
   4  -4   4   15.80    8.40
   4  -4   4    9.20    6.80
   4  -4   4   13.30    5.30
  -4  -4  -4   -1.30    8.40
   4   4   4    8.80    6.10
  -4   4  -4   19.60    5.60
  -4   4  -4    0.20    7.90
  -4   4  -4   20.70    7.00
   4   4   4    6.00    7.30
  -4   4  -4   29.40    8.70
   4   4   4   15.20    8.00
  -6  -4  -4    9.60    7.40
  -6  -4  -4   10.80    8.20
  -6  -4  -4   16.20    7.50
   6  -4   4   14.80    7.90
  -6  -4  -4   10.70    8.00
   6  -4   4   14.30    8.10
   6  -4   4   15.40    4.70
   6   4   4   13.20    7.20
  -6   4  -4    9.10    3.30
   6   4   4   16.70    8.50
   6   4   4   14.30    7.60
  -6   4  -4    7.10    8.80
  -6   4  -4   26.10   10.00
  -6   4  -4   16.90    5.00
  -6   4  -4   26.60    8.70
   8  -4   4  745.63   26.30
  -8  -4  -4  736.43   24.00
  -8  -4  -4  714.73   25.80
   8  -4   4  699.13   22.10
  -8  -4  -4  699.83   25.50
   8  -4   4  702.53   24.60
  -8   4  -4  696.13   22.20
  -8   4  -4  748.83   26.00
   8   4   4  718.83   24.00
   8   4   4  738.53   26.30
  -8   4  -4  705.63   19.30
  -8   4  -4  719.33   24.90
  -8   4  -4  689.83   22.90
   8   4   4  698.53   24.90
  -8   4  -4  751.72   19.10
  -8   4  -4  689.03   26.50
 -10  -4  -4  217.18   14.40
 -10  -4  -4  170.18   14.80
 -10  -4  -4  163.18   16.70
  10  -4   4  267.77   18.20
  10  -4   4  189.78   15.10
  10  -4   4  164.18   12.50
 -10   4  -4  174.08   16.90
 -10   4  -4  193.78   15.90
 -10   4  -4  181.78   11.10
  10   4   4  174.98   15.30
  10   4   4  205.48   16.80
 -10   4  -4  174.88   12.30
 -10   4  -4  210.48   15.40
  10   4   4  197.98   13.80
  10   4   4  193.58   15.40
 -10   4  -4  195.18   13.10
  12  -4   4   58.99   10.70
  12  -4   4   71.49   10.20
 -12  -4  -4   82.49   14.40
  12  -4   4   88.29   15.10
 -12  -4  -4   81.39   10.40
 -12   4  -4   83.49    9.70
 -12   4  -4   82.89   10.00
 -12   4  -4   75.49    9.10
 -12   4  -4   55.89   10.90
  12   4   4   79.09   13.20
  12   4   4   67.29   11.80
 -12   4  -4  105.79   19.00
  12   4   4   60.99    9.60
 -12   4  -4   78.89   13.40
  14  -4   4   87.69   12.00
 -14  -4  -4   89.59   12.40
 -14  -4  -4   63.99   14.20
  14  -4   4   65.59   11.50
  14  -4   4   75.09   15.10
  14   4   4   82.69   12.80
 -14   4  -4   99.19   10.80
  14   4   4   72.29   10.50
 -14   4  -4   75.49   10.10
  14   4   4   42.90   10.50
 -14   4  -4   81.39   15.60
 -14   4  -4   27.00   11.60
 -14   4  -4   80.89   12.30
 -16  -4  -4   33.20   14.00
  16  -4   4   34.50   17.00
 -16  -4  -4   55.69   15.50
 -16  -4  -4   39.90   12.00
  16  -4   4   41.90    9.70
  16  -4   4   50.99   16.00
 -16   4  -4   42.00   11.10
 -16   4  -4   49.60   10.50
 -16   4  -4   44.80   13.00
  16   4   4   46.80   10.00
  16   4   4   54.89   12.50
 -16   4  -4   55.39   15.90
  16   4   4   42.80   14.00
  18  -4   4   -7.60   14.40
 -18  -4  -4    3.30   13.00
 -18  -4  -4    7.10   11.90
 -18  -4  -4   -4.80   13.20
  18  -4   4   10.10   11.00
 -18  -4  -4    1.90    9.50
  18  -4   4    8.70    8.60
 -18   4  -4    6.90    9.90
 -18   4  -4   21.40   14.70
  18   4   4    5.40    7.80
  18   4   4   -0.80   12.90
 -18   4  -4    6.30   13.70
 -18   4  -4    7.10   10.50
 -21  -5   4   -1.10   11.20
 -21  -5   4    1.40   15.00
  21  -5  -4   -3.70   18.30
 -21  -5   4    5.90   12.60
 -21   5   4    2.70   12.10
 -21   5   4    7.20   11.80
  21   5  -4  -17.40   10.00
 -21   5   4   22.60   12.70
 -21   5   4    8.90   13.40
  21   5  -4    0.30   12.30
 -21   5   4   -7.90    3.50
  21   5  -4    6.10    5.10
 -21   5   4   12.00    6.10
 -19  -5   4   23.90   11.50
 -19  -5   4   11.30   12.50
 -19  -5   4   -3.60   12.10
 -19  -5   4   22.50   12.40
  19  -5  -4    4.40   12.10
  19   5  -4   -8.90   10.80
  19   5  -4   12.90   11.90
  19   5  -4    5.30   10.50
 -19   5   4   14.00    5.90
 -19   5   4   22.30    6.80
 -19   5   4   10.30   11.60
 -19   5   4    5.40   10.60
 -19   5   4   22.70   12.20
 -19   5   4    8.70    5.60
 -19   5   4   -7.60   12.30
 -17  -5   4   19.70   13.20
  17  -5  -4   33.00   13.10
 -17  -5   4   18.90   10.90
 -17  -5   4   35.90   11.80
 -17  -5   4   16.30   12.40
 -17   5   4   26.60   12.40
 -17   5   4   13.30   19.40
 -17   5   4   42.20   12.20
  17   5  -4   17.00   11.20
 -17   5   4   39.20   11.20
 -17   5   4   15.70    6.50
  17   5  -4   31.70   11.50
 -17   5   4   25.00    6.50
 -17   5   4   14.70   12.00
 -15  -5   4    8.00   10.60
 -15  -5   4    6.00    9.30
 -15  -5   4    3.30    9.70
  15  -5  -4   -9.10   10.40
 -15  -5   4   26.30   11.70
 -15   5   4   11.20   12.60
 -15   5   4    0.20    8.70
 -15   5   4   -0.30   10.10
 -15   5   4   -0.40    9.70
 -15   5   4  -12.60    5.90
 -15   5   4    6.40    6.70
 -15   5   4   22.30    9.80
  15   5  -4    8.00    9.20
 -15   5   4  -12.10    8.10
  15   5  -4   -2.00    9.70
 -13  -5   4  180.88   16.20
 -13  -5   4  182.78   16.20
 -13  -5   4  206.98   14.90
 -13   5   4  201.98   16.60
 -13   5   4  188.98   12.30
 -13   5   4  200.28   17.90
  13   5  -4  205.78   14.50
 -13   5   4  183.08   14.80
 -13   5   4  204.08   19.60
 -13   5   4  224.08   18.00
 -13   5   4  200.38   15.10
 -13   5   4  195.78   16.60
 -13   5   4  213.78   15.70
 -13   5   4  221.98   12.80
  13   5  -4  200.98   16.90
 -13   5   4  190.48   17.30
  13   5  -4  145.99   15.80
 -11  -5   4   19.30    7.50
 -11  -5   4   10.30    8.50
 -11  -5   4   19.30    9.20
 -11   5   4   21.10   10.40
 -11   5   4   17.80    7.50
 -11   5   4   22.60    9.70
 -11   5   4   16.10    8.80
 -11   5   4   12.90    6.80
  11   5  -4   34.30    9.00
  11   5  -4   16.00    7.10
  11   5  -4   11.60    8.40
 -11   5   4   11.30    9.50
 -11   5   4   17.10    7.70
 -11   5   4   12.70    6.60
 -11   5   4   14.70    9.10
 -11   5   4   28.60    9.30
  11   5  -4   10.40    9.40
 -11   5   4    5.10    6.20
  -9  -5   4  167.68   11.70
  -9  -5   4  178.58   14.60
  -9  -5   4  164.58   13.40
   9   5  -4  167.68   10.50
   9   5  -4  163.48   14.30
  -9   5   4  181.38   14.70
  -9   5   4  161.98   11.30
   9   5  -4  169.68   11.60
  -9   5   4  196.58   12.80
  -9   5   4  181.68   11.40
  -9   5   4  188.28   14.30
   9   5  -4  185.28   10.00
  -9   5   4  188.48   14.60
   9   5  -4  187.38   15.30
  -9   5   4  183.68   14.60
  -9   5   4  174.48   11.60
  -9   5   4  153.28   14.60
  -9   5   4  164.28   11.60
  -9   5   4  156.38   14.90
  -7  -5   4  271.27   15.50
  -7  -5   4  278.27   12.70
  -7  -5   4  286.57   14.30
   7  -5  -4  262.77   17.00
  -7   5   4  284.57   16.70
  -7   5   4  285.37   16.00
   7   5  -4  262.77   16.60
  -7   5   4  290.47   16.70
  -7   5   4  289.87   12.50
  -7   5   4  291.37   15.80
   7   5  -4  278.17   15.70
  -7   5   4  300.07   13.60
  -7   5   4  295.37   17.10
  -7   5   4  286.77   14.00
  -7   5   4  287.47   16.70
   7   5  -4  288.07   16.50
   7   5  -4  286.17   12.60
  -7   5   4  280.97   14.60
  -7   5   4  283.67   13.90
   7   5  -4  280.67   13.60
   7   5  -4  333.37    9.30
   5  -5  -4   25.10    9.80
   5  -5  -4   44.20    8.00
  -5  -5   4   43.00    7.90
  -5  -5   4   37.10    6.40
   5  -5  -4   46.20    9.30
  -5  -5   4   15.30    7.90
   5   5  -4   33.10    8.20
   5   5  -4   23.50    7.20
  -5   5   4   33.90    5.10
  -5   5   4   31.40    6.80
  -5   5   4   31.60    8.80
  -5   5   4   21.90    7.90
  -5   5   4   28.90    7.90
   5   5  -4   34.40    8.90
  -5   5   4   33.40    8.80
  -5   5   4   25.80    9.70
   5   5  -4   34.70    9.70
  -5   5   4   27.80   10.00
   5   5  -4   35.50    6.10
  -3  -5   4   75.89    9.80
   3  -5  -4   45.90    8.90
   3  -5  -4   51.79    7.70
  -3  -5   4   52.89    6.40
  -3  -5   4   66.99    6.40
   3  -5  -4   52.59   10.40
   3   5  -4   64.79    9.60
   3   5  -4   49.90    9.40
   3   5  -4   52.79    6.20
  -3   5   4   63.99    9.50
   3   5  -4   51.79    9.30
  -3   5   4   58.79    9.90
  -3   5   4   49.90    4.50
  -3   5   4   62.99    8.10
  -3   5   4   59.09    9.70
  -3   5   4   74.59   11.50
  -1  -5   4  901.31   21.80
  -1  -5   4  907.01   27.00
   1  -5  -4  885.91   27.50
   1  -5  -4  887.11   26.50
  -1  -5   4  883.31   28.40
   1  -5  -4  883.61   29.20
   1   5  -4  933.41   27.60
   1   5  -4  910.61   28.00
  -1   5   4  867.31   24.40
   1   5  -4  907.11   24.10
  -1   5   4  926.11   28.10
  -1   5   4  909.41   28.20
  -1   5   4  885.81   28.10
  -1   5   4  892.21   26.70
  -1  -5  -4  525.15   19.40
   1  -5   4  517.35   20.70
  -1  -5  -4  511.35   21.20
   1  -5   4  483.95   15.40
   1  -5   4  537.85   19.00
  -1   5  -4  522.15   20.60
  -1   5  -4  518.25   17.10
   1   5   4  540.45   20.50
   1   5   4  532.95   19.80
   1   5   4  550.64   20.40
  -1   5  -4  542.95   19.30
   1   5   4  528.25   17.60
   3  -5   4  109.29   11.40
   3  -5   4   93.79    9.10
  -3  -5  -4  117.19   13.00
   3  -5   4  133.09   13.50
  -3  -5  -4   99.99   11.10
  -3  -5  -4   88.79    5.10
   3  -5   4   86.79    8.60
  -3  -5  -4   78.39    9.60
  -3   5  -4   97.59    9.70
  -3   5  -4   85.69    7.90
   3   5   4   94.99   10.20
  -3   5  -4  103.89   10.40
   3   5   4  111.99   11.30
  -3   5  -4   99.39   11.10
   3   5   4  102.49    9.70
  -3   5  -4   80.19   11.20
  -5  -5  -4   -0.20    7.40
   5  -5   4    2.90    8.40
  -5  -5  -4    7.60    8.10
  -5  -5  -4    9.90    9.60
   5  -5   4    6.70    8.50
   5  -5   4    4.60    6.90
  -5  -5  -4    7.50    7.30
   5  -5   4    1.90    5.40
   5   5   4    1.60    7.50
   5   5   4    9.10    7.10
   5   5   4    6.70    8.10
  -5   5  -4   -2.20    5.70
  -5   5  -4    6.60    8.50
  -5   5  -4    4.80    8.00
  -5   5  -4    3.30    6.00
  -7  -5  -4   97.99   11.10
  -7  -5  -4   62.69   10.20
   7  -5   4  119.99   12.00
   7  -5   4   96.99    8.50
  -7  -5  -4  119.29   13.30
  -7  -5  -4   71.69   10.70
   7  -5   4  108.49   12.20
  -7   5  -4   94.89    8.80
   7   5   4   89.69   10.70
  -7   5  -4  120.19   12.90
  -7   5  -4   83.89   10.70
  -7   5  -4   89.99    5.20
  -7   5  -4   88.09   12.70
   7   5   4  133.89   13.10
  -7   5  -4   72.69    5.00
  -7   5  -4  104.89    9.80
   7   5   4   95.39   11.30
  -9  -5  -4   55.09   10.70
   9  -5   4   31.00    9.50
  -9  -5  -4   37.40   10.70
  -9  -5  -4   35.90   10.40
  -9  -5  -4   37.40    7.50
  -9  -5  -4   60.39   10.50
   9  -5   4   46.00    5.70
   9  -5   4   36.70   10.60
  -9   5  -4   45.50   15.90
   9   5   4   45.00   11.80
  -9   5  -4   44.40    8.80
   9   5   4   30.90    9.10
  -9   5  -4   29.10    9.10
  -9   5  -4   46.70    6.10
  -9   5  -4   42.00   10.40
   9   5   4   33.00    9.70
  -9   5  -4   54.29   11.40
  -9   5  -4   36.10    6.30
  11  -5   4   -4.10   10.10
 -11  -5  -4   13.30   10.40
 -11  -5  -4    5.00    9.60
 -11  -5  -4   11.60    8.00
 -11  -5  -4   -1.40    8.70
 -11  -5  -4   -0.20    9.80
  11  -5   4   -1.20   12.00
  11   5   4   13.20   10.00
 -11   5  -4    8.40    9.50
 -11   5  -4    6.00   10.90
 -11   5  -4   19.10   18.60
  11   5   4    6.50    9.60
 -11   5  -4   -2.00    8.20
 -11   5  -4    5.70    8.30
 -11   5  -4    3.10    5.90
  11   5   4    6.00    9.30
 -13  -5  -4    6.40    8.60
  13  -5   4   -4.40    7.70
  13  -5   4  -11.10   11.80
  13  -5   4    0.60    8.50
 -13  -5  -4    9.70    9.50
 -13  -5  -4    0.60   10.20
 -13  -5  -4   14.50   12.30
  13   5   4    8.90   10.70
  13   5   4    5.00    9.10
 -13   5  -4    8.20   10.60
 -13   5  -4    0.10    7.00
 -13   5  -4    6.30    8.70
 -13   5  -4    3.30    8.70
 -13   5  -4    2.80    9.70
 -13   5  -4   -5.40    9.90
  13   5   4    0.80   10.10
  15  -5   4  -12.00   13.30
  15  -5   4   10.70    8.60
 -15  -5  -4    4.20   10.00
 -15  -5  -4   12.00   10.20
  15  -5   4   -1.40    9.30
 -15  -5  -4    9.00   12.10
  15   5   4  -16.90    9.10
  15   5   4    0.30    9.60
 -15   5  -4   11.10   12.50
 -15   5  -4    5.70    8.00
 -15   5  -4   -2.70    9.40
 -15   5  -4   -2.50   11.70
  15   5   4    4.40   10.90
 -15   5  -4    0.00   12.60
 -17  -5  -4   21.90   14.20
 -17  -5  -4   26.50   13.10
 -17  -5  -4   14.30   10.20
  17  -5   4    9.30   14.40
 -17  -5  -4   12.50   11.40
  17  -5   4    9.40   10.20
  17  -5   4   13.10    8.40
 -17   5  -4   16.70   13.80
  17   5   4   11.30   12.20
 -17   5  -4   14.20   10.70
  17   5   4    0.50   10.50
 -17   5  -4   22.10   13.80
 -17   5  -4   30.80    9.90
  17   5   4    3.10    9.50
 -20   6   4    4.40   13.20
 -20   6   4  -10.30   11.80
  20   6  -4    9.80   12.00
 -18  -6   4   -5.80   10.60
 -18  -6   4    0.10   10.70
 -18  -6   4   10.00   14.00
 -18   6   4   21.70    7.00
  18   6  -4    9.50   11.80
 -18   6   4   11.10    7.00
 -18   6   4   10.00    9.30
 -18   6   4   17.00   11.40
 -18   6   4    5.40   19.10
  18   6  -4   10.20   11.90
  18   6  -4   15.80   10.70
 -18   6   4   22.70   12.70
 -18   6   4   48.00   12.50
 -16  -6   4   10.20   14.90
 -16  -6   4    9.90    9.80
 -16  -6   4    7.90   11.10
 -16   6   4  -17.10    6.50
  16   6  -4    2.40    9.50
 -16   6   4    1.00    8.50
 -16   6   4   -2.00   11.80
 -16   6   4   10.30    6.90
 -16   6   4  -14.30   10.40
 -16   6   4  -10.90   12.00
 -16   6   4  -11.90    8.40
  16   6  -4    3.00   10.50
 -16   6   4   19.90   11.80
 -14  -6   4   -9.60   10.00
 -14  -6   4    1.60    9.90
 -14  -6   4   -3.60    8.00
 -14   6   4    0.50   11.50
 -14   6   4    2.10    8.30
  14   6  -4   12.40   11.00
 -14   6   4    6.10    7.00
 -14   6   4    7.60   10.80
 -14   6   4   -6.50    7.40
 -14   6   4   13.50    8.70
 -14   6   4    2.40   10.60
 -14   6   4   -6.20   10.00
  14   6  -4   -2.10    8.00
 -14   6   4    6.20   10.60
 -14   6   4   -5.50    6.70
 -14   6   4   -9.10   11.20
 -12  -6   4  253.77   15.10
 -12  -6   4  216.48   17.10
 -12  -6   4  259.27   18.90
 -12   6   4  240.48   18.00
 -12   6   4  257.37   18.70
 -12   6   4  248.48   16.00
 -12   6   4  235.88   14.30
 -12   6   4  239.38   18.60
 -12   6   4  243.78   15.50
 -12   6   4  266.17   19.40
 -12   6   4  235.38   14.80
  12   6  -4  282.77   28.80
 -12   6   4  253.57   19.20
 -12   6   4  247.38   18.60
 -12   6   4  237.38   14.40
  12   6  -4  239.28   13.60
 -10  -6   4   84.19   11.80
 -10  -6   4   90.39    9.60
 -10  -6   4  104.79   12.90
  10   6  -4   80.19   12.30
  10   6  -4  100.89   10.20
  10   6  -4   79.09    9.10
 -10   6   4  132.49   15.40
 -10   6   4   97.49   10.00
 -10   6   4   63.69    9.20
 -10   6   4  104.69   11.00
 -10   6   4   73.29    9.70
 -10   6   4  106.79   13.60
  10   6  -4   85.19    8.80
  10   6  -4   86.59   12.30
 -10   6   4   93.69   13.30
 -10   6   4   83.09   21.90
 -10   6   4  104.79   10.50
 -10   6   4  113.69   14.80
 -10   6   4  105.69   12.90
  -8  -6   4   10.80    8.90
  -8  -6   4   14.50    8.00
  -8  -6   4    4.80    6.00
   8   6  -4   -1.70    8.70
  -8   6   4    0.00    7.90
   8   6  -4    6.80    5.60
   8   6  -4   12.00    9.50
  -8   6   4    1.50    8.60
   8   6  -4    6.90    3.50
  -8   6   4   -0.20   10.50
   8   6  -4    7.10    9.30
   8   6  -4    7.10    7.40
  -8   6   4   -4.80    7.10
  -8   6   4    2.70    6.30
  -8   6   4    3.00    6.90
  -8   6   4    2.90    5.60
  -8   6   4    9.70    9.40
  -8   6   4    8.50   10.50
  -8   6   4    8.10    7.60
  -8   6   4   -1.00    9.00
  -6  -6   4    2.80    6.90
  -6  -6   4    6.60    6.20
  -6  -6   4   14.10    5.70
   6  -6  -4   -2.00    9.90
   6  -6  -4   -4.50    8.70
  -6   6   4    1.70    8.20
  -6   6   4    1.80    7.30
   6   6  -4  -10.50    8.40
   6   6  -4    3.70    8.30
   6   6  -4   -1.10    7.90
  -6   6   4   10.50    6.30
   6   6  -4    6.80    7.90
   6   6  -4    1.30    4.90
  -6   6   4   -4.50    9.70
  -6   6   4    7.50    7.90
  -6   6   4   19.50    8.00
  -6   6   4    6.10    7.70
  -6   6   4   12.70    7.00
  -6   6   4    2.70    6.90
  -6   6   4   -3.10    7.90
  -4  -6   4   69.39    7.20
  -4  -6   4   64.49   10.40
   4  -6  -4   78.39   12.60
   4  -6  -4   67.69   10.50
  -4  -6   4   56.49    9.60
   4  -6  -4   81.29    9.40
  -4   6   4   55.19    9.90
  -4   6   4   72.69    9.10
   4   6  -4   75.79   10.70
   4   6  -4   66.29   10.30
  -4   6   4   68.29   11.80
  -4   6   4   66.99    5.30
  -4   6   4   64.69   10.10
   4   6  -4   65.29    6.80
   4   6  -4   68.79   10.40
  -4   6   4   71.99   10.50
   2  -6  -4  294.47   16.80
  -2  -6   4  309.87   11.00
   2  -6  -4  273.87   14.80
   2  -6  -4  287.07   18.40
  -2  -6   4  321.87   18.50
  -2  -6   4  304.57   15.90
   2   6  -4  261.17   11.60
  -2   6   4  298.07   17.40
  -2   6   4  273.17   18.30
  -2   6   4  306.37   16.80
  -2   6   4  308.37   15.30
  -2   6   4  273.57   16.80
   2   6  -4  253.77   16.20
   2   6  -4  298.17   17.40
   2   6  -4  281.37   16.20
   0  -6  -4   -7.30    8.90
   0  -6  -4    2.80    7.20
   0  -6   4    5.00    7.10
   0  -6  -4   17.90   10.00
   0  -6   4   14.60   10.30
   0  -6   4   13.00    2.90
   0   6  -4   10.40    7.80
   0   6  -4   18.10    9.80
   0   6   4    8.60    7.40
   0   6   4    6.90    6.40
   0   6  -4    1.50    8.70
   0   6   4    5.30    9.00
   0   6  -4   17.80    5.70
   0   6   4    9.70    8.00
   2  -6   4  434.16   18.30
  -2  -6  -4  432.76   21.20
  -2  -6  -4  426.06   19.00
  -2  -6  -4  416.96   19.10
   2  -6   4  394.76   20.30
   2   6   4  445.16   19.30
   2   6   4  424.16   19.50
  -2   6  -4  435.36   18.50
   2   6   4  422.46   17.10
   2   6   4  473.95   20.00
  -2   6  -4  440.56   16.00
  -2   6  -4  448.66   20.40
  -4  -6  -4   20.40    8.60
   4  -6   4    5.80    6.70
  -4  -6  -4   12.40    2.50
  -4  -6  -4   15.50    9.90
   4  -6   4   14.40    7.00
  -4  -6  -4    8.60    8.60
   4  -6   4   13.40   10.00
  -4  -6  -4   16.10    2.70
   4   6   4    4.70    8.40
   4   6   4    7.30    7.40
  -4   6  -4    6.70    8.70
   4   6   4    9.70    8.90
  -4   6  -4   16.50    7.10
  -4   6  -4   10.40    6.40
  -4   6  -4   27.00    7.70
  -6  -6  -4   66.39   11.90
   6  -6   4   46.60   12.10
  -6  -6  -4   61.59    5.50
  -6  -6  -4   59.99   16.80
   6  -6   4   56.79    8.00
  -6  -6  -4   64.49   10.40
   6  -6   4   60.99    9.60
   6   6   4   51.29   10.10
  -6   6  -4   84.79   10.00
   6   6   4   45.60   11.00
  -6   6  -4   74.19    8.70
   6   6   4   61.29   11.80
  -6   6  -4   54.79   10.90
  -6   6  -4   72.79   14.10
  -8  -6  -4   84.49   11.90
  -8  -6  -4   81.09    8.50
   8  -6   4   86.99    8.50
  -8  -6  -4   76.89   12.20
   8  -6   4  100.29   12.40
  -8  -6  -4  106.79   12.40
  -8  -6  -4   81.09   13.00
   8  -6   4   78.19   11.50
  -8   6  -4   99.99   13.80
   8   6   4  102.29   13.10
  -8   6  -4   94.69   10.80
  -8   6  -4   65.19   10.70
  -8   6  -4   97.79    9.30
   8   6   4   91.29   12.30
   8   6   4   70.89   12.60
  -8   6  -4   87.39   14.40
  -8   6  -4  119.69   14.10
 -10  -6  -4   24.30   10.70
 -10  -6  -4   30.10   11.00
  10  -6   4   37.70    9.50
 -10  -6  -4   31.00    7.20
  10  -6   4   47.10   12.30
 -10  -6  -4   43.00   11.40
 -10  -6  -4   25.90   11.90
  10   6   4   21.10   10.50
 -10   6  -4   34.10    5.00
 -10   6  -4   13.90   11.20
 -10   6  -4   48.60   10.40
 -10   6  -4   31.50   10.90
  10   6   4   56.09   11.60
 -10   6  -4   46.70    6.90
 -10   6  -4   35.00   10.80
 -10   6  -4   32.60   12.70
  10   6   4   39.00   12.60
 -12  -6  -4   78.19   10.20
 -12  -6  -4   84.29   13.00
 -12  -6  -4   80.99   13.20
  12  -6   4   58.69   14.00
 -12  -6  -4   55.79   12.80
  12  -6   4   58.29   11.30
 -12   6  -4   88.39    7.80
 -12   6  -4   85.89   11.90
 -12   6  -4   88.79   11.60
  12   6   4   81.39   13.30
 -12   6  -4  103.49   21.40
 -12   6  -4   89.29    7.80
 -12   6  -4   89.79   15.30
  14  -6   4   -0.10   12.70
 -14  -6  -4   16.80    9.40
  14  -6   4   -3.00    8.40
 -14  -6  -4    3.20   12.20
 -14  -6  -4    8.20   10.60
 -14  -6  -4    8.30   10.40
 -14  -6  -4  -12.00   13.00
 -14   6  -4   32.30   10.50
 -14   6  -4   21.20   10.50
 -14   6  -4    1.50   12.30
 -14   6  -4    5.90    6.70
 -14   6  -4    9.40   12.50
  14   6   4    4.40   11.90
  14   6   4   21.90   11.40
 -14   6  -4   13.80   11.50
 -16  -6  -4    7.70   13.00
  16  -6   4   19.90   13.90
 -16  -6  -4   30.50   10.60
 -16  -6  -4   50.59   15.30
 -16   6  -4   24.80   14.60
  16   6   4   31.50   11.40
 -16   6  -4   26.70   11.40
 -16   6  -4   20.60    8.30
 -16   6  -4   30.60   14.90
  16   6   4   32.60   14.70
  16   6   4   17.20   11.50
 -16   6  -4   46.60   11.70
 -17  -7   4    7.00   14.20
 -17  -7   4    2.60   11.70
 -17  -7   4   13.60   10.00
 -17   7   4    7.10    8.90
 -17   7   4   19.80   14.20
 -17   7   4   14.20    8.00
 -17   7   4   43.00   11.90
  17   7  -4   -6.60   10.90
  17   7  -4   25.40   13.70
 -17   7   4   19.00    7.90
 -17   7   4    3.30   12.90
  17   7  -4   17.60    9.90
 -17   7   4   23.00   10.40
 -15  -7   4   12.40   11.10
 -15  -7   4    7.50    8.90
  15   7  -4    8.80   12.40
 -15   7   4   14.00   11.50
 -15   7   4   14.60   11.90
 -15   7   4   -2.50   11.00
 -15   7   4  -12.60    7.00
 -15   7   4    2.00    7.30
 -15   7   4    7.70   12.40
 -15   7   4   -0.60   10.60
  15   7  -4  -18.60   11.70
 -15   7   4   -2.60    8.10
  15   7  -4    1.20    8.30
 -15   7   4   -1.30   11.50
 -15   7   4   -7.80    8.10
 -13  -7   4   23.80   10.50
 -13  -7   4   25.40   11.80
 -13  -7   4   19.40    8.50
  13   7  -4   20.60    7.50
 -13   7   4   35.90   13.10
 -13   7   4    1.70   10.80
 -13   7   4   25.10    8.40
 -13   7   4   24.10   11.50
  13   7  -4    9.10   12.10
 -13   7   4   15.70    8.90
 -13   7   4   29.40    8.50
 -13   7   4   13.20   11.70
 -13   7   4   29.00    8.90
  13   7  -4   10.30   11.80
 -13   7   4   25.10   11.80
 -13   7   4   27.70   11.70
 -13   7   4   12.90    8.00
 -11  -7   4    7.80   10.50
 -11  -7   4   -0.10    8.70
 -11  -7   4    8.10    6.70
 -11   7   4    4.20    7.60
  11   7  -4   -1.20    9.90
  11   7  -4    5.50    5.50
 -11   7   4   -1.20    7.50
 -11   7   4   -7.90    9.30
 -11   7   4    7.30   10.80
  11   7  -4   15.10   10.90
 -11   7   4    4.10   10.70
 -11   7   4   31.00   11.50
 -11   7   4   43.10   11.90
 -11   7   4    8.60    7.80
  11   7  -4    9.50    9.90
 -11   7   4   14.50   11.10
 -11   7   4    3.80    6.70
 -11   7   4    6.90    7.50
  -9  -7   4   -3.00    5.70
  -9  -7   4   -1.90    9.50
  -9  -7   4   -3.50    7.80
  -9   7   4   -4.30    6.00
  -9   7   4   -4.20    7.40
  -9   7   4  -10.70    9.50
   9   7  -4    2.50   10.60
   9   7  -4    1.60    5.80
  -9   7   4   -0.30   10.40
  -9   7   4  -11.00    8.80
  -9   7   4  -12.30   11.10
   9   7  -4   -3.80    3.30
  -9   7   4    1.50    8.20
  -9   7   4   -4.80    6.90
   9   7  -4   -5.10    7.60
  -9   7   4   -8.70    9.40
  -9   7   4    1.90   10.40
   9   7  -4  -13.30    9.70
   9   7  -4   10.10    9.70
  -9   7   4    4.40    8.00
  -7  -7   4    0.10    5.30
   7  -7  -4   -6.90   10.40
  -7  -7   4   14.00    7.20
  -7  -7   4   -2.50    8.00
  -7   7   4   -2.90    8.00
  -7   7   4   -3.20    9.30
  -7   7   4    4.90   10.30
   7   7  -4   -4.00    9.70
  -7   7   4    2.30    5.40
  -7   7   4   -1.50    7.10
   7   7  -4    1.60    9.80
  -7   7   4   19.00    8.60
   7   7  -4   -4.10    8.40
  -7   7   4    3.10    8.60
   7   7  -4    9.10   10.00
  -7   7   4   -2.50    9.00
  -7   7   4   -1.90   11.60
   7   7  -4    3.90    5.20
  -7   7   4    8.20    9.70
  -5  -7   4   17.50    6.20
   5  -7  -4   24.30    7.50
  -5  -7   4   16.80    8.20
  -5  -7   4   16.90    9.20
   5  -7  -4   36.20   11.60
  -5   7   4   16.40   10.20
   5   7  -4   15.00   10.00
  -5   7   4   13.30   10.20
   5   7  -4    8.80    9.50
  -5   7   4   30.70    9.70
  -5   7   4    2.90    8.50
  -5   7   4   19.00    4.50
   5   7  -4    8.60    9.50
   5   7  -4    3.70    9.80
   5   7  -4   12.10    5.10
  -5   7   4   16.50    7.60
  -5   7   4   28.70   11.20
  -5   7   4   20.30    9.80
   3  -7  -4   48.60   11.30
  -3  -7   4   38.30   12.60
  -3  -7   4   62.29    6.70
   3  -7  -4   86.79   14.20
   3  -7  -4   57.99    9.20
  -3  -7   4   67.59   10.60
  -3   7   4   80.49   15.70
  -3   7   4   76.99   13.70
  -3   7   4  165.38   21.30
  -3   7   4   66.99    9.80
   3   7  -4   74.39   12.00
   3   7  -4   70.49    6.70
  -3   7   4   63.59   10.70
   3   7  -4   66.69   11.60
   3   7  -4   59.29   11.70
   1  -7  -4   -1.60    7.40
  -1  -7   4   11.60   10.90
   1  -7  -4   18.00   11.00
  -1  -7   4   11.00    8.60
   1  -7  -4   36.20   11.70
   1   7  -4   16.20    5.40
  -1   7   4   18.10    9.30
   1   7  -4   -0.10    9.00
  -1   7   4   21.20    9.60
   1   7  -4   27.50   10.10
   1   7  -4   12.70    9.40
  -1   7   4   13.70    8.30
  -1   7   4   14.90    7.10
  -1  -7  -4  150.88   13.60
   1  -7   4  151.18   13.50
   1  -7   4  156.78   16.40
  -1  -7  -4  134.59   14.00
  -1  -7  -4  143.89   15.70
   1   7   4  139.19   14.90
  -1   7  -4  136.89   14.30
   1   7   4  135.09   13.60
   1   7   4  142.09   14.20
   1   7   4  125.29   12.50
  -1   7  -4  133.49   10.20
  -1   7  -4  142.99   14.70
  -1   7  -4  145.69   14.70
   3  -7   4  179.88   17.70
  -3  -7  -4  212.08   16.20
  -3  -7  -4  195.28   15.00
  -3  -7  -4  211.18   18.10
   3  -7   4  202.28   15.00
  -3   7  -4  216.08   12.50
  -3   7  -4  189.78   16.70
   3   7   4  213.18   17.20
   3   7   4  203.48   14.30
  -3   7  -4  180.18   13.90
  -3   7  -4  218.38   17.50
   3   7   4  219.18   16.70
   3   7   4  223.48   16.60
  -3   7  -4  227.28   15.60
  -5  -7  -4   30.70   10.40
   5  -7   4   38.20   13.80
  -5  -7  -4   14.90   11.10
  -5  -7  -4   12.60    8.90
   5  -7   4   30.00    8.50
  -5   7  -4   21.20   10.80
   5   7   4   25.60   10.40
  -5   7  -4   21.30    7.50
   5   7   4   32.20   11.20
   5   7   4   18.40    9.40
  -5   7  -4    9.20    8.30
  -5   7  -4   24.60    8.80
  -5   7  -4   17.40   10.50
   7  -7   4   79.39    9.30
  -7  -7  -4  103.09   13.60
  -7  -7  -4  104.69   14.30
   7  -7   4   89.69   12.40
  -7  -7  -4  112.59   14.90
  -7  -7  -4   80.89    5.90
   7   7   4  100.29   13.40
   7   7   4  106.39   13.80
  -7   7  -4  111.19   12.10
  -7   7  -4   89.69   10.10
  -7   7  -4   92.19   14.50
  -7   7  -4  105.39   21.30
   7   7   4   80.69   20.70
  -9  -7  -4    0.20   10.70
   9  -7   4   -2.90    9.50
  -9  -7  -4   10.80   10.30
   9  -7   4    1.00    5.60
  -9  -7  -4   13.40   11.20
  -9  -7  -4   -0.10    4.80
  -9   7  -4    1.70   10.80
   9   7   4    7.10   10.30
  -9   7  -4   -1.10    9.20
  -9   7  -4    9.10   10.40
  -9   7  -4    4.20   12.80
   9   7   4   11.30   11.20
  -9   7  -4   12.90   12.50
  -9   7  -4   -0.20    9.70
   9   7   4   13.10   10.80
  -9   7  -4   14.30    7.30
  -9   7  -4  -18.00   11.60
 -11  -7  -4    8.40   11.30
 -11  -7  -4   16.60    6.60
  11  -7   4   13.50    9.60
 -11  -7  -4   11.60   10.70
  11  -7   4    0.20   10.50
 -11  -7  -4   35.80   11.70
 -11   7  -4   21.90   11.10
 -11   7  -4   17.50    3.70
  11   7   4   19.10   11.60
 -11   7  -4   32.00   11.60
 -11   7  -4    5.00   10.30
 -11   7  -4   20.50   12.80
 -11   7  -4   21.90   13.30
  11   7   4   13.80   11.30
 -11   7  -4   11.90    3.50
 -11   7  -4   22.40   12.00
 -11   7  -4   19.60    6.90
  13  -7   4   15.40   12.40
 -13  -7  -4   34.70   14.10
 -13  -7  -4   19.50    7.80
 -13  -7  -4   19.40   13.10
 -13  -7  -4   25.70   11.70
 -13  -7  -4   37.20   12.90
  13   7   4   20.50   10.80
 -13   7  -4   20.60    5.70
 -13   7  -4   28.10   11.90
 -13   7  -4   38.90   12.30
 -13   7  -4   27.90    5.60
 -13   7  -4   46.10   14.60
 -13   7  -4   44.90   12.40
 -13   7  -4   23.50   13.20
 -13   7  -4   32.20   14.20
  13   7   4   40.20   13.00
  15  -7   4   31.00   14.50
 -15  -7  -4   43.80   14.40
 -15  -7  -4   51.69   12.30
 -15  -7  -4   49.40   14.20
  15  -7   4   38.30   10.50
 -15  -7  -4   38.90   10.30
 -15   7  -4   51.79   13.00
 -15   7  -4   54.99    7.70
  15   7   4   38.30   13.30
 -15   7  -4   68.99   20.30
  15   7   4   66.49   18.60
  15   7   4   39.40   13.00
 -15   7  -4   45.80   14.80
 -15   7  -4   72.39   13.50
 -15   7  -4   41.50   12.30
 -15   7  -4   66.09    8.00
 -16  -8   4   -4.50   12.80
 -16  -8   4    3.70    8.60
 -16  -8   4   -4.90   11.20
  16   8  -4  -12.20   11.80
  16   8  -4    7.80   19.70
  16   8  -4   -0.70   11.10
 -16   8   4   18.10   10.90
  16   8  -4    4.20    8.30
 -16   8   4  -16.20   13.30
 -16   8   4    0.30    7.90
 -16   8   4   -5.00   12.60
 -16   8   4    1.20   14.20
 -16   8   4   -4.40    8.00
 -16   8   4   -3.20    7.90
 -16   8   4    3.60   15.00
 -16   8   4  -20.20   12.80
 -14  -8   4    7.40    7.20
 -14   8   4   23.40   13.20
 -14   8   4   10.30    8.00
 -14   8   4   25.50   12.70
 -14   8   4   14.10   11.40
  14   8  -4   23.10   13.60
  14   8  -4   35.00   11.10
 -14   8   4    4.50   10.50
 -14   8   4   32.70   13.30
  14   8  -4   -0.20   11.30
 -14   8   4   11.80   12.40
  14   8  -4   28.70   13.30
 -14   8   4    8.50    8.00
 -14   8   4   15.40   12.30
 -14   8   4   22.20    8.80
 -14   8   4    0.50    8.10
 -12  -8   4   -8.00    6.10
 -12  -8   4   -8.20   11.10
 -12  -8   4   13.70    9.60
[truncated: 811,584 more chars]
