# Supplementary material for: Bis(4-hy­droxy-N-isopropyl-N-methyl­trypt­ammo­nium) fumarate: a new crystalline form of miprocin
Source: Acta Crystallogr E Crystallogr Commun. 2020 Mar 10;76(Pt 4):514–7. doi: 10.1107/S2056989020002923 (PMC7133045; doi:10.1107/S2056989020002923)
Supplement: Supplementary file 2 [file e-76-00514-Isup2.hkl]

data_I                                                                          
_shelx_title ' UMD1932E_a.res in C2/c'                                          
_shelx_refln_list_code          4                                               
_shelx_F_calc_maximum      254.60                                               
_exptl_crystal_F_000      1248.00                                               
_reflns_d_resolution_high  0.8249                                               
                                                                                
loop_                                                                           
 _space_group_symop_operation_xyz                                               
 'x, y, z'                                                                      
 '-x, y, -z+1/2'                                                                
 'x+1/2, y+1/2, z'                                                              
 '-x+1/2, y+1/2, -z+1/2'                                                        
 '-x, -y, -z'                                                                   
 'x, -y, z-1/2'                                                                 
 '-x+1/2, -y+1/2, -z'                                                           
 'x+1/2, -y+1/2, z-1/2'                                                         
                                                                                
_cell_length_a    19.7703                                                       
_cell_length_b     9.4774                                                       
_cell_length_c    17.6195                                                       
_cell_angle_alpha  90.000                                                       
_cell_angle_beta  105.778                                                       
_cell_angle_gamma  90.000                                                       
                                                                                
_shelx_F_squared_multiplier     1.000                                           
                                                                                
loop_                                                                           
 _refln_index_h                                                                 
 _refln_index_k                                                                 
 _refln_index_l                                                                 
 _refln_F_squared_calc                                                          
 _refln_F_squared_meas                                                          
 _refln_F_squared_sigma                                                         
 _refln_observed_status                                                         
   4   0   0       3849.12       3237.03        34.92 o                         
   6   0   0       8497.74       7939.97        72.41 o                         
   8   0   0          1.83         14.21        14.93 o                         
  10   0   0       1627.37       1639.79        29.05 o                         
  12   0   0         40.66         26.75        13.72 o                         
  14   0   0       1576.34       1551.66        28.76 o                         
  16   0   0       1452.63       1410.80        30.95 o                         
  18   0   0        828.01        772.55        44.44 o                         
  20   0   0        331.99        298.92        22.92 o                         
  22   0   0         43.24         27.46        17.17 o                         
   3   1   0       1177.79        974.34        10.64 o                         
   5   1   0       3403.14       3034.10        24.29 o                         
   7   1   0       3707.79       3760.30        29.77 o                         
   9   1   0         91.16        120.06         8.85 o                         
  11   1   0       2502.50       2372.05        27.95 o                         
  13   1   0        304.31        333.13        12.91 o                         
  15   1   0        237.49        303.77        15.37 o                         
  17   1   0        167.41        166.38        15.83 o                         
  19   1   0        372.00        407.82        17.73 o                         
  21   1   0         48.89         30.81        11.45 o                         
   0   2   0        302.76        243.90        12.80 o                         
   2   2   0       4617.00       4327.50        26.93 o                         
   4   2   0      18580.50      17669.45        97.20 o                         
   6   2   0       1904.83       1866.78        18.80 o                         
   8   2   0        215.55        301.70        10.26 o                         
  10   2   0        949.41       1006.46        16.99 o                         
  12   2   0         80.38         92.08        10.76 o                         
  14   2   0       1802.51       1696.91        23.95 o                         
  16   2   0        196.92        193.14        14.76 o                         
  18   2   0         28.92         11.43        12.70 o                         
  20   2   0          0.05         -6.50        12.00 o                         
  22   2   0         45.86         28.98        13.82 o                         
   1   3   0       9474.26       9035.89        59.74 o                         
   3   3   0       1236.00       1172.30        15.08 o                         
   5   3   0      12113.25      11989.28        64.39 o                         
   7   3   0        717.54        655.71        14.13 o                         
   9   3   0        958.82       1099.33        19.38 o                         
  11   3   0       1824.54       1892.57        22.94 o                         
  13   3   0        459.57        450.59        15.31 o                         
  15   3   0        523.15        509.58        16.48 o                         
  17   3   0        143.86        179.66        14.37 o                         
  19   3   0        152.33        157.20        17.35 o                         
  21   3   0        126.99        104.45        16.97 o                         
   0   4   0      10085.28      10260.73       101.35 o                         
   2   4   0        998.16        968.29        14.61 o                         
   4   4   0          0.73          7.90         8.76 o                         
   6   4   0      10282.58      10156.53        62.57 o                         
   8   4   0          2.37         -8.94         9.16 o                         
  10   4   0         30.17         55.13        10.48 o                         
  12   4   0        173.46        227.32        12.30 o                         
  14   4   0         53.86         57.54        13.39 o                         
  16   4   0          3.65         -5.16        13.90 o                         
  18   4   0        133.09        120.06        15.84 o                         
  20   4   0         22.57         14.59        13.13 o                         
   1   5   0        388.51        391.04        12.27 o                         
   3   5   0         48.83         63.29         8.54 o                         
   5   5   0        266.54        365.56        11.70 o                         
   7   5   0       2024.89       1947.05        22.84 o                         
   9   5   0          9.42          4.58        10.33 o                         
  11   5   0          7.18         26.99        12.47 o                         
  13   5   0         13.48          1.48        12.01 o                         
  15   5   0        305.05        292.58        14.54 o                         
  17   5   0         13.44          3.34        14.51 o                         
  19   5   0        438.93        466.14        27.25 o                         
   0   6   0       4201.68       3987.72        50.23 o                         
   2   6   0        212.42        207.79        11.13 o                         
   4   6   0         87.91         96.06        12.10 o                         
   6   6   0        136.67        186.02        11.48 o                         
   8   6   0        827.53        807.96        19.89 o                         
  10   6   0          0.38        -11.89        11.89 o                         
  12   6   0         52.58         48.28        13.92 o                         
  14   6   0        161.88        222.29        21.34 o                         
  16   6   0        113.72        135.40        14.23 o                         
  18   6   0        141.69        161.59        19.37 o                         
   1   7   0        466.42        479.70        15.42 o                         
   3   7   0       1009.48        895.96        18.40 o                         
   5   7   0       1007.94       1006.98        22.20 o                         
   7   7   0        450.47        433.78        16.10 o                         
   9   7   0        673.77        688.78        22.59 o                         
  11   7   0         49.56         32.14        13.87 o                         
  13   7   0        239.83        217.09        18.05 o                         
  15   7   0         76.00         49.40        16.11 o                         
  17   7   0         39.88         69.27        14.81 o                         
   0   8   0        154.27        183.25        19.69 o                         
   2   8   0          4.77         24.44        12.54 o                         
   4   8   0        396.50        419.46        16.10 o                         
   6   8   0        643.23        632.11        21.74 o                         
   8   8   0        169.29        189.63        16.55 o                         
  10   8   0         26.13         42.99        15.79 o                         
  12   8   0         14.42          7.93        14.49 o                         
  14   8   0        120.86        133.78        17.39 o                         
  16   8   0          0.38        -16.77        16.77 o                         
   1   9   0        259.02        258.15        19.47 o                         
   3   9   0         12.11         11.77        12.64 o                         
   5   9   0          3.31         13.18        12.15 o                         
   7   9   0        229.65        285.64        19.19 o                         
   9   9   0        812.13        823.61        28.69 o                         
  11   9   0        287.52        341.24        20.89 o                         
  13   9   0        147.95        184.08        19.85 o                         
   0  10   0         43.83         22.23        16.10 o                         
   2  10   0        127.63        127.40        18.54 o                         
   4  10   0         16.52         33.31        14.09 o                         
   6  10   0         71.80         91.90        15.87 o                         
   8  10   0        133.70        121.20        17.81 o                         
  10  10   0         27.18         37.32        20.29 o                         
   1  11   0        592.83        582.75        25.28 o                         
   3  11   0          0.07         -8.38        15.48 o                         
   5  11   0        133.26        114.10        23.95 o                         
 -23   1   1         20.80        -13.56        48.47 o                         
 -21   1   1          0.08         14.27        11.09 o                         
 -19   1   1        330.97        328.95        15.97 o                         
 -17   1   1        111.06        147.13        11.10 o                         
 -15   1   1       1223.03       1195.73        19.71 o                         
 -13   1   1         80.53         81.34        10.15 o                         
 -11   1   1        542.90        609.86        13.97 o                         
  -9   1   1        890.47        852.65        15.16 o                         
  -7   1   1       5272.79       5327.07        37.55 o                         
  -5   1   1       9798.21       9384.40        61.57 o                         
  -3   1   1      16026.58      16586.50        78.17 o                         
  -1   1   1       2801.26       2485.24       180.12 o                         
   1   1   1       1734.95       1596.41        38.28 o                         
   3   1   1      11702.56      11290.01        68.35 o                         
   5   1   1       1971.45       1986.42        20.17 o                         
   7   1   1        268.57        318.24        11.42 o                         
   9   1   1        397.11        492.67        14.81 o                         
  11   1   1         76.45         81.20        10.59 o                         
  13   1   1        205.33        210.21        11.83 o                         
  15   1   1          0.73          5.20        11.20 o                         
  17   1   1        109.57        121.87        14.41 o                         
  19   1   1         33.06         18.05        12.41 o                         
  21   1   1          7.34        -14.20        14.20 o                         
 -22   2   1          6.20          7.51        12.01 o                         
 -20   2   1         51.60         35.97        12.21 o                         
 -18   2   1       1080.82       1052.43        25.56 o                         
 -16   2   1         49.06         80.11        12.37 o                         
 -14   2   1         88.97        113.94         8.64 o                         
 -12   2   1        434.14        468.46        11.62 o                         
 -10   2   1       1927.70       1868.83        20.01 o                         
  -8   2   1        468.02        442.23        12.05 o                         
  -6   2   1       2371.05       2288.91        18.19 o                         
  -4   2   1      26278.51      25292.90       125.43 o                         
  -2   2   1       3277.64       3380.39        22.57 o                         
   0   2   1      10898.05      10593.32        64.68 o                         
   2   2   1        344.46        325.79        10.44 o                         
   4   2   1         66.93         92.43         8.19 o                         
   6   2   1        138.51        137.22         9.92 o                         
   8   2   1       4713.75       4796.30        40.16 o                         
  10   2   1         43.55         64.42        11.00 o                         
  12   2   1        196.21        220.82        13.22 o                         
  14   2   1        362.51        366.51        15.36 o                         
  16   2   1        188.61        179.37        14.70 o                         
  18   2   1          5.40         14.56        12.07 o                         
  20   2   1         97.10        104.69        19.07 o                         
  22   2   1         63.03         43.13        45.04 o                         
 -21   3   1         16.69         26.47        13.98 o                         
 -19   3   1          5.36         40.89        12.86 o                         
 -17   3   1         45.28         52.94        13.49 o                         
 -15   3   1         27.19         20.15        12.07 o                         
 -13   3   1        107.73        164.27        12.52 o                         
 -11   3   1        514.65        502.99        14.81 o                         
  -9   3   1        232.15        237.47        10.14 o                         
  -7   3   1       1113.89       1067.96        15.44 o                         
  -5   3   1         12.22         10.53         7.93 o                         
  -3   3   1       7234.42       6946.78        39.59 o                         
  -1   3   1        393.49        357.93        12.39 o                         
   1   3   1       3338.36       3131.90        26.35 o                         
   3   3   1        220.30        303.15        10.13 o                         
   5   3   1        355.32        361.40        12.19 o                         
   7   3   1       1922.17       1775.52        21.38 o                         
   9   3   1        444.57        541.90        16.67 o                         
  11   3   1       1986.07       1970.08        26.76 o                         
  13   3   1       1618.38       1563.40        29.74 o                         
  15   3   1          3.53          6.01        13.20 o                         
  17   3   1         34.33         76.55        14.79 o                         
  19   3   1          5.84          6.65        12.59 o                         
  21   3   1         16.58         11.38        16.37 o                         
 -20   4   1         65.06         49.71        20.16 o                         
 -18   4   1          0.26         18.31        14.80 o                         
 -16   4   1         25.10         28.13        14.55 o                         
 -14   4   1        187.30        185.29        15.79 o                         
 -12   4   1        830.73        833.25        17.96 o                         
 -10   4   1        401.40        502.53        13.83 o                         
  -8   4   1        522.27        559.45        13.71 o                         
  -6   4   1         25.72         35.19         9.17 o                         
  -4   4   1       4018.46       4024.94        29.82 o                         
  -2   4   1       4327.76       4417.26        31.45 o                         
   0   4   1       6026.23       5809.71        43.80 o                         
   2   4   1      10349.21      10177.41        65.66 o                         
   4   4   1       2675.42       2552.14        23.16 o                         
   6   4   1        499.70        611.73        15.35 o                         
   8   4   1        439.56        462.42        14.85 o                         
  10   4   1       1064.79       1113.90        21.10 o                         
  12   4   1          2.19         13.42        13.35 o                         
  14   4   1         95.19         93.27        17.22 o                         
  16   4   1         39.59         54.70        14.67 o                         
  18   4   1        232.93        230.48        16.54 o                         
  20   4   1         86.10         78.85        16.60 o                         
 -19   5   1        191.71        203.96        22.89 o                         
 -17   5   1         39.88         49.84        16.94 o                         
 -15   5   1        213.78        227.18        18.42 o                         
 -13   5   1         63.65         77.01        15.89 o                         
 -11   5   1        120.71        164.83        12.77 o                         
  -9   5   1        588.33        614.06        15.57 o                         
  -7   5   1        661.93        670.31        15.97 o                         
  -5   5   1       4536.04       4393.71        33.03 o                         
  -3   5   1         24.47         41.34         7.62 o                         
  -1   5   1          1.94         16.28         6.04 o                         
   1   5   1       1262.26       1256.83        18.05 o                         
   3   5   1       1980.47       1978.72        23.98 o                         
   5   5   1          1.12         13.04         9.01 o                         
   7   5   1        237.43        300.66        11.55 o                         
   9   5   1          0.82          8.32        10.82 o                         
  11   5   1          3.22         16.92        11.89 o                         
  13   5   1        190.63        203.54        13.89 o                         
  15   5   1         20.46         18.08        14.84 o                         
  17   5   1         33.01         35.63        17.25 o                         
  19   5   1        200.66        248.98        20.69 o                         
 -18   6   1         94.96        129.05        17.60 o                         
 -16   6   1        180.94        224.25        17.08 o                         
 -14   6   1         21.78         38.81        14.26 o                         
 -12   6   1          5.76          6.58        13.18 o                         
 -10   6   1        117.66        123.48        13.79 o                         
  -8   6   1        679.62        751.26        20.27 o                         
  -6   6   1        225.69        258.92        12.79 o                         
  -4   6   1        676.34        694.42        22.29 o                         
  -2   6   1         36.72         37.39         6.89 o                         
   0   6   1         21.67         35.41         9.23 o                         
   2   6   1        257.77        298.21        13.24 o                         
   4   6   1         13.81         31.52        12.59 o                         
   6   6   1       1163.94       1099.18        18.37 o                         
   8   6   1         60.81         39.29        12.12 o                         
  10   6   1        242.44        257.16        14.30 o                         
  12   6   1        129.64        148.13        14.90 o                         
  14   6   1         37.93         62.37        16.89 o                         
  16   6   1        272.62        303.66        19.20 o                         
  18   6   1         25.37         22.91        18.61 o                         
 -17   7   1          4.29         22.07        18.16 o                         
 -15   7   1          0.09         24.70        15.26 o                         
 -13   7   1        139.19        147.37        15.91 o                         
 -11   7   1        259.08        277.76        15.95 o                         
  -9   7   1        104.59        115.40        13.58 o                         
  -7   7   1        315.63        321.46        13.96 o                         
  -5   7   1        267.83        273.26        14.27 o                         
  -3   7   1        137.77        133.71        10.73 o                         
  -1   7   1         33.03         49.85        11.10 o                         
   1   7   1        942.12        936.56        18.69 o                         
   3   7   1       4811.67       4710.44        39.80 o                         
   5   7   1         51.22         48.28        12.95 o                         
   7   7   1         88.69        121.34        13.89 o                         
   9   7   1         46.42         66.85        15.29 o                         
  11   7   1          1.70         23.03        13.28 o                         
  13   7   1          1.66          6.62        15.09 o                         
  15   7   1         18.58         21.38        17.99 o                         
  17   7   1         55.99         63.17        17.26 o                         
 -16   8   1          7.96          3.98        15.98 o                         
 -14   8   1        151.93        182.81        17.04 o                         
 -12   8   1          0.39         21.67        15.70 o                         
 -10   8   1          9.68         16.07        13.05 o                         
  -8   8   1        437.74        400.77        21.91 o                         
  -6   8   1        388.45        390.51        18.10 o                         
  -4   8   1        532.96        550.46        17.54 o                         
  -2   8   1        105.76         91.87        13.19 o                         
   0   8   1        122.47        161.90        15.20 o                         
   2   8   1        177.67        201.49        11.72 o                         
   4   8   1         25.70         33.55        13.31 o                         
   6   8   1        150.67        165.19        17.81 o                         
   8   8   1        883.27        883.35        46.22 o                         
  10   8   1         13.98         21.83        13.55 o                         
  12   8   1        288.45        293.43        16.99 o                         
  14   8   1         32.56          4.76        15.87 o                         
 -13   9   1         22.12         42.33        19.86 o                         
 -11   9   1        153.27        143.88        19.57 o                         
  -9   9   1          1.29         -8.15        15.44 o                         
  -7   9   1        654.45        648.43        33.68 o                         
  -5   9   1         55.95         77.06        15.05 o                         
  -3   9   1          6.16         12.07        12.44 o                         
  -1   9   1         22.01         29.85        12.73 o                         
   1   9   1        199.69        233.59        16.20 o                         
   3   9   1         75.25        120.81        13.36 o                         
   5   9   1          8.39        -12.84        12.84 o                         
   7   9   1          5.07          6.48        13.47 o                         
   9   9   1        116.35         95.18        15.88 o                         
  11   9   1         79.36         92.98        16.26 o                         
  13   9   1         55.79         65.75        14.46 o                         
 -10  10   1         36.19          4.25        18.69 o                         
  -8  10   1         74.42         60.65        15.03 o                         
  -6  10   1          0.88        -15.41        15.41 o                         
  -4  10   1        198.43        185.69        24.09 o                         
  -2  10   1         53.34         80.49        12.26 o                         
   0  10   1          1.22         25.91        11.92 o                         
   2  10   1         27.02         38.53        17.24 o                         
   4  10   1         64.54         58.43        15.76 o                         
   6  10   1          5.27         10.81        25.42 o                         
   8  10   1         25.17          8.97        17.51 o                         
  10  10   1         55.70         57.00        20.53 o                         
  -5  11   1         44.86         39.33        17.14 o                         
  -3  11   1        371.21        408.28        27.53 o                         
  -1  11   1        222.34        233.56        22.87 o                         
   1  11   1         21.74         26.47        14.37 o                         
   3  11   1        155.58        116.82        25.99 o                         
   5  11   1         53.47        150.60        45.66 o                         
 -22   0   2        160.60         81.03        21.52 o                         
 -20   0   2        192.62        188.81        22.13 o                         
 -18   0   2       1823.28       1777.79        35.29 o                         
 -16   0   2       1220.68       1132.65        32.56 o                         
 -14   0   2       1591.92       1636.07        29.54 o                         
 -12   0   2        201.21        263.03        16.84 o                         
 -10   0   2       1540.60       1547.72        33.59 o                         
  -8   0   2        169.54        161.53        13.17 o                         
  -6   0   2       8767.27       7958.25        64.88 o                         
  -4   0   2        435.83        452.43        19.33 o                         
  -2   0   2        481.19        397.96        20.48 o                         
   4   0   2      16776.58      17598.52       149.19 o                         
   6   0   2      19959.09      19507.47       246.56 o                         
   8   0   2       1133.23       1056.78        21.24 o                         
  10   0   2          0.08         -2.65         9.76 o                         
  12   0   2        633.91        716.82        39.32 o                         
  14   0   2        223.14        254.26        30.49 o                         
  16   0   2        723.28        712.70        32.68 o                         
  18   0   2        382.94        414.36        28.77 o                         
  20   0   2         48.80         44.05        23.66 o                         
  22   0   2          0.39        -22.42        90.88 o                         
 -23   1   2          0.04         -7.13        11.33 o                         
 -21   1   2         70.94         63.42        11.05 o                         
 -19   1   2        405.43        478.61        19.16 o                         
 -17   1   2        822.37        760.00        20.53 o                         
 -15   1   2         65.85         69.31        11.17 o                         
 -13   1   2       1334.76       1296.41        18.38 o                         
 -11   1   2       1112.53       1131.51        16.51 o                         
  -9   1   2        221.75        325.67        10.05 o                         
  -7   1   2       3396.74       3290.00        25.51 o                         
  -5   1   2       2908.14       2764.42        21.92 o                         
  -3   1   2      34276.49      35355.02       242.18 o                         
  -1   1   2         66.54        158.45         5.82 o                         
   1   1   2       1063.86        889.88         9.85 o                         
   3   1   2       6587.67       6021.24        42.97 o                         
   5   1   2         56.41         90.71         8.74 o                         
   7   1   2       2106.87       1990.31        22.02 o                         
   9   1   2       5577.18       5543.05        46.38 o                         
  11   1   2         28.03         28.10        10.47 o                         
  13   1   2         41.06         63.11        10.69 o                         
  15   1   2          0.69         17.23        11.53 o                         
  17   1   2         27.21         60.91        13.08 o                         
  19   1   2        163.97        145.98        17.01 o                         
  21   1   2         68.41         69.32        23.17 o                         
 -22   2   2          0.22        -10.36        11.68 o                         
 -20   2   2        272.01        297.84        21.19 o                         
 -18   2   2         12.22         31.33        11.91 o                         
 -16   2   2         26.02         25.24        10.51 o                         
 -14   2   2        262.65        315.63        16.27 o                         
 -12   2   2       3291.08       3289.09        27.75 o                         
 -10   2   2        135.84        135.82        10.36 o                         
  -8   2   2       4673.60       4737.00        32.58 o                         
  -6   2   2         35.92         28.55         7.60 o                         
  -4   2   2      11164.50      11185.42        59.18 o                         
   0   2   2       6323.13       5723.28        34.54 o                         
   2   2   2       3426.72       2950.47        27.45 o                         
   4   2   2      11293.69      10967.55        70.14 o                         
   6   2   2       1966.52       1952.60        21.06 o                         
   8   2   2       2919.46       3045.69        29.39 o                         
  10   2   2       2198.44       2095.83        25.54 o                         
  12   2   2        599.91        642.04        18.77 o                         
  14   2   2          2.97         12.06        12.85 o                         
  16   2   2       1061.55       1067.31        25.50 o                         
  18   2   2          6.14         18.44        15.97 o                         
  20   2   2         26.41         17.41        18.57 o                         
 -21   3   2        118.50        111.74        21.23 o                         
 -19   3   2        381.18        371.61        20.83 o                         
 -17   3   2         51.69         48.12         8.79 o                         
 -15   3   2         41.99         40.32         9.74 o                         
 -13   3   2         77.11         67.42        10.57 o                         
 -11   3   2        485.79        509.86        13.45 o                         
  -9   3   2       1321.01       1453.14        17.53 o                         
  -7   3   2       3372.83       3366.53        25.16 o                         
  -5   3   2      26446.90      26492.56       135.98 o                         
  -3   3   2         23.51         43.25         8.40 o                         
  -1   3   2        205.70        329.27        12.82 o                         
   1   3   2        323.76        305.38        10.48 o                         
   3   3   2       6909.12       6490.10        42.60 o                         
   5   3   2       3239.08       3388.07        27.96 o                         
   7   3   2        141.06        150.43        10.89 o                         
   9   3   2        285.41        297.39        11.75 o                         
  11   3   2        194.25        215.59        14.43 o                         
  13   3   2         60.38         88.62        14.18 o                         
  15   3   2        618.36        648.67        39.39 o                         
  17   3   2        647.72        635.32        21.12 o                         
  19   3   2         18.26         15.83        14.04 o                         
  21   3   2        161.93        164.99        20.00 o                         
 -20   4   2          5.01         24.83        17.33 o                         
 -18   4   2        189.44        210.32        22.90 o                         
 -16   4   2        172.61        168.33        14.15 o                         
 -14   4   2          3.20          5.35        12.84 o                         
 -12   4   2        867.64        854.59        19.22 o                         
 -10   4   2       1649.55       1593.98        21.33 o                         
  -8   4   2       1088.53       1101.69        19.73 o                         
  -6   4   2       1971.37       1930.71        21.54 o                         
  -4   4   2         24.10         35.07         8.38 o                         
  -2   4   2       1031.20       1060.86        14.31 o                         
   0   4   2       5975.49       5835.02        42.89 o                         
   2   4   2       4818.10       5058.13        39.94 o                         
   4   4   2          5.77         31.56         8.15 o                         
   6   4   2        420.32        430.06        16.50 o                         
   8   4   2       2323.42       2431.07        25.08 o                         
  10   4   2         81.69        108.29        11.34 o                         
  12   4   2        276.81        294.01        15.54 o                         
  14   4   2         72.54         47.93        14.86 o                         
  16   4   2          3.51         43.08        16.01 o                         
  18   4   2         23.15         38.02        15.10 o                         
  20   4   2          5.99         -2.94        14.63 o                         
 -21   5   2          1.39         53.31        73.31 o                         
 -19   5   2          1.12         29.83        18.79 o                         
 -17   5   2         71.31         98.11        15.71 o                         
 -15   5   2        741.53        742.31        26.53 o                         
 -13   5   2         12.15         33.07        12.82 o                         
 -11   5   2         50.22         74.89        11.71 o                         
  -9   5   2         58.99         37.84        10.90 o                         
  -7   5   2        278.64        274.49        11.90 o                         
  -5   5   2       2337.35       2256.08        25.48 o                         
  -3   5   2       1730.78       1793.06        19.41 o                         
  -1   5   2        957.08        935.85        17.76 o                         
   1   5   2       1629.22       1536.97        22.33 o                         
   3   5   2        242.84        258.78        16.15 o                         
   5   5   2       1010.41       1007.59        16.94 o                         
   7   5   2        626.71        636.99        14.44 o                         
   9   5   2        530.41        551.34        17.74 o                         
  11   5   2        716.91        711.43        19.06 o                         
  13   5   2        439.51        472.28        16.28 o                         
  15   5   2          0.89         14.27        15.74 o                         
  17   5   2         45.17         40.26        15.61 o                         
  19   5   2        241.09        216.79        17.68 o                         
 -18   6   2         10.16         23.16        17.50 o                         
 -16   6   2        183.29        138.97        16.80 o                         
 -14   6   2        831.23        920.65        23.67 o                         
 -12   6   2          0.18         12.03        12.59 o                         
 -10   6   2         62.08         74.68        13.30 o                         
  -8   6   2        212.31        256.47        13.22 o                         
  -6   6   2        204.09        257.14        14.42 o                         
  -4   6   2       4157.68       4093.74        32.41 o                         
  -2   6   2        133.07        159.32        10.62 o                         
   0   6   2       4199.50       4137.11        37.25 o                         
   2   6   2         27.04         38.07         9.09 o                         
   4   6   2        802.74        783.32        21.68 o                         
   6   6   2       1161.04       1097.89        19.19 o                         
   8   6   2        429.11        459.98        14.84 o                         
  10   6   2        313.72        401.25        15.90 o                         
  12   6   2         14.93         37.33        14.66 o                         
  14   6   2         51.85         50.31        12.35 o                         
  16   6   2          5.92         25.32        16.32 o                         
  18   6   2          8.26         44.08        15.68 o                         
 -17   7   2          1.88         36.49        17.53 o                         
 -15   7   2         37.43         50.82        15.64 o                         
 -13   7   2        298.13        278.60        15.92 o                         
 -11   7   2        270.32        313.00        15.61 o                         
  -9   7   2        105.99        138.17        13.97 o                         
  -7   7   2        102.95         98.34        12.59 o                         
  -5   7   2        678.87        685.92        18.38 o                         
  -3   7   2        607.39        579.39        22.32 o                         
  -1   7   2        286.38        296.24        14.04 o                         
   1   7   2        242.05        260.67        13.07 o                         
   3   7   2        545.14        533.00        17.81 o                         
   5   7   2        527.66        561.16        26.05 o                         
   7   7   2        483.73        497.72        22.42 o                         
   9   7   2         62.20         53.86        14.61 o                         
  11   7   2          2.46        -14.39        14.39 o                         
  13   7   2         76.16         83.89        15.04 o                         
  15   7   2         12.46         14.66        13.25 o                         
  17   7   2         14.42          2.44        18.00 o                         
 -16   8   2         15.88         17.10        16.34 o                         
 -14   8   2         22.00         49.81        15.48 o                         
 -12   8   2         60.60         91.11        14.56 o                         
 -10   8   2         47.35         58.34        13.10 o                         
  -8   8   2        354.55        418.07        21.39 o                         
  -6   8   2         24.03         52.89        15.65 o                         
  -4   8   2       1126.82       1030.85        17.36 o                         
  -2   8   2        223.96        253.06        16.21 o                         
   0   8   2        356.81        393.26        16.13 o                         
   2   8   2         31.52         27.03        12.13 o                         
   4   8   2        670.69        687.70        24.55 o                         
   6   8   2       1003.54       1002.64        23.98 o                         
   8   8   2        208.84        252.91        20.88 o                         
  10   8   2          0.36        -10.59        12.18 o                         
  12   8   2         26.11          9.44        13.48 o                         
  14   8   2         86.01        101.86        14.88 o                         
 -13   9   2          6.22          0.70        13.26 o                         
 -11   9   2          6.78        -13.57        13.57 o                         
  -9   9   2         79.07         75.20        14.42 o                         
  -7   9   2        406.13        440.44        23.35 o                         
  -5   9   2        232.42        273.05        13.66 o                         
  -3   9   2        379.52        357.89        21.40 o                         
  -1   9   2         52.25         14.11        12.73 o                         
   1   9   2         53.10         35.90        11.10 o                         
   3   9   2        240.42        269.12        22.97 o                         
   5   9   2         18.92         -7.24        16.98 o                         
   7   9   2         26.21         41.01        18.70 o                         
   9   9   2          3.31        -14.33        19.92 o                         
  11   9   2        190.69        233.73        21.38 o                         
  13   9   2         76.10        127.84        87.25 o                         
 -10  10   2        134.51        124.31        18.93 o                         
  -8  10   2         18.05         17.64        12.98 o                         
  -6  10   2         16.85          3.83        15.20 o                         
  -4  10   2          9.68         15.30        16.01 o                         
  -2  10   2         86.79         68.11        12.86 o                         
   0  10   2        159.03        229.45        24.36 o                         
   2  10   2        252.08        233.86        22.59 o                         
   4  10   2          5.09         24.32        16.52 o                         
   6  10   2        111.43        110.30        16.81 o                         
   8  10   2          7.99         30.30        17.23 o                         
  -5  11   2          0.49         28.68        23.46 o                         
  -3  11   2          7.11         -0.77        12.31 o                         
  -1  11   2          2.59         36.09        15.48 o                         
   1  11   2        721.60        761.71        30.62 o                         
   3  11   2        392.24        438.42        26.97 o                         
 -23   1   3         38.50         52.98        16.34 o                         
 -21   1   3        134.73         84.71        11.98 o                         
 -19   1   3        111.85        115.18        15.01 o                         
 -17   1   3        215.34        260.63        13.59 o                         
 -15   1   3         14.36         25.29        10.22 o                         
 -13   1   3        121.25        104.15        10.04 o                         
 -11   1   3       3636.29       3630.41        28.56 o                         
  -9   1   3       1460.72       1611.96        17.18 o                         
  -7   1   3          0.54          9.67         7.33 o                         
  -5   1   3      12226.15      12005.63        62.66 o                         
  -3   1   3      19110.52      19144.76        97.26 o                         
  -1   1   3      38963.77      42410.40       263.66 o                         
   1   1   3       3979.00       3955.99        27.00 o                         
   3   1   3        652.33        587.16        13.25 o                         
   5   1   3       6527.33       6435.72        53.10 o                         
   7   1   3       1978.27       1957.80        24.36 o                         
   9   1   3        241.62        334.07        18.59 o                         
  11   1   3         10.60          6.27        11.49 o                         
  13   1   3         63.00         41.09        14.17 o                         
  15   1   3        181.12        205.57        15.43 o                         
  17   1   3          1.10         15.60        17.68 o                         
  19   1   3          7.91         -1.58        15.87 o                         
  21   1   3         30.69         30.45        15.00 o                         
 -22   2   3        113.79        157.21        17.35 o                         
 -20   2   3         29.09         36.02        13.81 o                         
 -18   2   3          0.55          5.73        10.58 o                         
 -16   2   3        610.46        662.56        26.80 o                         
 -14   2   3         54.73         84.81        10.79 o                         
 -12   2   3          0.41          0.60         8.72 o                         
 -10   2   3         48.42         66.66         9.85 o                         
  -8   2   3        115.78        111.68         9.99 o                         
  -6   2   3         40.33         16.25         7.16 o                         
  -4   2   3      37020.28      37753.37       213.49 o                         
  -2   2   3      64819.16      70867.91       682.91 o                         
   0   2   3        796.72        918.08        13.00 o                         
   2   2   3       2054.97       1928.90        19.27 o                         
   4   2   3        199.61        234.51         9.67 o                         
   6   2   3       2741.67       2745.25        25.65 o                         
   8   2   3         47.51         76.97        10.37 o                         
  10   2   3         38.22         20.61        10.91 o                         
  12   2   3         12.26         14.05        12.60 o                         
  14   2   3       1316.07       1242.47        28.46 o                         
  16   2   3        388.40        364.72        15.95 o                         
  18   2   3        259.99        273.52        20.77 o                         
  20   2   3         29.72          6.08        14.37 o                         
 -21   3   3          2.28        -14.79        14.79 o                         
 -19   3   3          4.68          9.84        10.35 o                         
 -17   3   3          3.29          7.37        11.64 o                         
 -15   3   3        351.30        358.65        13.41 o                         
 -13   3   3          0.18         12.80        11.69 o                         
 -11   3   3        481.94        475.95        14.70 o                         
  -9   3   3        626.16        728.46        14.98 o                         
  -7   3   3       1101.52       1115.65        15.21 o                         
  -5   3   3       8629.89       8566.11        47.34 o                         
  -3   3   3        772.34        722.76        15.53 o                         
  -1   3   3        990.08        979.13        14.23 o                         
   1   3   3       1722.53       1716.78        18.84 o                         
   3   3   3        131.17        152.50        10.28 o                         
   5   3   3        801.49        776.05        15.42 o                         
   7   3   3         62.33        110.48         8.90 o                         
   9   3   3        309.88        326.81        14.86 o                         
  11   3   3          6.36         41.49        12.51 o                         
  13   3   3        177.64        187.88        16.07 o                         
  15   3   3         24.47         25.58        16.73 o                         
  17   3   3         99.62        131.28        20.77 o                         
  19   3   3          4.73         32.51        15.38 o                         
 -22   4   3          1.93         -1.74        42.32 o                         
 -20   4   3        260.21        267.80        19.29 o                         
 -18   4   3         29.61         34.83        13.11 o                         
 -16   4   3        543.68        595.04        20.94 o                         
 -14   4   3         24.05         25.40        12.56 o                         
 -12   4   3        338.56        401.20        14.29 o                         
 -10   4   3        123.10        127.48        10.27 o                         
  -8   4   3        340.37        389.64        11.45 o                         
  -6   4   3       1412.16       1288.42        16.07 o                         
  -4   4   3       4400.77       4316.85        30.46 o                         
  -2   4   3        853.25        910.45        16.54 o                         
   0   4   3         77.83         82.17         7.36 o                         
   2   4   3        360.43        464.50        18.03 o                         
   4   4   3        980.91        942.99        18.54 o                         
   6   4   3       3206.68       3208.92        28.55 o                         
   8   4   3          0.22         17.50         9.70 o                         
  10   4   3         18.13         43.51        10.13 o                         
  12   4   3       1484.85       1419.49        23.79 o                         
  14   4   3         65.80         59.89        14.52 o                         
  16   4   3         20.93         25.49        16.74 o                         
  18   4   3          6.88          7.14        15.80 o                         
  20   4   3         50.91         43.80        17.07 o                         
 -21   5   3         16.68         67.61        27.59 o                         
 -19   5   3        351.05        401.04        19.58 o                         
 -17   5   3         44.60         41.00        16.49 o                         
 -15   5   3          0.69          4.53        14.16 o                         
 -13   5   3       1609.67       1611.57        26.02 o                         
 -11   5   3         18.40         20.27        11.23 o                         
  -9   5   3        720.04        753.38        21.19 o                         
  -7   5   3        643.73        683.20        14.48 o                         
  -5   5   3        594.79        573.25        12.15 o                         
  -3   5   3         94.80        130.29        10.83 o                         
  -1   5   3        152.22        218.68        11.98 o                         
   1   5   3        117.87        115.80        10.37 o                         
   3   5   3       2600.08       2465.64        23.90 o                         
   5   5   3        857.53        876.36        18.32 o                         
   7   5   3          0.75         22.20         8.92 o                         
   9   5   3       1212.61       1217.86        19.84 o                         
  11   5   3        743.59        741.00        21.65 o                         
  13   5   3         46.34         63.16        14.23 o                         
  15   5   3        212.30        230.83        17.50 o                         
  17   5   3          0.53          7.02        17.57 o                         
  19   5   3          0.76         11.41        16.61 o                         
 -20   6   3         38.61         34.81        47.45 o                         
 -18   6   3          0.80         -4.49        16.48 o                         
 -16   6   3        117.61        146.12        16.90 o                         
 -14   6   3         48.59         72.81        14.51 o                         
 -12   6   3         92.65        101.82        13.33 o                         
 -10   6   3        360.51        376.71        16.01 o                         
  -8   6   3          4.68          1.34         9.91 o                         
  -6   6   3        951.25        858.10        16.59 o                         
  -4   6   3          7.94         12.38         8.88 o                         
  -2   6   3        961.00        953.99        19.29 o                         
   0   6   3          7.16         13.12         9.97 o                         
   2   6   3          0.18         23.80        12.84 o                         
   4   6   3        226.28        262.07        16.38 o                         
   6   6   3         28.96         43.68        11.60 o                         
   8   6   3        122.52        127.58        10.28 o                         
  10   6   3          9.73          4.33        11.15 o                         
  12   6   3         20.42         28.13        12.67 o                         
  14   6   3        126.89         93.39        16.77 o                         
  16   6   3          9.79         11.80        21.03 o                         
  18   6   3         18.46          4.50        20.88 o                         
 -17   7   3        130.71        141.16        18.42 o                         
 -15   7   3          0.12         33.03        14.78 o                         
 -13   7   3        239.46        245.59        15.70 o                         
 -11   7   3       1037.70        985.60        26.87 o                         
  -9   7   3         30.50         42.82        11.73 o                         
  -7   7   3         63.83         67.14        10.14 o                         
  -5   7   3        158.41        150.72        10.65 o                         
  -3   7   3         16.86         13.33        12.38 o                         
  -1   7   3       1265.44       1257.81        22.15 o                         
   1   7   3        103.66        103.58        11.69 o                         
   3   7   3          6.15         31.89        14.42 o                         
   5   7   3       3097.40       2892.44        38.65 o                         
   7   7   3        250.61        263.39        15.07 o                         
   9   7   3        213.02        221.27        12.20 o                         
  11   7   3         85.69        108.32        14.83 o                         
  13   7   3        103.15        104.72        13.78 o                         
  15   7   3          1.66          1.23        15.42 o                         
 -16   8   3          2.22         12.41        16.67 o                         
 -14   8   3        252.67        183.51        17.57 o                         
 -12   8   3        221.87        223.06        17.03 o                         
 -10   8   3        447.86        408.40        21.75 o                         
  -8   8   3         10.03         17.27        13.71 o                         
  -6   8   3        420.81        472.56        20.29 o                         
  -4   8   3        197.14        204.37        14.62 o                         
  -2   8   3        570.24        608.03        21.86 o                         
   0   8   3         20.97         38.56        12.04 o                         
   2   8   3         36.14         60.85        15.98 o                         
   4   8   3        742.27        741.28        24.25 o                         
   6   8   3        869.20        945.96        26.87 o                         
   8   8   3        349.29        369.51        21.81 o                         
  10   8   3         18.97         58.44        19.31 o                         
  12   8   3          1.33          6.81        14.62 o                         
  14   8   3         81.45         71.29        13.50 o                         
 -13   9   3         14.66         39.78        15.26 o                         
 -11   9   3         97.17         88.98        12.16 o                         
  -9   9   3        286.35        305.12        19.34 o                         
  -7   9   3          5.30         25.01        14.70 o                         
  -5   9   3        879.62        846.48        41.19 o                         
  -3   9   3          1.43         16.01        16.69 o                         
  -1   9   3        371.13        368.11        19.21 o                         
   1   9   3        569.84        565.74        29.47 o                         
   3   9   3         60.79         34.17        17.17 o                         
   5   9   3        417.37        391.94        23.06 o                         
   7   9   3        442.88        506.36        22.91 o                         
   9   9   3         24.95          5.38        20.58 o                         
  11   9   3        409.95        398.52        26.94 o                         
 -10  10   3         64.49         50.97        19.63 o                         
  -8  10   3         14.22         -8.96        14.82 o                         
  -6  10   3          9.32          5.10        15.22 o                         
  -4  10   3        422.11        454.44        24.49 o                         
  -2  10   3        475.83        559.02        24.35 o                         
   0  10   3        368.02        470.82        25.36 o                         
   2  10   3         87.89        109.80        17.05 o                         
   4  10   3          8.35          6.36        16.86 o                         
   6  10   3        213.82        243.44        22.02 o                         
   8  10   3         86.88         96.47        19.33 o                         
  -5  11   3          0.55        -18.21        18.21 o                         
  -3  11   3          0.12         17.91        13.15 o                         
  -1  11   3         38.36         39.09        14.06 o                         
   1  11   3         29.43         50.32        19.18 o                         
   3  11   3         54.12         75.09        13.20 o                         
 -22   0   4         44.62         50.72        24.32 o                         
 -20   0   4        323.47        371.25        28.31 o                         
 -18   0   4         22.20         24.68        13.26 o                         
 -16   0   4        102.80        137.01        15.65 o                         
 -14   0   4          0.60         29.28        13.46 o                         
 -12   0   4       2201.26       2196.37        35.50 o                         
 -10   0   4        660.79        707.27        26.35 o                         
  -8   0   4       8892.12       8468.01       101.23 o                         
  -6   0   4       2088.04       2075.18        34.81 o                         
  -4   0   4       2080.38       1981.29        25.58 o                         
  -2   0   4         15.66         17.64        10.98 o                         
   0   0   4       3064.51       3041.61        38.06 o                         
   2   0   4      36089.13      37531.36       308.43 o                         
   4   0   4       1251.28       1180.83        30.94 o                         
   6   0   4       1294.65       1101.81        25.34 o                         
   8   0   4       6124.27       6209.38        70.89 o                         
  10   0   4         11.11         19.93        10.12 o                         
  12   0   4          6.03          2.59         9.93 o                         
  14   0   4        482.66        453.17        26.92 o                         
  16   0   4        126.58        104.19        29.63 o                         
  18   0   4         50.00         50.18        34.31 o                         
  20   0   4         27.69          5.43        26.11 o                         
 -23   1   4        139.24        174.18        18.34 o                         
 -21   1   4          1.88         -0.12        13.17 o                         
 -19   1   4        573.52        595.18        22.83 o                         
 -17   1   4        666.13        690.25        22.73 o                         
 -15   1   4        348.76        374.72        13.88 o                         
 -13   1   4       1760.79       1743.47        22.87 o                         
 -11   1   4       1373.81       1444.10        19.71 o                         
  -9   1   4       6554.27       6590.94        44.91 o                         
  -7   1   4       9503.37       8766.74        52.35 o                         
  -5   1   4        129.15        154.39         8.20 o                         
  -3   1   4       7636.69       6933.83        41.58 o                         
  -1   1   4        278.94        300.88        12.52 o                         
   1   1   4       7028.81       6606.12        40.77 o                         
   3   1   4      14830.60      14794.62        94.10 o                         
   5   1   4        298.23        342.15        14.74 o                         
   7   1   4        616.80        645.97        17.19 o                         
   9   1   4        265.70        338.26        16.19 o                         
  11   1   4        714.62        804.50        23.91 o                         
  13   1   4         19.85         21.80        14.84 o                         
  15   1   4         64.61         60.65        15.73 o                         
  17   1   4          3.37        -16.00        16.00 o                         
  19   1   4          1.53          0.48        14.42 o                         
  21   1   4         84.14         58.58        69.39 o                         
 -22   2   4        156.02        131.99        23.68 o                         
 -20   2   4         17.88         11.16        12.79 o                         
 -18   2   4       1429.56       1410.48        30.04 o                         
 -16   2   4         13.11         22.09        12.61 o                         
 -14   2   4       1013.64        981.49        19.94 o                         
 -12   2   4        747.12        755.21        16.46 o                         
 -10   2   4        554.84        658.86        14.67 o                         
  -8   2   4        138.21        164.04         8.42 o                         
  -6   2   4      11524.53      11864.00        61.85 o                         
  -4   2   4         22.84         31.18         7.94 o                         
  -2   2   4       1953.98       2062.67        20.37 o                         
   0   2   4       4737.64       4513.54        30.49 o                         
   2   2   4       1147.01       1255.05        15.63 o                         
   4   2   4       4797.26       4873.90        36.61 o                         
   6   2   4        111.96        161.86        13.35 o                         
   8   2   4        144.47        152.00        11.70 o                         
  10   2   4        403.57        468.08        16.29 o                         
  12   2   4          1.53         39.17        15.70 o                         
  14   2   4          8.52         13.97        15.68 o                         
  16   2   4          0.38          8.57        17.95 o                         
  18   2   4         48.01         61.77        14.65 o                         
  20   2   4          4.12         -0.95        15.23 o                         
 -21   3   4        105.48        131.18        15.40 o                         
 -19   3   4        409.71        413.82        18.16 o                         
 -17   3   4          6.90          6.25        12.05 o                         
 -15   3   4        468.33        465.39        16.68 o                         
 -13   3   4        118.40        118.18        12.86 o                         
 -11   3   4       1666.68       1579.05        21.59 o                         
  -9   3   4       1730.04       1663.76        17.83 o                         
  -7   3   4         66.98         69.45         8.13 o                         
  -5   3   4       1022.56        907.03        15.15 o                         
  -3   3   4      14981.68      15254.87        92.07 o                         
  -1   3   4       4515.66       4550.87        32.49 o                         
   1   3   4          0.62         -0.13         8.87 o                         
   3   3   4       2095.76       2101.68        23.72 o                         
   5   3   4         84.18         98.81         9.83 o                         
   7   3   4       2171.84       2051.57        23.20 o                         
   9   3   4         24.18         10.98        10.99 o                         
  11   3   4         67.72         67.09        15.02 o                         
  13   3   4         19.03          1.65        17.01 o                         
  15   3   4        200.74        182.63        21.49 o                         
  17   3   4        413.47        364.23        21.48 o                         
  19   3   4          0.89          4.54        17.22 o                         
 -22   4   4          6.69         28.37        50.38 o                         
 -20   4   4         44.05         49.36        14.56 o                         
 -18   4   4        544.44        623.92        20.66 o                         
 -16   4   4          8.27          8.49        13.22 o                         
 -14   4   4       1275.39       1221.93        22.43 o                         
 -12   4   4        566.00        581.73        17.73 o                         
 -10   4   4        361.16        406.40        12.60 o                         
  -8   4   4          2.68         21.62         8.45 o                         
  -6   4   4        681.19        706.77        14.88 o                         
  -4   4   4       7164.44       7044.56        46.42 o                         
  -2   4   4          1.15         17.27         8.19 o                         
   0   4   4        745.27        777.65        15.41 o                         
   2   4   4       2248.69       2284.78        23.77 o                         
   4   4   4         98.19         85.06        11.11 o                         
   6   4   4         67.87         86.65        10.08 o                         
   8   4   4       4484.70       4367.97        36.05 o                         
  10   4   4       1138.10       1166.07        28.23 o                         
  12   4   4        423.86        460.08        18.27 o                         
  14   4   4        431.76        465.16        23.67 o                         
  16   4   4        278.88        278.36        21.06 o                         
  18   4   4         32.14         31.34        18.43 o                         
 -21   5   4          2.32         11.50        13.19 o                         
 -19   5   4         53.36         62.18        14.66 o                         
 -17   5   4        153.18        151.91        16.98 o                         
 -15   5   4          5.30         15.59        14.02 o                         
 -13   5   4       1307.34       1205.32        23.01 o                         
 -11   5   4         73.66        100.19        11.58 o                         
  -9   5   4       1115.02       1061.66        17.68 o                         
  -7   5   4       1781.67       1765.12        19.00 o                         
  -5   5   4        126.95        203.09        10.76 o                         
  -3   5   4        295.61        349.96        11.85 o                         
  -1   5   4       5943.22       5495.77        43.44 o                         
   1   5   4       3296.88       3194.16        33.41 o                         
   3   5   4        618.08        586.05        16.93 o                         
   5   5   4          1.17         26.57        11.30 o                         
   7   5   4        580.58        569.38        22.43 o                         
   9   5   4        205.36        258.81        12.58 o                         
  11   5   4         23.18         30.79        13.94 o                         
  13   5   4          4.56         16.53        14.05 o                         
  15   5   4         14.23          9.83        16.46 o                         
  17   5   4         77.00         86.92        18.02 o                         
 -20   6   4         23.19          6.89        42.99 o                         
 -18   6   4         76.19         86.22        17.41 o                         
 -16   6   4          0.21         -1.17        16.33 o                         
 -14   6   4          3.95          2.47        13.54 o                         
 -12   6   4       1570.30       1487.47        25.49 o                         
 -10   6   4        558.80        568.51        18.48 o                         
  -8   6   4         12.40         29.80         9.46 o                         
  -6   6   4          0.90         24.71         9.84 o                         
  -4   6   4        403.33        414.79        13.59 o                         
  -2   6   4       1850.53       1764.27        26.76 o                         
   0   6   4         45.36         58.42        10.52 o                         
   2   6   4       2663.44       2636.38        33.16 o                         
   4   6   4         75.09         80.77         8.51 o                         
   6   6   4        380.38        383.81        15.75 o                         
   8   6   4        520.09        547.42        17.02 o                         
  10   6   4        236.96        223.33        13.80 o                         
  12   6   4        546.61        501.17        19.19 o                         
  14   6   4         66.83         54.57        16.30 o                         
  16   6   4        136.70        172.40        21.05 o                         
 -17   7   4         64.98         90.04        17.66 o                         
 -15   7   4          1.20          4.26        14.93 o                         
 -13   7   4        123.57        125.05        14.50 o                         
 -11   7   4         39.94         48.67        12.13 o                         
  -9   7   4          5.92         -9.74         9.74 o                         
  -7   7   4         24.31         12.53        10.88 o                         
  -5   7   4        109.37        102.75        11.30 o                         
  -3   7   4        414.76        426.44        25.30 o                         
  -1   7   4         94.09         88.73        14.27 o                         
   1   7   4        814.66        853.69        23.12 o                         
   3   7   4       1316.46       1257.87        25.42 o                         
   5   7   4        113.03        135.28        16.17 o                         
   7   7   4        515.35        564.85        19.33 o                         
   9   7   4         18.57         25.41        12.99 o                         
  11   7   4         79.23         99.82        11.04 o                         
  13   7   4        151.33        172.38        15.16 o                         
  15   7   4        274.81        319.80        18.14 o                         
 -16   8   4          4.59        -11.04        15.99 o                         
 -14   8   4        100.77         91.82        15.48 o                         
 -12   8   4          1.42         35.51        16.41 o                         
 -10   8   4         14.27         17.85        13.14 o                         
  -8   8   4         26.68         23.44        12.88 o                         
  -6   8   4        260.14        290.62        18.58 o                         
  -4   8   4       1101.52       1107.47        30.54 o                         
  -2   8   4          0.29         18.08        12.36 o                         
   0   8   4       1252.69       1195.78        27.22 o                         
   2   8   4         35.91         44.44        16.44 o                         
   4   8   4        160.29        185.51        17.73 o                         
   6   8   4        208.27        216.98        19.39 o                         
   8   8   4          5.67          5.27         9.78 o                         
  10   8   4         31.94         28.14        19.64 o                         
  12   8   4        144.14        104.43        22.40 o                         
  14   8   4         32.92         63.06        17.04 o                         
 -13   9   4         51.72         20.52        14.56 o                         
 -11   9   4         34.65         25.98        13.96 o                         
  -9   9   4          1.08          0.59        12.66 o                         
  -7   9   4        258.82        280.86        20.12 o                         
  -5   9   4        418.68        498.51        20.48 o                         
  -3   9   4          9.43         35.51        12.55 o                         
  -1   9   4        297.03        265.40        22.29 o                         
   1   9   4         25.27         42.27        17.37 o                         
   3   9   4        245.60        227.93        20.54 o                         
   5   9   4         35.62         18.80        16.62 o                         
   7   9   4         51.93         64.50        21.55 o                         
   9   9   4         37.06         52.35        16.53 o                         
  11   9   4         16.33         46.74        16.20 o                         
 -10  10   4         47.40         28.07        16.04 o                         
  -8  10   4        283.69        300.73        19.80 o                         
  -6  10   4        188.96        160.40        20.20 o                         
  -4  10   4          0.15          5.35        13.24 o                         
  -2  10   4        214.25        235.16        15.69 o                         
   0  10   4        450.55        398.01        19.86 o                         
   2  10   4        160.76        154.87        18.90 o                         
   4  10   4         95.37         87.71        20.49 o                         
   6  10   4          5.58         23.77        19.87 o                         
   8  10   4         44.69         56.16        18.79 o                         
  -5  11   4          3.25         76.34        73.31 o                         
  -3  11   4         70.21         39.60        18.35 o                         
  -1  11   4         84.79         91.93        18.56 o                         
   1  11   4          2.41         38.65        18.40 o                         
 -23   1   5          2.53          7.21        17.14 o                         
 -21   1   5        619.83        686.00        30.70 o                         
 -19   1   5        353.43        405.06        21.79 o                         
 -17   1   5         61.28         68.47        12.93 o                         
 -15   1   5        711.60        774.84        18.91 o                         
 -13   1   5        949.99        964.07        19.08 o                         
 -11   1   5        251.85        261.94        11.34 o                         
  -9   1   5       2494.75       2566.44        23.31 o                         
  -7   1   5       1607.18       1661.29        18.95 o                         
  -5   1   5        450.46        535.14        14.99 o                         
  -3   1   5      10286.55       9995.31        61.26 o                         
  -1   1   5       1145.59       1290.95        14.56 o                         
   1   1   5       9772.86       9317.88        55.77 o                         
   3   1   5       1000.05        966.88        17.16 o                         
   5   1   5       1035.41       1057.42        17.59 o                         
   7   1   5       3078.37       3052.58        31.91 o                         
   9   1   5        111.76        127.96         8.28 o                         
  11   1   5        277.94        297.80        17.43 o                         
  13   1   5         50.81         44.26        11.94 o                         
  15   1   5          0.94         -4.61        13.75 o                         
  17   1   5         16.50         -4.20        21.37 o                         
  19   1   5         16.81         24.72        21.34 o                         
 -22   2   5         73.73         51.29        14.26 o                         
 -20   2   5         16.09          6.45        14.22 o                         
 -18   2   5          9.26         34.87        13.35 o                         
 -16   2   5       1230.38       1252.20        24.46 o                         
 -14   2   5        425.20        490.65        16.75 o                         
 -12   2   5          6.67          8.09        11.56 o                         
 -10   2   5        562.36        609.86        14.00 o                         
  -8   2   5        177.26        237.19         9.74 o                         
  -6   2   5       1276.42       1320.33        16.62 o                         
  -4   2   5       1434.14       1431.17        16.81 o                         
  -2   2   5        495.73        632.87        16.46 o                         
   0   2   5        102.86        136.13         8.72 o                         
   2   2   5          1.63          0.99         8.32 o                         
   4   2   5       5988.25       6020.62        41.53 o                         
   6   2   5         92.96         79.20         9.23 o                         
   8   2   5       1673.91       1787.77        23.87 o                         
  10   2   5          0.00          6.57        13.59 o                         
  12   2   5          9.31         15.49        14.99 o                         
  14   2   5          0.01         23.13        16.90 o                         
  16   2   5          0.50        -11.94        16.63 o                         
  18   2   5         43.61         29.51        14.52 o                         
  20   2   5         10.93          7.21        28.06 o                         
 -21   3   5        368.69        417.57        20.11 o                         
 -19   3   5         79.87         69.56        14.10 o                         
 -17   3   5         52.35         24.73        14.18 o                         
 -15   3   5        475.64        516.41        19.04 o                         
 -13   3   5        131.16        115.88        12.19 o                         
 -11   3   5        332.93        357.56        12.64 o                         
  -9   3   5        607.56        633.77        13.21 o                         
  -7   3   5        520.75        505.02        12.97 o                         
  -5   3   5       4079.27       3933.58        27.64 o                         
  -3   3   5       1984.87       1877.90        22.91 o                         
  -1   3   5        421.26        477.17        12.58 o                         
   1   3   5       3564.65       3614.15        28.35 o                         
   3   3   5       4483.48       4559.55        38.56 o                         
   5   3   5         74.83         95.23         9.48 o                         
   7   3   5          2.18          1.23         9.06 o                         
   9   3   5         39.46         69.26         9.57 o                         
  11   3   5         53.20         49.87        11.69 o                         
  13   3   5          5.86          2.92        16.92 o                         
  15   3   5         47.25         38.48        17.69 o                         
  17   3   5          0.06        -11.98        17.26 o                         
  19   3   5          8.31        -15.28        15.97 o                         
 -22   4   5         24.36         14.55        14.65 o                         
 -20   4   5         54.22         56.91        13.32 o                         
 -18   4   5         10.04         52.23        12.89 o                         
 -16   4   5       2170.27       1964.74        29.14 o                         
 -14   4   5        126.41        152.72        14.42 o                         
 -12   4   5        486.44        561.96        17.32 o                         
 -10   4   5          0.29          7.13         9.30 o                         
  -8   4   5       4368.62       4307.15        32.98 o                         
  -6   4   5      16281.73      15785.52        85.03 o                         
  -4   4   5        921.06        842.65        17.30 o                         
  -2   4   5        965.29        832.69        15.33 o                         
   0   4   5       1708.34       1708.39        19.07 o                         
   2   4   5         19.10         52.62         9.24 o                         
   4   4   5        155.52        161.29        12.97 o                         
   6   4   5       1563.68       1457.97        21.19 o                         
   8   4   5         32.08         39.65        10.19 o                         
  10   4   5         44.81         33.90        11.79 o                         
  12   4   5       1190.05       1118.61        26.28 o                         
  14   4   5        327.53        346.90        23.75 o                         
  16   4   5        118.41        101.12        23.33 o                         
  18   4   5         25.68          3.01        18.37 o                         
 -21   5   5         82.55         64.15        18.30 o                         
 -19   5   5         28.71         39.58        14.65 o                         
 -17   5   5         45.80         38.65        15.02 o                         
 -15   5   5        950.76        938.66        23.89 o                         
 -13   5   5          1.06         40.82        12.90 o                         
 -11   5   5        258.09        267.11        13.56 o                         
  -9   5   5          6.82          6.64         9.21 o                         
  -7   5   5       7443.21       7326.08        49.34 o                         
  -5   5   5          0.43         18.80         9.81 o                         
  -3   5   5         14.84         15.49         8.82 o                         
  -1   5   5        313.77        283.28        12.43 o                         
   1   5   5        375.63        419.60        16.07 o                         
   3   5   5        953.83        988.79        18.09 o                         
   5   5   5       1469.01       1463.88        23.46 o                         
   7   5   5          2.26          2.17        12.23 o                         
   9   5   5          4.55         20.90        11.58 o                         
  11   5   5        522.34        469.22        20.49 o                         
  13   5   5        322.88        287.65        17.52 o                         
  15   5   5          0.06          4.58        12.99 o                         
  17   5   5          6.91         24.92        19.38 o                         
 -20   6   5          0.71         62.51        43.83 o                         
 -18   6   5          0.01         -9.42        15.49 o                         
 -16   6   5        169.05        155.46        17.29 o                         
 -14   6   5        124.87         77.52        13.87 o                         
 -12   6   5          1.19          9.35        11.84 o                         
 -10   6   5         69.48         90.62        12.58 o                         
  -8   6   5        542.75        614.51        16.02 o                         
  -6   6   5       1351.71       1295.92        20.33 o                         
  -4   6   5          0.27         -2.96         9.65 o                         
  -2   6   5        237.25        271.79        13.79 o                         
   0   6   5         57.95         50.58        13.68 o                         
   2   6   5         78.44         80.27        13.74 o                         
   4   6   5        298.04        304.67        12.48 o                         
   6   6   5        244.94        257.57        13.77 o                         
   8   6   5        667.72        672.56        19.31 o                         
  10   6   5          1.91         21.47         9.71 o                         
  12   6   5         61.14         77.47        13.42 o                         
  14   6   5          1.20         14.56        13.89 o                         
  16   6   5         43.39         35.50        14.59 o                         
 -17   7   5        135.80        100.52        17.82 o                         
 -15   7   5        434.85        503.17        20.92 o                         
 -13   7   5         52.21         42.48        13.37 o                         
 -11   7   5         61.69         54.53        12.65 o                         
  -9   7   5        750.34        686.35        20.38 o                         
  -7   7   5        296.04        330.03        17.14 o                         
  -5   7   5        162.37        177.78        13.42 o                         
  -3   7   5        114.63        140.97        13.26 o                         
  -1   7   5         66.30         63.49        12.06 o                         
   1   7   5       1403.41       1403.33        33.11 o                         
   3   7   5        234.63        258.76        18.59 o                         
   5   7   5        872.77        888.81        26.44 o                         
   7   7   5        490.47        514.48        18.07 o                         
   9   7   5        168.28        179.61        16.37 o                         
  11   7   5        624.65        610.01        23.11 o                         
  13   7   5         52.79         35.57        15.35 o                         
  15   7   5         19.87         28.33        14.20 o                         
 -16   8   5        102.14         90.91        16.41 o                         
 -14   8   5         47.65         41.35        15.41 o                         
 -12   8   5        291.70        314.27        17.83 o                         
 -10   8   5         23.25         28.40        12.84 o                         
  -8   8   5        531.55        536.38        22.03 o                         
  -6   8   5         84.60        102.17        13.25 o                         
  -4   8   5        444.35        442.59        18.68 o                         
  -2   8   5       1038.35       1025.78        25.18 o                         
   0   8   5        110.73        140.85        17.99 o                         
   2   8   5        370.75        341.76        19.93 o                         
   4   8   5        725.91        769.55        26.96 o                         
   6   8   5         10.59         20.07        16.64 o                         
   8   8   5         43.19         58.42        21.36 o                         
  10   8   5         56.07         56.13        13.39 o                         
  12   8   5        353.60        357.97        24.22 o                         
 -13   9   5          9.84         35.22        19.57 o                         
 -11   9   5          4.53         12.75        14.00 o                         
  -9   9   5        112.31        109.60        14.41 o                         
  -7   9   5        147.09        175.12        13.68 o                         
  -5   9   5         47.70         29.06        13.41 o                         
  -3   9   5        816.91        846.02        27.37 o                         
  -1   9   5         42.75         89.30        17.78 o                         
   1   9   5         73.48         79.90        18.70 o                         
   3   9   5         15.31         39.09        16.81 o                         
   5   9   5        185.67        151.65        24.61 o                         
   7   9   5         28.77         35.87        16.90 o                         
   9   9   5         12.34         32.76        17.31 o                         
  11   9   5          2.22         17.28        12.96 o                         
 -10  10   5          9.54         -4.47        14.04 o                         
  -8  10   5         56.25         94.75        18.35 o                         
  -6  10   5          0.25         10.83        15.77 o                         
  -4  10   5         17.18         14.76        11.98 o                         
  -2  10   5        336.68        324.44        20.11 o                         
   0  10   5        375.64        336.59        20.44 o                         
   2  10   5        126.28        121.00        17.27 o                         
   4  10   5         25.46         51.87        19.72 o                         
   6  10   5        261.07        293.12        23.42 o                         
   8  10   5         22.28        118.75        89.06 o                         
  -3  11   5          0.37         31.50        66.04 o                         
  -1  11   5         16.60         27.65        40.36 o                         
 -22   0   6          0.00        -24.00        24.00 o                         
 -20   0   6         16.74         48.23        24.90 o                         
 -18   0   6          1.18        -27.16        27.16 o                         
 -16   0   6        285.93        382.51        30.92 o                         
 -14   0   6        751.38        750.10        27.67 o                         
 -12   0   6         41.34         65.17        16.91 o                         
 -10   0   6      12238.75      12759.16       111.27 o                         
  -8   0   6       3959.51       3960.24        43.59 o                         
  -6   0   6      18817.80      18778.93       174.19 o                         
  -4   0   6       2320.95       2227.56        29.20 o                         
  -2   0   6       2974.55       2707.42        35.07 o                         
   0   0   6       2102.24       1961.05        32.98 o                         
   2   0   6       1275.74       1275.67        25.55 o                         
   4   0   6       8392.54       8411.92        89.39 o                         
   6   0   6       5737.70       5563.09        70.17 o                         
   8   0   6        101.04        149.42        25.47 o                         
  10   0   6        252.07        281.05        19.79 o                         
  12   0   6       1589.82       1609.78        36.51 o                         
  14   0   6        364.14        399.09        57.54 o                         
  16   0   6         59.48          5.20        33.72 o                         
  18   0   6          3.51         54.14        31.53 o                         
  20   0   6         28.96         95.12       100.57 o                         
 -23   1   6          0.01          4.60        17.94 o                         
 -21   1   6        144.61        150.34        19.18 o                         
 -19   1   6         85.98         81.22        20.00 o                         
 -17   1   6        169.85        197.16        17.71 o                         
 -15   1   6        261.49        273.85        16.49 o                         
 -13   1   6        574.55        604.94        13.26 o                         
 -11   1   6        937.43        926.82        17.36 o                         
  -9   1   6         59.01         85.58        10.50 o                         
  -7   1   6       6951.81       6720.77        44.52 o                         
  -5   1   6         39.27         65.13         9.24 o                         
  -3   1   6         17.87         12.81         9.78 o                         
  -1   1   6          9.17         -0.75         8.42 o                         
   1   1   6        520.79        532.71        13.68 o                         
   3   1   6       6768.16       6344.93        49.53 o                         
   5   1   6        260.75        307.38        16.87 o                         
   7   1   6        988.57        921.52        19.20 o                         
   9   1   6       1661.89       1663.41        23.03 o                         
  11   1   6        706.17        721.15        23.82 o                         
  13   1   6         37.02         51.02        17.66 o                         
  15   1   6         87.92         78.51        18.17 o                         
  17   1   6          0.24         -3.17        11.33 o                         
  19   1   6          0.61         39.07        39.10 o                         
 -22   2   6        163.58        239.91        21.16 o                         
 -20   2   6          3.81         25.82        12.51 o                         
 -18   2   6       1048.18       1019.94        25.21 o                         
 -16   2   6        868.47        882.40        26.35 o                         
 -14   2   6       1395.08       1303.08        23.32 o                         
 -12   2   6        273.49        302.04        13.59 o                         
 -10   2   6        864.15        818.80        15.50 o                         
  -8   2   6        157.19        157.80        10.43 o                         
  -6   2   6         59.08         58.23         8.33 o                         
  -4   2   6        668.18        722.41        15.90 o                         
  -2   2   6          4.67          3.38         8.58 o                         
   0   2   6       1038.44        980.88        14.09 o                         
   2   2   6          2.61         52.95         8.72 o                         
   4   2   6        697.26        759.60        15.29 o                         
   6   2   6       3324.03       3486.16        31.32 o                         
   8   2   6         13.20          8.02        10.42 o                         
  10   2   6        125.21        161.94        13.98 o                         
  12   2   6         44.27         39.85        16.51 o                         
  14   2   6        594.23        579.02        30.60 o                         
  16   2   6        272.64        258.06        21.03 o                         
  18   2   6          3.77         18.86        17.19 o                         
 -21   3   6        778.01        774.74        27.90 o                         
 -19   3   6          1.52        -12.26        12.26 o                         
 -17   3   6         81.53         56.30        14.41 o                         
 -15   3   6        987.12        956.86        23.91 o                         
 -13   3   6        107.38        132.16        11.80 o                         
 -11   3   6          5.50         12.43         7.96 o                         
  -9   3   6         70.97         86.68         9.81 o                         
  -7   3   6       1077.40       1030.24        16.84 o                         
  -5   3   6       6077.46       5913.62        38.08 o                         
  -3   3   6       5964.95       5781.62        41.09 o                         
  -1   3   6        118.13        163.05         9.34 o                         
   1   3   6       4791.35       4803.37        33.10 o                         
   3   3   6       1819.39       1846.29        20.28 o                         
   5   3   6       1711.42       1624.65        22.28 o                         
   7   3   6        181.96        177.03        11.75 o                         
   9   3   6        411.25        396.85        12.35 o                         
  11   3   6        812.08        781.64        23.98 o                         
  13   3   6        129.48        101.45        17.57 o                         
  15   3   6         69.39         31.44        18.01 o                         
  17   3   6         69.20         88.38        25.13 o                         
  19   3   6          6.04         -5.00        20.41 o                         
 -22   4   6         18.40         11.47        15.11 o                         
 -20   4   6          3.43          9.43        13.96 o                         
 -18   4   6        508.93        496.78        19.00 o                         
 -16   4   6        287.58        325.58        15.70 o                         
 -14   4   6        321.06        362.51        15.25 o                         
 -12   4   6         31.71         63.42        11.91 o                         
 -10   4   6        959.57        904.67        18.15 o                         
  -8   4   6      10245.45       9917.85        62.07 o                         
  -6   4   6       1251.68       1238.21        17.78 o                         
  -4   4   6        485.89        491.90        13.43 o                         
  -2   4   6       3902.38       3960.80        31.08 o                         
   0   4   6         88.13        130.15         9.47 o                         
   2   4   6       1513.48       1634.49        20.16 o                         
   4   4   6          0.26          7.00        11.28 o                         
   6   4   6        570.67        597.70        16.58 o                         
   8   4   6          4.60         13.25        10.39 o                         
  10   4   6          1.02         16.06         9.83 o                         
  12   4   6         48.04         42.55        12.20 o                         
  14   4   6        290.68        270.24        20.18 o                         
  16   4   6         94.66         75.18        19.48 o                         
  18   4   6          1.17        -19.01        19.01 o                         
 -21   5   6          0.22          3.86        13.34 o                         
 -19   5   6         59.27         88.10        14.31 o                         
 -17   5   6          0.12         13.55        14.27 o                         
 -15   5   6         11.73         23.01        13.09 o                         
 -13   5   6       2157.33       2003.32        26.99 o                         
 -11   5   6          5.29         31.90        10.75 o                         
  -9   5   6        109.35        169.14        11.44 o                         
  -7   5   6       1004.29        990.10        18.93 o                         
  -5   5   6        235.17        245.40        11.26 o                         
  -3   5   6         27.39         37.34         9.34 o                         
  -1   5   6       1050.99        946.68        15.11 o                         
   1   5   6        323.47        354.55        13.70 o                         
   3   5   6       3373.25       3401.39        30.96 o                         
   5   5   6        296.45        317.38        14.88 o                         
   7   5   6        327.87        393.08        19.09 o                         
   9   5   6        545.78        546.88        20.98 o                         
  11   5   6        506.32        457.57        19.38 o                         
  13   5   6         10.40         20.67        13.07 o                         
  15   5   6          2.72         16.84        13.43 o                         
  17   5   6          1.88         -4.68        19.41 o                         
 -20   6   6        106.62        159.27        45.24 o                         
 -18   6   6         66.68         49.39        16.11 o                         
 -16   6   6        384.75        363.56        20.25 o                         
 -14   6   6        194.96        194.85        15.60 o                         
 -12   6   6       1101.53       1055.89        23.14 o                         
 -10   6   6          9.64         12.04        11.48 o                         
  -8   6   6        374.91        380.84        14.26 o                         
  -6   6   6        599.09        641.66        16.88 o                         
  -4   6   6         83.36         71.95        11.71 o                         
  -2   6   6         14.84         33.84         9.34 o                         
   0   6   6         18.96         20.29        11.20 o                         
   2   6   6       1155.19       1143.18        26.18 o                         
   4   6   6        973.46        973.96        23.01 o                         
   6   6   6        245.79        239.10        13.89 o                         
   8   6   6       2039.89       2054.02        31.24 o                         
  10   6   6       1000.71       1054.70        25.60 o                         
  12   6   6         39.92         48.07        13.55 o                         
  14   6   6        138.72        104.58        14.46 o                         
  16   6   6         18.71         26.19        14.21 o                         
 -17   7   6         97.44         96.48        18.37 o                         
 -15   7   6         94.66         52.31        17.55 o                         
 -13   7   6         30.06         34.94        13.85 o                         
 -11   7   6         96.54         72.36        12.88 o                         
  -9   7   6        397.10        446.90        17.52 o                         
  -7   7   6        769.92        714.39        19.52 o                         
  -5   7   6         43.24         39.52        11.40 o                         
  -3   7   6       2916.05       2804.24        32.48 o                         
  -1   7   6        257.89        285.69        14.04 o                         
   1   7   6          3.76         10.37        16.45 o                         
   3   7   6       2042.15       1974.24        33.70 o                         
   5   7   6        549.06        547.63        25.18 o                         
   7   7   6        206.26        237.58        15.82 o                         
   9   7   6        776.17        804.26        26.89 o                         
  11   7   6        235.65        255.64        19.17 o                         
  13   7   6          2.11          5.21        15.45 o                         
  15   7   6         29.79         15.75       129.65 o                         
 -16   8   6         66.05         92.02        19.17 o                         
 -14   8   6        156.49        185.15        18.64 o                         
 -12   8   6         11.95         15.45        13.00 o                         
 -10   8   6         12.56         13.90        12.70 o                         
  -8   8   6        459.57        448.33        17.00 o                         
  -6   8   6        632.50        625.55        22.41 o                         
  -4   8   6         58.40         21.37        13.56 o                         
  -2   8   6       2993.79       2962.41        37.39 o                         
   0   8   6         17.79         30.24        15.61 o                         
   2   8   6        122.47        116.48        16.56 o                         
   4   8   6        108.39        118.41        17.84 o                         
   6   8   6         84.86        108.51        20.46 o                         
   8   8   6         71.22         88.57        17.37 o                         
  10   8   6         15.49         15.64        12.60 o                         
  12   8   6         83.30         65.17        15.94 o                         
 -13   9   6          5.45        -11.23        18.99 o                         
 -11   9   6         70.74         42.93        14.57 o                         
  -9   9   6          0.12        -12.76        13.46 o                         
  -7   9   6         14.17          5.81        11.87 o                         
  -5   9   6          8.20         16.28        12.17 o                         
  -3   9   6        208.41        224.46        18.77 o                         
  -1   9   6         41.42         26.72        19.05 o                         
   1   9   6         21.34         26.39        18.09 o                         
   3   9   6         14.38         39.74        18.68 o                         
   5   9   6         33.58         51.36        18.37 o                         
   7   9   6        431.31        463.16        25.75 o                         
   9   9   6         35.40         57.49        21.14 o                         
 -10  10   6         17.10         28.96        16.14 o                         
  -8  10   6         73.30        104.42        18.66 o                         
  -6  10   6         34.40         31.69        13.57 o                         
  -4  10   6          7.53         37.98        12.00 o                         
  -2  10   6          5.33         19.29        17.57 o                         
   0  10   6         18.66         -0.06        17.21 o                         
   2  10   6        173.84        178.25        20.31 o                         
   4  10   6        198.46        247.45        20.29 o                         
   6  10   6         26.57         29.26        21.52 o                         
 -23   1   7         45.91         46.77        21.45 o                         
 -21   1   7        265.85        212.47        25.40 o                         
 -19   1   7          8.45         13.68        17.50 o                         
 -17   1   7        310.84        332.60        29.51 o                         
 -15   1   7         27.96         27.60        13.55 o                         
 -13   1   7       2444.74       2464.66        30.99 o                         
 -11   1   7       2685.94       2747.96        26.39 o                         
  -9   1   7        226.12        284.08        12.90 o                         
  -7   1   7       2215.32       2396.64        22.24 o                         
  -5   1   7       3945.83       3663.37        28.81 o                         
  -3   1   7         81.07        100.83        10.23 o                         
  -1   1   7       3162.11       3211.82        27.70 o                         
   1   1   7       8423.86       8362.16        56.76 o                         
   3   1   7       9376.91       9587.43        65.14 o                         
   5   1   7       2337.71       2640.48        32.45 o                         
   7   1   7        347.26        358.41        15.85 o                         
   9   1   7        634.41        610.83        18.39 o                         
  11   1   7        252.69        248.44        12.82 o                         
  13   1   7        184.27        153.32        23.23 o                         
  15   1   7        110.05         92.60        16.45 o                         
  17   1   7          4.85        -27.95        27.95 o                         
  19   1   7          4.38          4.04        28.27 o                         
 -22   2   7         11.68         13.70        19.69 o                         
 -20   2   7        309.70        299.28        22.51 o                         
 -18   2   7         49.84         38.24        14.27 o                         
 -16   2   7        154.64        183.33        13.14 o                         
 -14   2   7        426.97        447.09        17.44 o                         
 -12   2   7       1261.84       1273.05        21.20 o                         
 -10   2   7       3410.91       3447.56        28.05 o                         
  -8   2   7        117.18        124.58         9.10 o                         
  -6   2   7        127.99        138.16         9.70 o                         
  -4   2   7         32.63         46.38        11.42 o                         
  -2   2   7        153.94        219.73         9.80 o                         
   0   2   7        117.41        162.08         9.83 o                         
   2   2   7          8.24          3.02         9.87 o                         
   4   2   7        491.16        483.21        12.56 o                         
   6   2   7          9.26          7.96         9.23 o                         
   8   2   7         77.77         94.75        11.11 o                         
  10   2   7        467.36        457.15        13.91 o                         
  12   2   7         69.47         53.16        17.21 o                         
  14   2   7        176.80        153.55        20.42 o                         
  16   2   7          7.25          9.44        18.50 o                         
  18   2   7         14.92         -0.48        19.61 o                         
 -21   3   7         12.46         15.19        13.01 o                         
 -19   3   7         65.93         53.50        14.99 o                         
 -17   3   7        152.02        225.26        20.39 o                         
 -15   3   7          8.90         16.20        13.83 o                         
 -13   3   7        191.51        181.70        11.41 o                         
 -11   3   7       1188.99       1145.54        18.38 o                         
  -9   3   7        737.16        692.07        15.17 o                         
  -7   3   7          5.31          9.88         9.33 o                         
  -5   3   7       1113.73       1134.55        20.92 o                         
  -3   3   7        193.66        232.25        11.51 o                         
  -1   3   7        779.75        858.95        15.63 o                         
   1   3   7        993.13       1002.46        16.39 o                         
   3   3   7          6.52          2.58         8.67 o                         
   5   3   7          0.02          8.36        11.26 o                         
   7   3   7         65.40        108.52        11.00 o                         
   9   3   7         16.63         29.48        10.49 o                         
  11   3   7         85.25         75.92        14.93 o                         
  13   3   7        255.22        260.88        19.54 o                         
  15   3   7         20.40         31.24        19.92 o                         
  17   3   7         69.99         67.06        20.53 o                         
 -22   4   7         27.64          0.75        52.02 o                         
 -20   4   7        294.34        350.14        21.82 o                         
 -18   4   7        105.67        131.20        16.84 o                         
 -16   4   7          4.85         -1.57        11.98 o                         
 -14   4   7        203.85        189.43        17.56 o                         
 -12   4   7       3180.05       2987.72        29.40 o                         
 -10   4   7        778.30        778.64        21.38 o                         
  -8   4   7         78.48         52.06        10.58 o                         
  -6   4   7       1567.63       1468.88        19.43 o                         
  -4   4   7       1732.23       1619.25        22.18 o                         
  -2   4   7       3524.98       3638.42        28.50 o                         
   0   4   7         29.91         44.03         9.10 o                         
   2   4   7       5701.83       5553.07        42.69 o                         
   4   4   7       1378.34       1271.92        20.92 o                         
   6   4   7        838.66        872.81        19.03 o                         
   8   4   7       1310.17       1248.54        22.36 o                         
  10   4   7        163.24        184.68        11.52 o                         
  12   4   7         16.17         21.43        15.07 o                         
  14   4   7          3.24         13.99        17.53 o                         
  16   4   7         16.22         62.90        21.34 o                         
 -21   5   7         10.05         35.02        14.27 o                         
 -19   5   7         26.92         23.71        16.04 o                         
 -17   5   7          0.02          1.53        16.72 o                         
 -15   5   7        187.25        188.73        16.56 o                         
 -13   5   7       1226.57       1123.39        22.25 o                         
 -11   5   7          3.50          5.50        10.87 o                         
  -9   5   7        621.00        673.97        20.43 o                         
  -7   5   7        102.70         99.35        11.51 o                         
  -5   5   7       1169.52       1183.67        19.43 o                         
  -3   5   7        653.30        681.82        17.67 o                         
  -1   5   7        192.95        227.44         9.24 o                         
   1   5   7         84.67        139.18        11.83 o                         
   3   5   7        345.83        354.91        12.70 o                         
   5   5   7        309.28        378.70        18.57 o                         
   7   5   7         14.24          7.95        12.57 o                         
   9   5   7        767.48        772.52        20.92 o                         
  11   5   7        300.87        302.23        18.43 o                         
  13   5   7          3.25         -0.88        17.70 o                         
  15   5   7          0.66        -17.36        17.36 o                         
  17   5   7          1.62        -52.71        74.52 o                         
 -18   6   7         82.85        130.32        17.81 o                         
 -16   6   7          9.16          0.47        16.42 o                         
 -14   6   7        335.31        357.71        18.50 o                         
 -12   6   7         52.07         62.51        12.44 o                         
 -10   6   7       1045.60       1061.08        21.52 o                         
  -8   6   7        406.97        420.39        16.10 o                         
  -6   6   7        197.33        216.37        13.09 o                         
  -4   6   7        138.01        131.57        11.23 o                         
  -2   6   7         78.56         74.73        10.14 o                         
   0   6   7          1.41         10.83         9.72 o                         
   2   6   7        196.21        216.43        12.83 o                         
   4   6   7        354.86        342.20        14.37 o                         
   6   6   7        675.00        704.32        23.00 o                         
   8   6   7          4.34          1.23        13.47 o                         
  10   6   7         33.12         39.00        12.60 o                         
  12   6   7        118.63        103.61        19.58 o                         
  14   6   7         66.13         46.66        14.10 o                         
 -17   7   7         29.12         -2.95        16.53 o                         
 -15   7   7        133.40        113.50        17.57 o                         
 -13   7   7        555.69        578.07        20.96 o                         
 -11   7   7        212.83        190.45        14.59 o                         
  -9   7   7        176.64        169.57        15.04 o                         
  -7   7   7        862.81        783.19        23.14 o                         
  -5   7   7         58.81         63.02        11.48 o                         
  -3   7   7         86.75        102.00        13.83 o                         
  -1   7   7         18.35         21.95        15.43 o                         
   1   7   7        568.00        618.02        23.50 o                         
   3   7   7        766.32        743.34        27.29 o                         
   5   7   7         55.06         58.65        15.69 o                         
   7   7   7        118.70        120.71        15.88 o                         
   9   7   7        355.79        335.28        19.98 o                         
  11   7   7         11.17         16.55        12.06 o                         
  13   7   7         20.95          3.79        20.35 o                         
 -16   8   7          0.88          1.44        19.08 o                         
 -14   8   7          5.63         -2.74        15.58 o                         
 -12   8   7        262.14        260.70        17.50 o                         
 -10   8   7        104.62         66.19        16.25 o                         
  -8   8   7        579.08        526.73        18.43 o                         
  -6   8   7        313.06        332.09        22.68 o                         
  -4   8   7         94.36         99.30        20.04 o                         
  -2   8   7       1213.04       1113.39        27.04 o                         
   0   8   7          5.91         15.50        16.32 o                         
   2   8   7         90.70        101.62        16.68 o                         
   4   8   7         97.12        129.20        17.77 o                         
   6   8   7          0.48         11.68        17.48 o                         
   8   8   7         46.96         15.61         9.28 o                         
  10   8   7          3.42         19.12        13.19 o                         
  12   8   7         11.54         49.22        22.96 o                         
 -13   9   7        138.50        130.58        19.15 o                         
 -11   9   7         74.36         75.16        15.57 o                         
  -9   9   7         10.18         15.12        14.10 o                         
  -7   9   7        231.44        217.68        16.53 o                         
  -5   9   7        490.96        481.57        19.96 o                         
  -3   9   7         83.18         86.96        16.99 o                         
  -1   9   7        430.07        451.73        23.89 o                         
   1   9   7          0.02         11.69        17.14 o                         
   3   9   7         36.89         22.68        17.91 o                         
   5   9   7         50.34         36.09        19.58 o                         
   7   9   7        461.39        474.28        27.85 o                         
   9   9   7         27.71         27.19        15.56 o                         
 -10  10   7          8.58         96.94        46.04 o                         
  -8  10   7         90.26         57.16        14.45 o                         
  -6  10   7          6.75         17.40        12.36 o                         
  -4  10   7          8.94         16.14        10.58 o                         
  -2  10   7         34.32         63.01        26.84 o                         
   0  10   7        115.84         97.45        20.97 o                         
   2  10   7        358.72        384.96        21.70 o                         
   4  10   7          1.10         -7.97        19.94 o                         
 -22   0   8         73.27         75.59        27.31 o                         
 -20   0   8         76.91         33.32        28.01 o                         
 -18   0   8        344.13        379.49        39.50 o                         
 -16   0   8        452.53        382.20        28.24 o                         
 -14   0   8          2.66          1.76        19.01 o                         
 -12   0   8         93.76        153.28        17.21 o                         
 -10   0   8       5564.00       5541.46        64.55 o                         
  -8   0   8        839.97        915.79        23.18 o                         
  -6   0   8        576.90        619.55        21.58 o                         
  -4   0   8       2040.14       2187.99        33.43 o                         
  -2   0   8       2165.76       2152.88        33.71 o                         
   0   0   8        864.33       1022.87        23.98 o                         
   2   0   8       3883.65       4199.40        49.70 o                         
   4   0   8       1675.25       1565.53        42.61 o                         
   6   0   8       6619.91       6465.46       121.78 o                         
   8   0   8          0.05          9.95        18.23 o                         
  10   0   8          0.00         35.57        18.09 o                         
  12   0   8         24.55         44.18        17.99 o                         
  14   0   8        143.91        164.44        35.65 o                         
  16   0   8          0.02        -27.37        43.97 o                         
  18   0   8         78.07         28.68        42.60 o                         
 -23   1   8         39.51         43.21        21.16 o                         
 -21   1   8         26.39         20.06        20.57 o                         
 -19   1   8         93.93        118.43        20.78 o                         
 -17   1   8        960.41        998.32        28.09 o                         
 -15   1   8        127.14        143.64        15.35 o                         
 -13   1   8        119.26        146.46        11.51 o                         
 -11   1   8        328.86        339.10        15.35 o                         
  -9   1   8         83.45         69.53         9.44 o                         
  -7   1   8         42.31         70.18        10.00 o                         
  -5   1   8       2017.84       1923.81        20.99 o                         
  -3   1   8        422.28        532.09        13.41 o                         
  -1   1   8       5794.83       6249.23        46.16 o                         
   1   1   8        423.13        501.12        12.89 o                         
   3   1   8       1192.67       1230.42        19.85 o                         
   5   1   8         35.71         25.55        11.73 o                         
   7   1   8          4.69         22.42        13.41 o                         
   9   1   8       2798.47       2754.50        36.03 o                         
  11   1   8          9.89         35.16        10.86 o                         
  13   1   8         61.21         75.50        18.94 o                         
  15   1   8         83.69         47.06        16.94 o                         
  17   1   8         30.97         22.55        24.64 o                         
 -22   2   8        116.86        128.08        24.53 o                         
 -20   2   8         40.05         48.35        19.29 o                         
 -18   2   8        518.83        503.23        25.49 o                         
 -16   2   8       1247.85       1210.77        28.25 o                         
 -14   2   8        213.52        229.95        14.15 o                         
 -12   2   8        292.14        325.55        13.92 o                         
 -10   2   8        279.24        313.39        11.50 o                         
  -8   2   8        299.37        332.58        11.20 o                         
  -6   2   8        233.40        241.85        11.16 o                         
  -4   2   8       2193.17       2358.89        25.06 o                         
  -2   2   8       8007.75       8241.62        51.46 o                         
   0   2   8          0.14         -9.81         9.81 o                         
   2   2   8        868.37        850.50        16.73 o                         
   4   2   8         68.68         97.43         9.24 o                         
   6   2   8         70.29         76.53        10.96 o                         
   8   2   8         85.65         80.34        14.31 o                         
  10   2   8       1059.00        961.15        21.75 o                         
  12   2   8         86.06         97.71        22.17 o                         
  14   2   8        360.31        349.40        24.37 o                         
  16   2   8         32.07         47.24        22.41 o                         
  18   2   8          0.20         -0.95        15.98 o                         
 -21   3   8        490.10        513.48        28.49 o                         
 -19   3   8        136.50        124.18        17.25 o                         
 -17   3   8       1148.57       1131.25        27.64 o                         
 -15   3   8        491.96        499.13        19.40 o                         
 -13   3   8         52.93         44.05        12.26 o                         
 -11   3   8        107.20        122.45        10.15 o                         
  -9   3   8       1067.38       1070.30        17.98 o                         
  -7   3   8        905.34        938.36        16.23 o                         
  -5   3   8         55.46         47.14        11.08 o                         
  -3   3   8        183.93        187.10        11.01 o                         
  -1   3   8       4593.66       4608.18        35.36 o                         
   1   3   8        958.50       1079.67        18.39 o                         
   3   3   8       3024.73       2958.26        28.29 o                         
   5   3   8        397.42        392.73        13.71 o                         
   7   3   8        149.57        184.52        12.60 o                         
   9   3   8        480.87        480.46        16.31 o                         
  11   3   8         27.50         24.15        13.99 o                         
  13   3   8         63.29         56.33        10.69 o                         
  15   3   8         71.11         29.77        19.07 o                         
  17   3   8         70.11         76.19        26.69 o                         
 -20   4   8         36.33         48.71        17.38 o                         
 -18   4   8         67.97         68.40        17.71 o                         
 -16   4   8       1295.75       1199.17        28.79 o                         
 -14   4   8        144.35        131.56        14.17 o                         
 -12   4   8         73.06        107.95        11.47 o                         
 -10   4   8         43.94         41.66        11.78 o                         
  -8   4   8         14.21         14.66         9.54 o                         
  -6   4   8        373.35        400.84        13.82 o                         
  -4   4   8         20.05         15.60        10.40 o                         
  -2   4   8       1594.68       1570.44        21.07 o                         
   0   4   8        831.37        915.52        17.90 o                         
   2   4   8         46.74         36.94         9.04 o                         
   4   4   8        454.40        510.33        14.46 o                         
   6   4   8         49.13         66.11        11.11 o                         
   8   4   8        425.71        469.56        15.56 o                         
  10   4   8         18.59         26.58        10.29 o                         
  12   4   8         18.55         20.21        12.37 o                         
  14   4   8        148.48        161.41        19.08 o                         
  16   4   8          1.26        -11.46        11.46 o                         
 -21   5   8        178.73        324.11        90.28 o                         
 -19   5   8          2.62          6.96        16.04 o                         
 -17   5   8        460.22        454.06        18.86 o                         
 -15   5   8        144.84        119.49        19.40 o                         
 -13   5   8          1.39         15.07        14.02 o                         
 -11   5   8        179.08        196.08        13.87 o                         
  -9   5   8       1721.29       1713.84        24.16 o                         
  -7   5   8        602.00        662.15        18.98 o                         
  -5   5   8        462.37        509.31        16.10 o                         
  -3   5   8        301.47        335.09        11.97 o                         
  -1   5   8          2.23         17.67         9.06 o                         
   1   5   8       1932.72       1944.02        24.30 o                         
   3   5   8       1190.41       1176.14        22.42 o                         
   5   5   8        155.59        195.25        13.33 o                         
   7   5   8        211.85        246.65        15.84 o                         
   9   5   8       1039.95       1066.17        27.01 o                         
  11   5   8         12.83         12.52        10.16 o                         
  13   5   8        138.78        119.89        16.01 o                         
  15   5   8         12.71        -14.02        14.02 o                         
 -18   6   8         92.07        108.47        18.47 o                         
 -16   6   8          6.34         29.71        15.87 o                         
 -14   6   8         35.69         61.64        15.48 o                         
 -12   6   8        335.16        365.02        18.01 o                         
 -10   6   8      10038.57       9534.58        72.22 o                         
  -8   6   8       2436.06       2436.85        30.00 o                         
  -6   6   8         30.84         36.30         9.79 o                         
  -4   6   8       1945.95       1926.59        24.42 o                         
  -2   6   8         12.27         16.87         8.61 o                         
   0   6   8          0.84         16.20        10.44 o                         
   2   6   8        214.80        225.95        12.96 o                         
   4   6   8        134.28        144.38        14.41 o                         
   6   6   8        942.30        894.04        20.98 o                         
   8   6   8        602.47        551.86        32.13 o                         
  10   6   8       1317.53       1279.07        51.34 o                         
  12   6   8         23.50         -2.44        13.73 o                         
  14   6   8          1.63         25.45        13.91 o                         
 -17   7   8          1.64          2.57        16.65 o                         
 -15   7   8         54.61         79.81        17.03 o                         
 -13   7   8          8.66         17.64        13.17 o                         
 -11   7   8        456.70        393.26        20.07 o                         
  -9   7   8         54.00         68.26        15.39 o                         
  -7   7   8         10.34         -2.05        12.32 o                         
  -5   7   8        283.40        300.29        14.28 o                         
  -3   7   8        573.23        606.17        19.74 o                         
  -1   7   8        221.36        221.23        13.58 o                         
   1   7   8        146.37        122.10        16.60 o                         
   3   7   8        703.18        770.35        21.52 o                         
   5   7   8         99.18         89.54        17.67 o                         
   7   7   8        223.45        230.12        21.14 o                         
   9   7   8        188.48        159.97        17.15 o                         
  11   7   8        103.11         69.13        13.96 o                         
  13   7   8         28.58         31.42        15.17 o                         
 -16   8   8        168.47        177.67        61.68 o                         
 -14   8   8        122.63        157.17        17.26 o                         
 -12   8   8        200.36        247.33        17.52 o                         
 -10   8   8         98.89         54.22        14.12 o                         
  -8   8   8         79.16         62.68        20.07 o                         
  -6   8   8        416.46        393.70        17.97 o                         
  -4   8   8        903.25        845.96        35.91 o                         
  -2   8   8        134.02         91.82        16.96 o                         
   0   8   8        137.75        161.48        18.13 o                         
   2   8   8        180.48        179.44        18.20 o                         
   4   8   8        267.98        269.09        19.49 o                         
   6   8   8        649.25        633.41        22.68 o                         
   8   8   8        253.90        278.43        21.57 o                         
  10   8   8         39.53         32.65        17.79 o                         
 -13   9   8          4.31         23.65        14.91 o                         
 -11   9   8         47.29         22.64        12.72 o                         
  -9   9   8         17.30         30.37        15.54 o                         
  -7   9   8          7.24          9.45        14.99 o                         
  -5   9   8          5.42          3.50        15.57 o                         
  -3   9   8          0.68        -16.17        16.17 o                         
  -1   9   8        525.22        531.38        36.30 o                         
   1   9   8        362.37        317.14        23.85 o                         
   3   9   8        266.56        308.25        21.30 o                         
   5   9   8         26.34         35.39        18.94 o                         
   7   9   8        316.39        338.98        25.24 o                         
  -8  10   8         74.89         82.76        15.31 o                         
  -6  10   8          0.18          0.03        14.70 o                         
  -4  10   8         50.83         53.73        13.72 o                         
  -2  10   8          3.81         17.03        17.55 o                         
   0  10   8          9.66         28.22        18.97 o                         
   2  10   8         47.35         68.77        19.12 o                         
   4  10   8         11.12         23.71        59.67 o                         
 -23   1   9         78.10         64.77        20.96 o                         
 -21   1   9          4.83          7.66        20.11 o                         
 -19   1   9        373.53        327.58        22.66 o                         
 -17   1   9        590.83        601.24        28.29 o                         
 -15   1   9        194.00        215.87        15.37 o                         
 -13   1   9        361.07        376.65        15.20 o                         
 -11   1   9          4.89          7.67        10.33 o                         
  -9   1   9        377.87        433.91        13.16 o                         
  -7   1   9       4840.62       5009.54        37.91 o                         
  -5   1   9          0.02         12.54        10.03 o                         
  -3   1   9        656.48        708.42        15.80 o                         
  -1   1   9        173.99        190.10        11.00 o                         
   1   1   9       1108.75       1108.12        17.27 o                         
   3   1   9         82.27         91.33        12.13 o                         
   5   1   9       1003.15       1076.76        19.62 o                         
   7   1   9       1216.26       1226.51        26.40 o                         
   9   1   9       1534.96       1509.66        28.33 o                         
  11   1   9        356.92        327.11        25.48 o                         
  13   1   9        391.01        380.81        30.32 o                         
  15   1   9          1.79         42.96        39.64 o                         
  17   1   9         16.69          2.20        29.71 o                         
 -22   2   9          8.05         15.61        22.05 o                         
 -20   2   9         33.39         28.01        19.94 o                         
 -18   2   9         28.51         13.52        19.00 o                         
 -16   2   9         34.72         56.02        13.82 o                         
 -14   2   9        151.79        180.86        13.79 o                         
 -12   2   9       1225.47       1242.65        21.79 o                         
 -10   2   9        279.84        306.06        11.61 o                         
  -8   2   9       1373.87       1283.04        19.55 o                         
  -6   2   9          8.38         16.53        10.46 o                         
  -4   2   9       1065.33       1183.28        18.73 o                         
  -2   2   9        345.50        440.54        12.02 o                         
   0   2   9        253.23        315.82        14.14 o                         
   2   2   9          1.60          7.76        11.17 o                         
   4   2   9        215.66        234.37        10.47 o                         
   6   2   9        161.72        159.79        13.66 o                         
   8   2   9          7.46         -1.45        13.37 o                         
  10   2   9        144.91        156.03        17.85 o                         
  12   2   9        435.62        433.03        21.80 o                         
  14   2   9         40.55         36.59        20.78 o                         
  16   2   9         19.60         51.75        20.42 o                         
 -21   3   9         62.69         54.58        21.54 o                         
 -19   3   9          4.22          5.97        13.21 o                         
 -17   3   9        529.34        561.56        25.38 o                         
 -15   3   9        221.52        223.18        16.64 o                         
 -13   3   9        339.59        351.18        13.72 o                         
 -11   3   9         19.47         14.16        10.62 o                         
  -9   3   9        708.10        786.95        16.72 o                         
  -7   3   9        687.54        672.18        17.52 o                         
  -5   3   9         40.97         21.48        11.43 o                         
  -3   3   9        110.14        155.69        10.76 o                         
  -1   3   9         19.25         39.14         9.75 o                         
   1   3   9       1326.11       1277.41        20.39 o                         
   3   3   9       2024.54       2110.79        25.04 o                         
   5   3   9         85.78         97.28        11.24 o                         
   7   3   9         81.35         71.74        12.03 o                         
   9   3   9        229.24        214.46        12.00 o                         
  11   3   9         15.02         -7.43         7.43 o                         
  13   3   9          0.95        -18.91        18.91 o                         
  15   3   9          1.09         10.62        18.07 o                         
  17   3   9         33.46         34.60        62.88 o                         
 -20   4   9        241.46        209.18        22.82 o                         
 -18   4   9         45.56         52.44        15.78 o                         
 -16   4   9          7.21         26.86        14.98 o                         
 -14   4   9        263.01        251.90        14.27 o                         
 -12   4   9         11.68          9.29        14.05 o                         
 -10   4   9        387.57        352.85        15.26 o                         
  -8   4   9       2248.21       2140.34        26.97 o                         
  -6   4   9        202.48        199.24        12.40 o                         
  -4   4   9        234.49        290.10        12.65 o                         
  -2   4   9          7.30         33.82        10.89 o                         
   0   4   9        377.54        394.87        13.36 o                         
   2   4   9        185.89        196.08        12.27 o                         
   4   4   9        385.21        379.10        16.84 o                         
   6   4   9       1369.41       1376.93        23.59 o                         
   8   4   9          0.47        -13.62        13.66 o                         
  10   4   9        406.74        408.61        22.74 o                         
  12   4   9          9.89         15.47        15.25 o                         
  14   4   9          0.06         -2.96        11.17 o                         
  16   4   9         11.19         41.22        21.65 o                         
 -19   5   9          1.05          0.78        16.37 o                         
 -17   5   9          2.61         11.54        13.69 o                         
 -15   5   9        145.92        149.41        17.72 o                         
 -13   5   9       2560.28       2392.89        35.49 o                         
 -11   5   9        223.86        213.21        15.55 o                         
  -9   5   9        178.09        223.35        13.28 o                         
  -7   5   9       1424.04       1424.69        26.19 o                         
  -5   5   9         10.18         15.94        11.31 o                         
  -3   5   9        156.52        205.91        12.26 o                         
  -1   5   9         37.86         54.12         9.72 o                         
   1   5   9          0.02         11.45        12.42 o                         
   3   5   9         86.05         90.49        12.90 o                         
   5   5   9        297.99        356.07        16.64 o                         
   7   5   9        632.82        655.78        20.13 o                         
   9   5   9         37.46         27.99        11.19 o                         
  11   5   9         88.03         54.18        15.01 o                         
  13   5   9         19.20         49.99        14.01 o                         
  15   5   9          1.20          5.14        14.20 o                         
 -18   6   9          3.64          6.22        17.43 o                         
 -16   6   9         40.04         47.16        16.14 o                         
 -14   6   9        666.36        655.89        21.81 o                         
 -12   6   9        280.07        344.09        17.79 o                         
 -10   6   9        195.87        279.07        16.93 o                         
  -8   6   9          9.88         22.06        11.64 o                         
  -6   6   9        588.79        597.39        19.11 o                         
  -4   6   9        452.59        432.60        18.28 o                         
  -2   6   9          0.85          4.70         8.23 o                         
   0   6   9         92.70        105.30        12.59 o                         
   2   6   9         82.32        103.24        12.14 o                         
   4   6   9          9.86          0.13        13.33 o                         
   6   6   9         11.02         24.41        13.65 o                         
   8   6   9         18.07         23.18        12.26 o                         
  10   6   9          2.47         -7.15        10.92 o                         
  12   6   9          0.02          3.83        12.06 o                         
  14   6   9          7.35        -45.92        45.92 o                         
 -17   7   9         15.26         15.34        18.11 o                         
 -15   7   9        166.32        173.34        17.85 o                         
 -13   7   9        159.61        159.07        15.67 o                         
 -11   7   9        138.47        104.91        15.21 o                         
  -9   7   9        582.54        646.44        23.00 o                         
  -7   7   9          2.65          5.44        12.17 o                         
  -5   7   9        694.51        690.35        18.67 o                         
  -3   7   9        501.42        574.04        18.98 o                         
  -1   7   9         13.22          6.51        15.12 o                         
   1   7   9        124.86        130.81        14.38 o                         
   3   7   9         73.80         56.19        14.60 o                         
   5   7   9        291.47        330.56        20.76 o                         
   7   7   9        157.58        161.10        18.65 o                         
   9   7   9        158.24        134.81        16.43 o                         
  11   7   9          2.52          2.08        12.46 o                         
 -14   8   9         96.01        118.21        17.61 o                         
 -12   8   9          0.01         -7.20        12.54 o                         
 -10   8   9        423.40        400.08        18.97 o                         
  -8   8   9         75.74         70.92        12.72 o                         
  -6   8   9        122.59        135.79        15.34 o                         
  -4   8   9        200.59        177.80        19.70 o                         
  -2   8   9        952.74        889.96        38.26 o                         
   0   8   9         13.87         12.81        15.39 o                         
   2   8   9        252.08        270.02        19.54 o                         
   4   8   9         32.09         13.78         7.37 o                         
   6   8   9         24.42         26.92        11.74 o                         
   8   8   9         39.55         31.76        10.81 o                         
  10   8   9         11.49         33.10        15.90 o                         
 -11   9   9        195.04        166.77        22.17 o                         
  -9   9   9        215.45        191.18        14.88 o                         
  -7   9   9         62.12         54.62        11.51 o                         
  -5   9   9        102.54         94.82        16.81 o                         
  -3   9   9         10.28         24.81        18.35 o                         
  -1   9   9        135.28        167.81        20.84 o                         
   1   9   9        133.81        112.30        18.92 o                         
   3   9   9         67.64         86.36        19.40 o                         
   5   9   9         35.48         81.70        26.41 o                         
   7   9   9         14.95         86.53        35.85 o                         
  -6  10   9         78.42         92.93        13.57 o                         
  -4  10   9         40.44         50.53        17.58 o                         
  -2  10   9          0.33         -5.50        19.15 o                         
   0  10   9        122.63        124.51        19.44 o                         
   2  10   9        139.40        158.24        78.90 o                         
 -22   0  10        187.22        197.43        31.60 o                         
 -20   0  10          0.14         31.91        25.97 o                         
 -18   0  10          6.38          5.84        25.78 o                         
 -16   0  10        149.06        189.61        27.57 o                         
 -14   0  10       1179.22       1282.87        32.77 o                         
 -12   0  10        639.85        749.79        29.30 o                         
 -10   0  10        527.34        503.91        19.18 o                         
  -8   0  10        544.97        702.07        23.72 o                         
  -6   0  10         42.15         84.62        15.35 o                         
  -4   0  10       6638.14       6469.50        74.62 o                         
  -2   0  10       2975.25       3091.06        45.04 o                         
   0   0  10       3146.69       3180.09        38.73 o                         
   2   0  10       2853.24       2875.41        42.48 o                         
   4   0  10        873.68        901.19        28.21 o                         
   6   0  10        154.57        171.54        20.01 o                         
   8   0  10        626.23        654.68        49.41 o                         
  10   0  10        796.64        762.99        31.12 o                         
  12   0  10        198.85        132.26        34.05 o                         
  14   0  10          2.17         22.71        28.32 o                         
  16   0  10         10.23         13.04        45.60 o                         
 -21   1  10        239.58        162.47        21.02 o                         
 -19   1  10          1.15          8.70        18.01 o                         
 -17   1  10          1.89         -2.54        14.94 o                         
 -15   1  10         11.91          0.01        11.57 o                         
 -13   1  10          8.95         23.39        10.99 o                         
 -11   1  10          0.26         -9.77         9.77 o                         
  -9   1  10        524.04        559.19        15.85 o                         
  -7   1  10        253.96        320.73        11.47 o                         
  -5   1  10        629.79        679.80        14.77 o                         
  -3   1  10         29.80         46.38        10.80 o                         
  -1   1  10         74.57         75.74        10.42 o                         
   1   1  10        599.39        667.07        15.16 o                         
   3   1  10        655.58        713.67        17.38 o                         
   5   1  10        116.43        118.77        11.64 o                         
   7   1  10         29.73         19.16        14.64 o                         
   9   1  10        691.85        674.91        23.80 o                         
  11   1  10        518.08        547.59        22.54 o                         
  13   1  10         99.79        110.90        23.27 o                         
  15   1  10         26.12         -5.27        18.38 o                         
 -22   2  10        395.86        406.68        32.95 o                         
 -20   2  10         94.54         83.37        20.68 o                         
 -18   2  10          0.70          7.35        17.34 o                         
 -16   2  10          2.06         -8.85        11.45 o                         
 -14   2  10       1166.95       1118.80        23.98 o                         
 -12   2  10        141.42        173.21        13.15 o                         
 -10   2  10         89.60         72.19        10.71 o                         
  -8   2  10          2.45          7.92         9.37 o                         
  -6   2  10        116.74        117.83        12.72 o                         
  -4   2  10        680.77        719.94        16.66 o                         
  -2   2  10        101.90        129.29         9.28 o                         
   0   2  10         57.63         73.10        11.67 o                         
   2   2  10        355.63        391.37        14.97 o                         
   4   2  10        333.30        291.06        13.77 o                         
   6   2  10          3.22          5.60        10.45 o                         
   8   2  10         38.17          9.90        13.94 o                         
  10   2  10         78.99         92.60        14.63 o                         
  12   2  10          4.07          1.13        12.18 o                         
  14   2  10         30.72         32.67        18.71 o                         
  16   2  10          0.46         -7.23        20.40 o                         
 -21   3  10         85.10         81.00        21.04 o                         
 -19   3  10        130.38        124.15        18.72 o                         
 -17   3  10         77.52         64.94        18.57 o                         
 -15   3  10       2134.85       2083.32        29.35 o                         
 -13   3  10         91.28         94.89        10.16 o                         
 -11   3  10        101.38         85.60        11.07 o                         
  -9   3  10         36.02         58.07        12.12 o                         
  -7   3  10       1496.61       1476.78        25.37 o                         
  -5   3  10        413.68        388.45        15.92 o                         
  -3   3  10       1752.63       1678.31        20.56 o                         
  -1   3  10          1.71        -11.66        11.66 o                         
   1   3  10        832.43        925.71        23.71 o                         
   3   3  10         45.56         61.41        11.77 o                         
   5   3  10       1553.22       1540.21        23.10 o                         
   7   3  10       2437.51       2497.54        33.65 o                         
   9   3  10         55.72         41.01        12.83 o                         
  11   3  10        325.98        306.16        18.56 o                         
  13   3  10         29.49         22.40        19.39 o                         
  15   3  10         23.31          7.54        19.59 o                         
 -20   4  10         38.95         29.19        14.33 o                         
 -18   4  10        217.82        173.24        17.86 o                         
 -16   4  10         16.67         33.82        15.34 o                         
 -14   4  10        835.85        807.28        24.99 o                         
 -12   4  10        134.08        151.12        13.58 o                         
 -10   4  10       1178.40       1234.12        20.32 o                         
  -8   4  10         53.60         43.37        12.44 o                         
  -6   4  10        130.92        165.48        14.12 o                         
  -4   4  10          2.19         13.18        10.32 o                         
  -2   4  10         26.35         38.31         9.74 o                         
   0   4  10        693.71        726.45        19.17 o                         
   2   4  10          9.76         -1.81        11.10 o                         
   4   4  10          5.60         -7.09        11.04 o                         
   6   4  10       1312.27       1324.98        25.95 o                         
   8   4  10        447.12        475.37        18.62 o                         
  10   4  10          1.36         21.16        18.20 o                         
  12   4  10          0.52         13.27        11.76 o                         
  14   4  10        124.07         99.57        19.68 o                         
 -19   5  10          1.12         43.03        18.54 o                         
 -17   5  10         78.76         97.28        18.75 o                         
 -15   5  10         14.31         18.95        12.62 o                         
 -13   5  10         67.81         62.12        16.45 o                         
 -11   5  10          2.09         19.72        12.81 o                         
  -9   5  10        859.20        854.44        25.00 o                         
  -7   5  10          6.60         11.13        11.00 o                         
  -5   5  10         25.17         12.71         9.92 o                         
  -3   5  10         78.86         85.97        12.06 o                         
  -1   5  10        378.07        383.70        13.87 o                         
   1   5  10        407.96        498.54        17.87 o                         
   3   5  10         65.77         51.83        14.33 o                         
   5   5  10         10.31         -4.57        13.49 o                         
   7   5  10         41.30         18.58        15.22 o                         
   9   5  10        142.88        167.90        18.91 o                         
  11   5  10        113.21        130.87        22.82 o                         
  13   5  10          8.34         16.81        13.81 o                         
 -18   6  10         15.85         19.02        14.96 o                         
 -16   6  10         53.50         66.45        19.60 o                         
 -14   6  10         40.39         21.92        13.55 o                         
 -12   6  10        126.34        103.80        16.18 o                         
 -10   6  10          5.40         26.41        18.43 o                         
  -8   6  10       2703.38       2394.15        35.84 o                         
  -6   6  10        203.30        194.77        15.46 o                         
  -4   6  10        867.26        862.73        22.51 o                         
  -2   6  10        722.50        676.75        13.89 o                         
   0   6  10          0.39         -9.27        11.23 o                         
   2   6  10       1579.14       1551.83        26.65 o                         
   4   6  10        114.62         76.46        15.34 o                         
   6   6  10        259.21        276.27        18.34 o                         
   8   6  10        128.02         41.83        19.81 o                         
  10   6  10          1.74         -7.50        11.65 o                         
  12   6  10         12.09          2.48        13.52 o                         
 -17   7  10          2.96        -16.32        16.32 o                         
 -15   7  10         79.09         91.87        14.46 o                         
 -13   7  10        268.08        239.71        18.38 o                         
 -11   7  10        542.05        553.82        24.86 o                         
  -9   7  10        237.02        239.12        19.32 o                         
  -7   7  10        516.36        523.16        23.86 o                         
  -5   7  10        191.96        172.50        15.67 o                         
  -3   7  10        331.36        305.17        14.80 o                         
  -1   7  10        174.68        149.84        16.86 o                         
   1   7  10         29.46         22.04        11.06 o                         
   3   7  10          6.15          8.83        13.51 o                         
   5   7  10        219.83        209.29        18.82 o                         
   7   7  10          7.07         40.27        14.07 o                         
   9   7  10         57.56         55.81        12.88 o                         
  11   7  10         20.09         17.21        16.09 o                         
 -14   8  10        381.87        413.52        23.15 o                         
 -12   8  10        406.20        385.17        22.39 o                         
 -10   8  10        242.64        256.64        16.37 o                         
  -8   8  10        115.01         84.44        13.99 o                         
  -6   8  10         61.00         39.69        13.76 o                         
  -4   8  10          3.97         11.92        14.70 o                         
  -2   8  10         41.65         52.86        19.22 o                         
   0   8  10        442.08        432.64        24.80 o                         
   2   8  10         71.15         68.29        11.63 o                         
   4   8  10          0.37        -12.49        12.49 o                         
   6   8  10        462.87        426.45        23.86 o                         
   8   8  10        110.13         39.40        11.97 o                         
 -11   9  10          0.49         13.46        14.10 o                         
  -9   9  10        127.83        167.72        16.15 o                         
  -7   9  10        134.09         91.12        15.61 o                         
  -5   9  10         49.74         47.83        10.02 o                         
  -3   9  10         47.49         49.99        16.90 o                         
  -1   9  10          0.41          5.32        17.72 o                         
   1   9  10         27.30         17.74        17.07 o                         
   3   9  10          1.52         14.30        18.13 o                         
   5   9  10        143.91        132.11        22.44 o                         
  -4  10  10          0.65         22.01        94.51 o                         
  -2  10  10          0.68        -58.72        58.72 o                         
 -21   1  11        162.22        171.19        23.19 o                         
 -19   1  11        488.49        448.89        21.70 o                         
 -17   1  11         98.71        113.28        16.93 o                         
 -15   1  11        543.41        558.48        18.18 o                         
 -13   1  11         69.50         71.38        12.77 o                         
 -11   1  11        296.09        368.73        14.03 o                         
  -9   1  11        106.68        130.20        12.22 o                         
  -7   1  11        359.82        376.65        12.93 o                         
  -5   1  11       6001.36       6051.41        43.10 o                         
  -3   1  11        623.42        682.36        18.27 o                         
  -1   1  11        482.27        507.32        16.63 o                         
   1   1  11        712.49        689.44        18.16 o                         
   3   1  11        187.76        203.76        13.12 o                         
   5   1  11        612.28        598.51        16.67 o                         
   7   1  11         16.93         27.07        15.21 o                         
   9   1  11         36.91         41.77        16.07 o                         
  11   1  11         35.26         58.66        13.44 o                         
  13   1  11          0.54        -16.20        16.20 o                         
  15   1  11         15.22         -0.78        24.09 o                         
 -22   2  11          2.12         14.77        24.02 o                         
 -20   2  11          4.78         21.89        18.75 o                         
 -18   2  11        136.20        142.90        18.15 o                         
 -16   2  11         11.94         20.79        11.17 o                         
 -14   2  11         33.31         30.82        12.39 o                         
 -12   2  11        225.96        281.38        15.69 o                         
 -10   2  11       1836.88       1769.02        23.32 o                         
  -8   2  11         14.61         18.50         9.65 o                         
  -6   2  11          0.90         10.20        11.70 o                         
  -4   2  11        329.83        345.07        12.37 o                         
  -2   2  11         94.81         96.64        11.66 o                         
   0   2  11         32.56         22.17        12.02 o                         
   2   2  11        658.29        686.31        18.16 o                         
   4   2  11       2185.77       2172.19        28.79 o                         
   6   2  11          1.55         -6.44        10.60 o                         
   8   2  11         15.72         18.91        13.04 o                         
  10   2  11         12.79          4.68        14.14 o                         
  12   2  11         36.51         38.50        15.18 o                         
  14   2  11         11.23         14.41        20.28 o                         
 -21   3  11          9.95         50.44        18.46 o                         
 -19   3  11        209.91        202.92        20.21 o                         
 -17   3  11          0.06         -1.77        16.82 o                         
 -15   3  11        874.38        854.50        25.41 o                         
 -13   3  11         69.76         56.07        12.82 o                         
 -11   3  11        140.51        179.92        13.36 o                         
  -9   3  11       1435.36       1415.64        22.27 o                         
  -7   3  11         38.37         49.97        12.96 o                         
  -5   3  11          0.02          2.37        11.28 o                         
  -3   3  11        418.85        370.66        14.30 o                         
  -1   3  11          4.94         -0.25        11.39 o                         
   1   3  11         15.07         27.51        13.48 o                         
   3   3  11        415.28        425.14        15.42 o                         
   5   3  11        132.03        145.46        13.99 o                         
   7   3  11        163.56        169.46        16.69 o                         
   9   3  11        213.80        175.29        21.43 o                         
  11   3  11          8.96         -3.29        11.52 o                         
  13   3  11         54.30         39.72        20.26 o                         
  15   3  11          2.11         18.11        20.61 o                         
 -20   4  11          0.01         -0.44        12.82 o                         
 -18   4  11         98.28         79.37        18.85 o                         
 -16   4  11         51.28         32.06        15.84 o                         
 -14   4  11        316.05        337.57        19.50 o                         
 -12   4  11        921.57        934.23        20.80 o                         
 -10   4  11        492.51        531.88        18.86 o                         
  -8   4  11          2.03          5.96        13.05 o                         
  -6   4  11         37.48         44.97        12.99 o                         
  -4   4  11          3.86         13.34        10.73 o                         
  -2   4  11        114.81        117.16        13.39 o                         
   0   4  11        706.93        765.03        20.51 o                         
   2   4  11         24.01         23.32        12.24 o                         
   4   4  11        798.63        740.63        20.36 o                         
   6   4  11        806.07        757.81        20.84 o                         
   8   4  11        745.85        691.39        23.19 o                         
  10   4  11          1.90        -12.69        12.69 o                         
  12   4  11         43.99         37.42        19.50 o                         
  14   4  11         18.80          3.07        17.89 o                         
 -19   5  11          0.03         19.81        18.12 o                         
 -17   5  11        193.98        165.75        20.12 o                         
 -15   5  11         36.73         28.77        10.84 o                         
 -13   5  11        104.41         90.80        13.87 o                         
 -11   5  11       2307.91       2273.66        33.61 o                         
  -9   5  11         36.53         58.85        13.73 o                         
  -7   5  11         71.29         75.86        13.44 o                         
  -5   5  11          1.10         -5.78        12.12 o                         
  -3   5  11        519.63        582.49        24.40 o                         
  -1   5  11         13.47         11.75        12.53 o                         
   1   5  11         44.28         38.04        15.89 o                         
   3   5  11          1.79         25.74        15.81 o                         
   5   5  11        110.65        135.90        17.15 o                         
   7   5  11         59.58         50.22        16.62 o                         
   9   5  11          0.11         12.01        11.09 o                         
  11   5  11          2.59         19.78        12.69 o                         
  13   5  11          5.34         19.88        19.82 o                         
 -18   6  11          5.78         32.36        17.82 o                         
 -16   6  11          1.09         15.46        11.50 o                         
 -14   6  11        124.27        105.02        22.41 o                         
 -12   6  11        118.61        124.22        15.76 o                         
 -10   6  11         93.18         75.74        18.16 o                         
  -8   6  11          0.62          4.96        15.03 o                         
  -6   6  11         51.89         32.63        13.52 o                         
  -4   6  11        166.08        128.06        15.10 o                         
  -2   6  11        735.03        697.37        22.01 o                         
   0   6  11         11.41         17.33        12.91 o                         
   2   6  11         73.17         58.55        15.05 o                         
   4   6  11        132.72        122.97        14.70 o                         
   6   6  11         36.51         27.47        13.87 o                         
   8   6  11         31.43          3.81        12.84 o                         
  10   6  11          2.01          2.03        11.82 o                         
  12   6  11          0.39        -19.45        79.67 o                         
 -15   7  11        201.39        218.30        18.43 o                         
 -13   7  11        169.42        215.36        16.38 o                         
 -11   7  11        356.76        369.16        21.37 o                         
  -9   7  11        408.49        434.10        22.93 o                         
  -7   7  11        110.08         70.91        13.74 o                         
  -5   7  11        556.02        515.73        29.21 o                         
  -3   7  11         35.21         11.16        10.67 o                         
  -1   7  11         54.65         44.64        11.06 o                         
   1   7  11         28.25         33.11        14.36 o                         
   3   7  11        126.67         99.29        13.53 o                         
   5   7  11        618.53        621.19        39.07 o                         
   7   7  11         32.12        -12.60        12.60 o                         
   9   7  11          0.67        -15.53        15.53 o                         
 -14   8  11        223.16        230.08        20.51 o                         
 -12   8  11        910.12        788.03        26.02 o                         
 -10   8  11         41.43         94.99        19.41 o                         
  -8   8  11        247.61        282.01        20.45 o                         
  -6   8  11         10.14         -1.63        11.59 o                         
  -4   8  11        152.03        169.56        21.72 o                         
  -2   8  11          1.45          3.59        13.39 o                         
   0   8  11        258.57        230.06        21.97 o                         
   2   8  11         34.77         38.98        13.29 o                         
   4   8  11        233.61        254.75        23.31 o                         
   6   8  11         75.60         62.04        13.44 o                         
   8   8  11         12.45         48.47        89.67 o                         
  -9   9  11          0.07          0.48        16.30 o                         
  -7   9  11         22.92         52.71        16.71 o                         
  -5   9  11        209.84        239.42        22.71 o                         
  -3   9  11          0.00         -4.43        21.52 o                         
  -1   9  11         11.54          2.16        15.87 o                         
   1   9  11         69.53         37.56        16.65 o                         
   3   9  11        123.22         94.98        22.52 o                         
 -22   0  12         98.79        110.13        29.56 o                         
 -20   0  12         81.00         31.06        24.56 o                         
 -18   0  12        699.11        640.39        63.44 o                         
 -16   0  12         31.49         47.82        23.35 o                         
 -14   0  12        206.89        219.31        23.54 o                         
 -12   0  12        162.22        160.05        22.59 o                         
 -10   0  12          1.08          0.75        15.93 o                         
  -8   0  12       1739.35       1759.43        36.81 o                         
  -6   0  12        311.45        334.66        22.60 o                         
  -4   0  12        264.29        318.89        21.56 o                         
  -2   0  12        677.60        738.87        26.35 o                         
   0   0  12         18.11         23.18        12.08 o                         
   2   0  12       2746.92       2609.15        82.42 o                         
   4   0  12       1465.09       1472.78        47.70 o                         
   6   0  12        201.83        201.81        21.82 o                         
   8   0  12         10.89        -11.01        24.85 o                         
  10   0  12         39.14         63.56        48.43 o                         
  12   0  12        130.46         66.62        25.02 o                         
  14   0  12          9.99        -16.77        16.77 o                         
 -21   1  12         87.78        108.07        21.72 o                         
 -19   1  12         79.79         71.78        18.18 o                         
 -17   1  12          6.10         17.37        14.14 o                         
 -15   1  12        151.01        136.90        15.74 o                         
 -13   1  12          1.40         -7.98        12.78 o                         
 -11   1  12        302.77        353.07        14.07 o                         
  -9   1  12       2169.00       2151.77        26.31 o                         
  -7   1  12         85.16        100.57        12.13 o                         
  -5   1  12       1592.65       1602.66        25.41 o                         
  -3   1  12        710.83        712.42        19.82 o                         
  -1   1  12        266.30        302.38        13.08 o                         
   1   1  12        208.02        234.88        12.31 o                         
   3   1  12          2.61         21.59        11.57 o                         
   5   1  12         15.75         31.47        11.56 o                         
   7   1  12          3.02         -1.75        15.48 o                         
   9   1  12         99.80         59.78        16.46 o                         
  11   1  12        261.19        327.59        24.92 o                         
  13   1  12         16.41         16.65        17.29 o                         
 -22   2  12        104.55         71.50        90.28 o                         
 -20   2  12         34.31         35.12        17.40 o                         
 -18   2  12         38.36         32.98        16.12 o                         
 -16   2  12         65.56         68.99        10.86 o                         
 -14   2  12        106.06         82.66        14.34 o                         
 -12   2  12          0.42         12.08        11.80 o                         
 -10   2  12        460.40        521.44        15.36 o                         
  -8   2  12         44.06         49.45        10.84 o                         
  -6   2  12        162.39        183.32        12.95 o                         
  -4   2  12        174.26        220.06        11.98 o                         
  -2   2  12         20.02          7.73        11.41 o                         
   0   2  12        349.92        396.44        17.20 o                         
   2   2  12        870.80        869.41        21.91 o                         
   4   2  12          5.02          6.42        13.18 o                         
   6   2  12       2318.93       2322.66        28.74 o                         
   8   2  12        201.65        180.24        19.28 o                         
  10   2  12         19.11         10.42        13.42 o                         
  12   2  12          0.33          4.57        10.01 o                         
  14   2  12          1.15         12.04        18.30 o                         
 -21   3  12         48.83         77.60        21.04 o                         
 -19   3  12         38.02         22.32        18.21 o                         
 -17   3  12          1.51         20.95        14.93 o                         
 -15   3  12       1303.55       1256.19        26.22 o                         
 -13   3  12        522.79        504.24        19.52 o                         
 -11   3  12          6.86          6.59        11.17 o                         
  -9   3  12       1402.20       1344.76        23.52 o                         
  -7   3  12        680.13        703.82        20.89 o                         
  -5   3  12        847.16        851.38        19.79 o                         
  -3   3  12       1101.41       1057.63        23.81 o                         
  -1   3  12        277.18        271.41        14.02 o                         
   1   3  12         38.46         80.21        16.89 o                         
   3   3  12          0.97         14.26        13.14 o                         
   5   3  12        501.68        566.53        20.29 o                         
   7   3  12        205.91        183.63        17.20 o                         
   9   3  12         10.44         13.63        14.09 o                         
  11   3  12         27.41         12.53        11.03 o                         
  13   3  12         60.33         48.08        23.17 o                         
 -20   4  12          2.39         25.22        15.84 o                         
 -18   4  12        616.82        605.30        29.55 o                         
 -16   4  12        175.87        149.03        19.31 o                         
 -14   4  12        392.12        390.45        18.50 o                         
 -12   4  12       1208.98       1108.87        26.23 o                         
 -10   4  12        777.92        823.73        23.65 o                         
  -8   4  12        409.13        468.33        16.83 o                         
  -6   4  12          2.90          7.12        13.15 o                         
  -4   4  12        227.30        217.10        13.73 o                         
  -2   4  12        296.18        305.74        16.54 o                         
   0   4  12        181.50        177.09        19.67 o                         
   2   4  12          0.04          8.53        15.81 o                         
   4   4  12         12.26         33.75        13.12 o                         
   6   4  12         17.69          7.30        15.46 o                         
   8   4  12        257.08        226.63        17.92 o                         
  10   4  12          1.67         14.26        20.50 o                         
  12   4  12          0.05          2.98        12.57 o                         
 -19   5  12        180.85        121.12        20.05 o                         
 -17   5  12         81.85        117.37        21.78 o                         
 -15   5  12         10.18         23.86        13.08 o                         
 -13   5  12         11.76         21.74        17.29 o                         
 -11   5  12         38.06         59.51        17.49 o                         
  -9   5  12          7.80          7.55        12.78 o                         
  -7   5  12       1544.24       1418.42        26.35 o                         
  -5   5  12        383.75        401.47        16.29 o                         
  -3   5  12          7.92          6.73        12.78 o                         
  -1   5  12        905.82        925.19        27.65 o                         
   1   5  12        639.54        671.26        32.98 o                         
   3   5  12         34.27         43.87        16.58 o                         
   5   5  12         25.47         11.98        15.90 o                         
   7   5  12          7.31         -0.73        13.52 o                         
   9   5  12          4.55         -6.93        11.37 o                         
  11   5  12         95.23         58.17        14.39 o                         
 -18   6  12         27.35         35.14        75.73 o                         
 -16   6  12        120.04        135.34        16.73 o                         
 -14   6  12         18.36         17.32        12.85 o                         
 -12   6  12          0.17         21.24        16.47 o                         
 -10   6  12         81.97         74.96        18.75 o                         
  -8   6  12          3.97         -9.16        15.17 o                         
  -6   6  12        169.66        157.18        14.75 o                         
  -4   6  12        178.60        195.82        15.89 o                         
  -2   6  12         91.53         91.59        12.91 o                         
   0   6  12        252.37        240.55        17.74 o                         
   2   6  12         20.23          7.72        15.42 o                         
   4   6  12        136.41         95.61        15.30 o                         
   6   6  12         80.11         95.08        20.36 o                         
   8   6  12          7.96         -3.05        12.96 o                         
  10   6  12         31.67         40.35        12.61 o                         
 -15   7  12          5.76         17.61        14.43 o                         
 -13   7  12        371.70        389.98        25.16 o                         
 -11   7  12        144.64        180.15        20.37 o                         
  -9   7  12        170.01        161.88        19.88 o                         
  -7   7  12         36.60         35.33        12.53 o                         
  -5   7  12        197.74        212.08        18.66 o                         
  -3   7  12        260.78        195.82        28.65 o                         
  -1   7  12         88.33         80.47        18.49 o                         
   1   7  12          8.13         13.45        12.03 o                         
   3   7  12        109.59        104.98        18.33 o                         
   5   7  12          0.52          5.78        13.42 o                         
   7   7  12         19.34         33.61        14.87 o                         
   9   7  12         13.41         37.83        57.26 o                         
 -12   8  12        511.75        516.10        27.71 o                         
 -10   8  12         13.59         -3.15        14.23 o                         
  -8   8  12          7.59          6.31        15.69 o                         
  -6   8  12        114.39         47.37        16.97 o                         
  -4   8  12          9.93          6.40        16.31 o                         
  -2   8  12         12.14          8.32        13.40 o                         
   0   8  12         77.16        125.79        21.10 o                         
   2   8  12         27.30         17.48        14.01 o                         
   4   8  12          5.69         20.44        12.64 o                         
   6   8  12          7.17         71.24        49.54 o                         
  -9   9  12          3.12         26.31        32.36 o                         
  -7   9  12          0.42         -9.06        11.58 o                         
  -5   9  12          0.99         12.11        21.87 o                         
  -3   9  12          0.09        -12.40        22.07 o                         
  -1   9  12          0.03          6.86        18.88 o                         
   1   9  12         22.92        -22.62        25.33 o                         
 -21   1  13        127.36        136.03        21.41 o                         
 -19   1  13         25.27         36.22        17.65 o                         
 -17   1  13        415.22        384.34        18.98 o                         
 -15   1  13         78.37         58.57        15.33 o                         
 -13   1  13         25.97         21.38        12.27 o                         
 -11   1  13        287.44        255.64        13.59 o                         
  -9   1  13        223.52        211.64        12.28 o                         
  -7   1  13         12.78         14.84        10.30 o                         
  -5   1  13         43.60         16.97        13.67 o                         
  -3   1  13        284.83        294.59        15.46 o                         
  -1   1  13         58.74         50.39        12.37 o                         
   1   1  13        891.10        873.83        17.44 o                         
   3   1  13        903.78        946.50        19.40 o                         
   5   1  13         31.28         31.21        13.31 o                         
   7   1  13         87.84         90.73        24.59 o                         
   9   1  13         33.22         40.94        15.18 o                         
  11   1  13          0.27         12.50        13.79 o                         
  13   1  13          4.31        -10.81        11.99 o                         
 -20   2  13         39.58         20.43        16.94 o                         
 -18   2  13         51.69         58.17        16.28 o                         
 -16   2  13        784.92        835.33        25.48 o                         
 -14   2  13        191.54        253.02        16.64 o                         
 -12   2  13         26.31         53.05        11.85 o                         
 -10   2  13        229.09        234.35        12.79 o                         
  -8   2  13        215.41        230.94        12.73 o                         
  -6   2  13       1036.29       1072.03        21.63 o                         
  -4   2  13        108.11         97.27        12.67 o                         
  -2   2  13        165.13        132.19        13.88 o                         
   0   2  13         26.34          5.87        13.65 o                         
   2   2  13       1315.82       1395.10        26.37 o                         
   4   2  13       1210.91       1253.99        27.55 o                         
   6   2  13         69.40         49.63        15.67 o                         
   8   2  13        221.35        156.03        14.78 o                         
  10   2  13         69.19         86.22        15.03 o                         
  12   2  13         39.65         14.30        15.18 o                         
 -19   3  13         72.26         56.00        17.50 o                         
 -17   3  13         37.65         12.45         9.48 o                         
 -15   3  13         77.82        100.09        14.43 o                         
 -13   3  13        624.31        625.95        19.51 o                         
 -11   3  13         34.89         36.33        13.36 o                         
  -9   3  13        111.34        105.96        15.32 o                         
  -7   3  13        495.62        523.41        18.97 o                         
  -5   3  13         25.47         -2.30        12.54 o                         
  -3   3  13         13.18         18.95        13.81 o                         
  -1   3  13          0.25         21.45        11.54 o                         
   1   3  13         30.79         37.62        15.78 o                         
   3   3  13         82.22         75.81        14.73 o                         
   5   3  13        131.96        107.53        18.27 o                         
   7   3  13         18.47          4.34        15.18 o                         
   9   3  13          0.17         -3.30        21.67 o                         
  11   3  13          0.13         10.80        15.25 o                         
  13   3  13          9.77        -42.41        54.53 o                         
 -20   4  13         81.79         90.59       123.30 o                         
 -18   4  13         42.22         47.65        16.21 o                         
 -16   4  13          5.54          3.86        18.89 o                         
 -14   4  13         47.04         14.77        13.82 o                         
 -12   4  13        264.71        249.85        20.08 o                         
 -10   4  13        869.28        871.50        24.29 o                         
  -8   4  13          3.14         -6.51        12.69 o                         
  -6   4  13       1189.92       1065.54        24.31 o                         
  -4   4  13        343.65        321.24        18.05 o                         
  -2   4  13        672.38        698.44        24.90 o                         
   0   4  13       1596.36       1555.41        31.11 o                         
   2   4  13          7.41         10.15        15.10 o                         
   4   4  13         69.75         83.98        14.46 o                         
   6   4  13         43.15         37.90        16.20 o                         
   8   4  13          9.05          2.02        13.04 o                         
  10   4  13          5.29         40.24        17.65 o                         
  12   4  13         29.24        -36.90        36.90 o                         
 -17   5  13         25.32         43.03        16.68 o                         
 -15   5  13          7.76          6.56        15.70 o                         
 -13   5  13          3.40         -3.05        16.82 o                         
 -11   5  13         58.57         42.16        14.21 o                         
  -9   5  13        829.40        907.77        26.77 o                         
  -7   5  13         32.91         17.97        12.77 o                         
  -5   5  13        882.67        800.65        26.53 o                         
  -3   5  13         15.39         16.91        14.00 o                         
  -1   5  13         17.46         34.54        16.54 o                         
   1   5  13         21.48         35.37        15.15 o                         
   3   5  13          7.23         11.95        16.58 o                         
   5   5  13          4.94          0.97        14.83 o                         
   7   5  13          5.40        -16.45        16.45 o                         
   9   5  13          0.83          2.97        13.34 o                         
  11   5  13         44.39        124.82        54.43 o                         
 -16   6  13          4.45         45.49        13.23 o                         
 -14   6  13          0.99         -9.15        12.99 o                         
 -12   6  13         67.62         84.14        19.17 o                         
 -10   6  13        307.01        313.41        25.97 o                         
  -8   6  13         21.68         13.80        15.90 o                         
  -6   6  13         11.24         20.87        14.98 o                         
  -4   6  13         16.64          4.31        12.11 o                         
  -2   6  13         75.01         44.37        12.58 o                         
   0   6  13         22.17          9.56        15.46 o                         
   2   6  13        187.70        161.68        21.93 o                         
   4   6  13         34.59         29.57        14.45 o                         
   6   6  13         12.20         13.25        15.05 o                         
   8   6  13         13.75          8.57        12.69 o                         
 -15   7  13         20.24         42.85        25.94 o                         
 -13   7  13        232.64        225.01        22.44 o                         
 -11   7  13         76.83         55.28        17.21 o                         
  -9   7  13        233.24        203.40        21.71 o                         
  -7   7  13         30.21         38.84        13.74 o                         
  -5   7  13        131.50        122.83        20.38 o                         
  -3   7  13        452.30        403.63        24.86 o                         
  -1   7  13          2.87         22.63        12.62 o                         
   1   7  13          0.28          4.62        14.21 o                         
   3   7  13          3.73          3.98        13.72 o                         
   5   7  13          2.56         15.38        14.49 o                         
   7   7  13         97.56         49.90        27.39 o                         
 -12   8  13          0.24        -16.90        58.67 o                         
 -10   8  13         50.86         25.85        15.03 o                         
  -8   8  13         13.22         29.36        11.95 o                         
  -6   8  13          0.15          4.18        12.52 o                         
  -4   8  13         12.72         30.39        19.61 o                         
  -2   8  13        110.19         76.81        17.62 o                         
   0   8  13         11.08         15.80        16.84 o                         
   2   8  13         15.87         10.61        18.63 o                         
   4   8  13        134.64         96.34        44.84 o                         
  -5   9  13          1.27        -76.34        92.09 o                         
  -3   9  13          4.22        -72.70        92.69 o                         
 -20   0  14        198.70         87.54        31.00 o                         
 -18   0  14          7.68         -2.96        29.08 o                         
 -16   0  14          4.50        -22.11        22.11 o                         
 -14   0  14        782.69        840.47        39.61 o                         
 -12   0  14        371.85        468.73        38.22 o                         
 -10   0  14          2.45         -6.18        17.48 o                         
  -8   0  14       1896.36       1862.20        42.09 o                         
  -6   0  14       1026.09       1120.24        42.28 o                         
  -4   0  14       1840.69       1813.35        43.27 o                         
  -2   0  14        740.37        763.12        27.16 o                         
   0   0  14       4457.96       4552.59        69.97 o                         
   2   0  14        187.59        200.10        18.48 o                         
   4   0  14       1977.85       2157.13        55.42 o                         
   6   0  14        292.03        246.67        29.16 o                         
   8   0  14          2.34        -21.53        28.69 o                         
  10   0  14        253.29        255.60        51.53 o                         
  12   0  14         68.76         56.00        60.98 o                         
 -21   1  14          2.07          0.52        20.30 o                         
 -19   1  14         61.94         23.41        15.84 o                         
 -17   1  14         79.98        113.09        15.85 o                         
 -15   1  14        104.61         81.63        15.56 o                         
 -13   1  14        367.22        373.03        16.36 o                         
 -11   1  14        753.60        805.43        20.06 o                         
  -9   1  14         82.38        108.26        14.19 o                         
  -7   1  14       3028.50       3040.37        34.42 o                         
  -5   1  14       1669.91       1685.80        26.70 o                         
  -3   1  14        159.52        222.10        15.56 o                         
  -1   1  14        993.90        987.78        25.45 o                         
   1   1  14        876.08        885.33        21.31 o                         
   3   1  14          4.33         -5.98        11.38 o                         
   5   1  14         30.30         26.50        13.39 o                         
   7   1  14         41.97         29.77        16.02 o                         
   9   1  14          1.39         -0.59        15.32 o                         
  11   1  14          2.87          4.31        13.03 o                         
 -20   2  14        184.95        140.21        20.40 o                         
 -18   2  14        148.37        130.33        16.59 o                         
 -16   2  14        321.55        333.24        20.80 o                         
 -14   2  14         39.98         45.49        11.62 o                         
 -12   2  14       2380.96       2219.90        30.03 o                         
 -10   2  14        403.14        437.89        20.18 o                         
  -8   2  14          1.68        -13.74        13.74 o                         
  -6   2  14         30.20         38.46        13.45 o                         
  -4   2  14        425.53        410.70        16.89 o                         
  -2   2  14         16.93         19.91        13.63 o                         
   0   2  14         37.91         36.79        14.59 o                         
   2   2  14          8.93         19.62        14.83 o                         
   4   2  14        142.50        103.39        16.42 o                         
   6   2  14         95.87         73.61        18.42 o                         
   8   2  14         54.54          6.17        11.22 o                         
  10   2  14          0.02         12.29        17.18 o                         
  12   2  14         77.61         50.77        26.33 o                         
 -19   3  14          0.04         15.52        17.16 o                         
 -17   3  14          0.00         11.56        13.16 o                         
 -15   3  14         15.76         36.59        13.55 o                         
 -13   3  14        425.50        425.91        17.96 o                         
 -11   3  14         79.38         87.39        15.07 o                         
  -9   3  14       1277.89       1270.89        35.50 o                         
  -7   3  14         61.54         55.97        14.71 o                         
  -5   3  14        212.54        207.59        17.42 o                         
  -3   3  14        544.31        553.21        21.46 o                         
  -1   3  14        370.34        344.96        15.12 o                         
   1   3  14        112.11        103.10        17.24 o                         
   3   3  14        720.14        678.72        22.62 o                         
   5   3  14          1.99         -2.65        15.32 o                         
   7   3  14        116.62        105.62        17.06 o                         
   9   3  14         44.32         29.81        16.04 o                         
  11   3  14          4.01         18.89        16.99 o                         
 -18   4  14        123.48         96.18        27.54 o                         
 -16   4  14          6.74         16.38        15.99 o                         
 -14   4  14          1.24        -12.83        15.27 o                         
 -12   4  14        231.42        244.35        20.89 o                         
 -10   4  14        128.32        123.60        14.76 o                         
  -8   4  14         29.46         41.47        14.33 o                         
  -6   4  14         30.51          2.02        14.18 o                         
  -4   4  14         46.09         20.70        15.11 o                         
  -2   4  14         21.23        -13.82        13.82 o                         
   0   4  14         64.38         39.23        13.74 o                         
   2   4  14          3.84         14.52        15.52 o                         
   4   4  14         30.23         32.11        17.35 o                         
   6   4  14        206.57        149.40        17.22 o                         
   8   4  14          0.96         -9.58        15.20 o                         
  10   4  14         69.76         95.25        16.92 o                         
 -17   5  14         22.61         25.74        14.31 o                         
 -15   5  14         19.81          1.41        15.42 o                         
 -13   5  14          1.69        -13.50        13.50 o                         
 -11   5  14        218.06        215.08        21.38 o                         
  -9   5  14          0.55          4.79        12.13 o                         
  -7   5  14        712.04        708.83        23.35 o                         
  -5   5  14        224.18        226.17        16.38 o                         
  -3   5  14         41.58         63.03        15.20 o                         
  -1   5  14        228.47        218.09        18.75 o                         
   1   5  14        354.95        388.11        30.36 o                         
   3   5  14        127.72        122.50        19.80 o                         
   5   5  14         32.04         15.82        18.02 o                         
   7   5  14          6.13          8.15        16.15 o                         
   9   5  14          6.31         -5.68        18.82 o                         
 -16   6  14         13.36         26.55        15.22 o                         
 -14   6  14        194.74        199.44        25.88 o                         
 -12   6  14          7.42         -3.65        17.84 o                         
 -10   6  14          1.75         18.76        17.34 o                         
  -8   6  14         49.49         35.88        16.30 o                         
  -6   6  14        334.11        333.15        17.17 o                         
  -4   6  14        151.01        123.55        18.55 o                         
  -2   6  14          7.09         -2.09        11.90 o                         
   0   6  14          2.01        -15.94        16.08 o                         
   2   6  14        174.20        168.32        38.16 o                         
   4   6  14        135.58        159.50        24.66 o                         
   6   6  14          5.34        -13.37        13.37 o                         
   8   6  14         25.37        132.68        84.21 o                         
 -13   7  14          4.89         18.52        17.75 o                         
 -11   7  14          5.35         25.56        16.33 o                         
  -9   7  14         14.45         14.60        17.35 o                         
  -7   7  14        104.90         90.37        18.47 o                         
  -5   7  14          6.72         18.14        12.21 o                         
  -3   7  14         67.94         40.53        13.60 o                         
  -1   7  14        156.01        164.76        22.18 o                         
   1   7  14          1.89          7.46        16.05 o                         
   3   7  14         14.36         15.62        16.83 o                         
   5   7  14         31.16         24.14        17.96 o                         
 -10   8  14        131.71         41.00        65.48 o                         
  -8   8  14          0.35         16.71        15.35 o                         
  -6   8  14         27.91         22.29        10.22 o                         
  -4   8  14        134.58        125.69        19.00 o                         
  -2   8  14          0.58         -0.45        15.51 o                         
   0   8  14          3.94          4.40        23.02 o                         
   2   8  14          0.41        167.21       106.02 o                         
 -19   1  15          6.31         -7.47        17.16 o                         
 -17   1  15          4.87         -1.51        14.52 o                         
 -15   1  15        501.64        530.20        26.17 o                         
 -13   1  15          5.95          7.28        12.13 o                         
 -11   1  15        306.31        318.87        19.91 o                         
  -9   1  15        151.18        169.35        16.68 o                         
  -7   1  15        116.35        153.18        16.03 o                         
  -5   1  15         12.33        -14.57        14.57 o                         
  -3   1  15          5.33         -6.68        13.26 o                         
  -1   1  15        478.84        507.25        18.11 o                         
   1   1  15        384.56        359.94        16.23 o                         
   3   1  15         62.54         47.47        12.23 o                         
   5   1  15          8.50         29.50        16.08 o                         
   7   1  15          6.53         -4.93        14.41 o                         
   9   1  15          3.28         15.83        15.00 o                         
  11   1  15          1.35        -12.71        17.39 o                         
 -20   2  15          0.00         -2.24        24.67 o                         
 -18   2  15         96.70         77.36        15.39 o                         
 -16   2  15          7.93         -8.34        13.59 o                         
 -14   2  15       1081.41       1067.59        24.24 o                         
 -12   2  15        104.74        101.16        14.29 o                         
 -10   2  15          0.02        -11.11        11.11 o                         
  -8   2  15        651.03        632.80        20.80 o                         
  -6   2  15          8.51         -9.92        15.65 o                         
  -4   2  15        265.14        286.78        16.30 o                         
  -2   2  15         17.90         21.87        15.91 o                         
   0   2  15        590.38        663.56        21.76 o                         
   2   2  15         86.88         86.08        17.51 o                         
   4   2  15        137.86        115.38        19.64 o                         
   6   2  15          0.05         46.15        33.89 o                         
   8   2  15          1.75         -5.97        15.23 o                         
  10   2  15          3.19         22.97        16.21 o                         
 -19   3  15          0.00          2.71        16.46 o                         
 -17   3  15         82.96         45.59        17.07 o                         
 -15   3  15        159.55        166.63        15.32 o                         
 -13   3  15         48.97         26.35        14.24 o                         
 -11   3  15        818.58        844.78        23.04 o                         
  -9   3  15        164.59        170.53        16.35 o                         
  -7   3  15         39.73         53.23        15.44 o                         
  -5   3  15         79.35         87.89        16.72 o                         
  -3   3  15        235.38        221.52        20.08 o                         
  -1   3  15         63.44         33.28        14.72 o                         
   1   3  15        129.28        140.56        18.11 o                         
   3   3  15         83.22         96.25        17.11 o                         
   5   3  15         81.74         83.56        16.49 o                         
   7   3  15          0.36         -1.16        14.82 o                         
   9   3  15          0.51        -15.73        16.52 o                         
 -18   4  15         41.62         36.22        16.76 o                         
 -16   4  15          0.69          5.64        15.59 o                         
 -14   4  15         82.27         62.79        14.99 o                         
 -12   4  15        101.12         60.67        15.41 o                         
 -10   4  15        251.31        237.25        17.36 o                         
  -8   4  15        176.02        210.09        16.85 o                         
  -6   4  15        308.28        374.81        22.69 o                         
  -4   4  15         40.98         43.01        16.61 o                         
  -2   4  15          4.10         31.89        18.26 o                         
   0   4  15        323.45        297.51        18.91 o                         
   2   4  15         98.63        111.11        17.70 o                         
   4   4  15        186.48        159.74        18.16 o                         
   6   4  15         48.97         10.60        18.03 o                         
   8   4  15          1.06         20.21        16.05 o                         
 -17   5  15        186.89        179.58        47.60 o                         
 -15   5  15         69.47         75.95        18.52 o                         
 -13   5  15        209.93        214.60        20.49 o                         
 -11   5  15         24.81         52.20        14.34 o                         
  -9   5  15        433.77        453.30        21.56 o                         
  -7   5  15        195.85        208.63        16.70 o                         
  -5   5  15        243.12        275.10        22.05 o                         
  -3   5  15        409.27        395.14        25.10 o                         
  -1   5  15        127.14        123.10        17.05 o                         
   1   5  15         72.03         42.25        16.15 o                         
   3   5  15        135.71        136.13        21.15 o                         
   5   5  15         68.74         57.34        19.88 o                         
   7   5  15         14.04         14.89        23.32 o                         
 -14   6  15         17.44          6.69        20.14 o                         
 -12   6  15          7.28          1.73        17.74 o                         
 -10   6  15          2.66        -15.93        16.13 o                         
  -8   6  15        117.29        112.34        16.73 o                         
  -6   6  15         18.27         22.50        14.03 o                         
  -4   6  15        171.81        157.66        17.90 o                         
  -2   6  15        170.73        117.58        21.11 o                         
   0   6  15         10.88         -3.62        13.03 o                         
   2   6  15         10.82         15.90        19.11 o                         
   4   6  15          1.28        -10.94        15.91 o                         
 -11   7  15          3.94         11.24        16.87 o                         
  -9   7  15         70.35         78.28        16.05 o                         
  -7   7  15        115.77         92.00        31.52 o                         
  -5   7  15         13.15         29.00        17.66 o                         
  -3   7  15         37.37         30.33        11.12 o                         
  -1   7  15        127.09        112.85        25.18 o                         
   1   7  15         32.29         39.45        16.35 o                         
   3   7  15         31.54        -12.88        41.17 o                         
  -6   8  15          7.63          4.24        96.94 o                         
  -4   8  15          9.88        -81.79        86.03 o                         
  -2   8  15          4.42        -52.10        89.67 o                         
 -20   0  16        152.14          6.67        26.05 o                         
 -18   0  16        844.44        859.44        43.96 o                         
 -16   0  16         56.20         -2.95        24.57 o                         
 -14   0  16        272.06        310.17        31.65 o                         
 -12   0  16        229.07        243.30        28.09 o                         
 -10   0  16        305.43        342.43        33.89 o                         
  -8   0  16        553.56        517.04        30.75 o                         
  -6   0  16        166.88        145.03        29.96 o                         
  -4   0  16        729.90        735.24        29.24 o                         
  -2   0  16        373.33        405.62        28.69 o                         
   0   0  16       2046.74       2166.82        51.22 o                         
   2   0  16        513.63        526.10        31.28 o                         
   4   0  16          0.63         -9.77        13.38 o                         
   6   0  16          0.03         11.66        19.06 o                         
   8   0  16         84.46         41.73        44.28 o                         
  10   0  16         11.08         26.05        35.14 o                         
 -19   1  16          0.39         -8.00        15.42 o                         
 -17   1  16        179.20        137.43        17.25 o                         
 -15   1  16         84.21         91.40        15.59 o                         
 -13   1  16         88.58         79.06        13.56 o                         
 -11   1  16        102.10         86.73        15.41 o                         
  -9   1  16         14.92         37.80        21.65 o                         
  -7   1  16        839.26        926.50        29.35 o                         
  -5   1  16         18.59         16.36        15.39 o                         
  -3   1  16        325.78        328.24        18.15 o                         
  -1   1  16        408.78        449.43        18.08 o                         
   1   1  16        166.59        105.44        14.09 o                         
   3   1  16        181.59        186.30        21.75 o                         
   5   1  16         12.73          0.24        10.73 o                         
   7   1  16         72.93         56.82        15.69 o                         
   9   1  16          9.19         -5.47        19.67 o                         
 -18   2  16         12.81          8.66        15.97 o                         
 -16   2  16         91.36         74.07        14.36 o                         
 -14   2  16         60.51         80.59        14.27 o                         
 -12   2  16        414.07        428.22        25.17 o                         
 -10   2  16         59.97         57.96        15.33 o                         
  -8   2  16         36.12         56.98        18.16 o                         
  -6   2  16          2.03         -4.51        17.69 o                         
  -4   2  16        359.78        390.01        18.78 o                         
  -2   2  16       1127.41       1232.74        34.70 o                         
   0   2  16        186.86        189.96        16.94 o                         
   2   2  16         12.64         11.20        15.92 o                         
   4   2  16         48.49         42.32        15.45 o                         
   6   2  16          0.38        -15.08        15.08 o                         
   8   2  16         15.85          0.17        17.14 o                         
 -17   3  16          3.51         31.69        17.74 o                         
 -15   3  16         81.53         45.86        14.05 o                         
 -13   3  16         24.04          5.91        15.01 o                         
 -11   3  16        643.98        654.04        22.92 o                         
  -9   3  16         57.17         -9.29        15.14 o                         
  -7   3  16       1246.46       1288.67        52.69 o                         
  -5   3  16          0.00          1.19        16.76 o                         
  -3   3  16        299.77        314.36        20.83 o                         
  -1   3  16        220.47        229.22        18.27 o                         
   1   3  16         77.39         65.96        17.73 o                         
   3   3  16          6.27         24.00        16.88 o                         
   5   3  16          0.57         19.65        14.73 o                         
   7   3  16          2.86         -8.33        16.67 o                         
 -16   4  16          9.72         -0.73        13.73 o                         
 -14   4  16          0.41        -14.36        17.29 o                         
 -12   4  16        523.00        514.08        24.91 o                         
 -10   4  16         15.32         13.78        14.11 o                         
  -8   4  16        135.48        133.61        16.95 o                         
  -6   4  16        157.76        170.44        20.31 o                         
  -4   4  16         42.56         12.33        18.78 o                         
  -2   4  16          3.73         19.69        18.18 o                         
   0   4  16         99.48         62.48        14.45 o                         
   2   4  16          0.43          0.14        16.66 o                         
   4   4  16         10.98          6.76        17.35 o                         
   6   4  16          0.43        -13.23        13.88 o                         
 -15   5  16          3.54         -9.58        14.87 o                         
 -13   5  16        108.71         82.95        16.32 o                         
 -11   5  16        319.12        342.06        20.98 o                         
  -9   5  16         90.95        114.49        17.53 o                         
  -7   5  16          1.78          4.72        16.63 o                         
  -5   5  16         40.52         39.14        17.45 o                         
  -3   5  16          3.95         15.32        18.94 o                         
  -1   5  16         12.09         33.80        14.56 o                         
   1   5  16         10.57          6.63        13.85 o                         
   3   5  16         50.22         50.10        28.46 o                         
   5   5  16         13.36        -21.10        21.10 o                         
 -14   6  16          6.89        -44.83        87.24 o                         
 -12   6  16         16.33         19.83        19.52 o                         
 -10   6  16          1.49         13.02        14.59 o                         
  -8   6  16         95.28         86.69        12.77 o                         
  -6   6  16          0.51          1.48        19.05 o                         
  -4   6  16        420.49        442.38        31.57 o                         
  -2   6  16         12.65         18.96        12.43 o                         
   0   6  16          0.52          0.51        13.65 o                         
   2   6  16          9.05         27.28        20.58 o                         
  -9   7  16         60.37         73.35        16.54 o                         
  -7   7  16         55.31         43.91        14.51 o                         
  -5   7  16         50.16         40.13        20.78 o                         
  -3   7  16          6.79          7.16        10.81 o                         
  -1   7  16        178.67        212.02        38.44 o                         
   1   7  16         43.98          1.21        99.97 o                         
 -17   1  17        268.77        272.28        21.74 o                         
 -15   1  17        443.21        426.30        19.93 o                         
 -13   1  17        503.85        497.56        20.96 o                         
 -11   1  17         49.48         47.59        14.79 o                         
  -9   1  17         45.16         41.06        14.99 o                         
  -7   1  17        106.35        126.09        18.34 o                         
  -5   1  17         95.29         98.42        18.26 o                         
  -3   1  17        242.01        277.62        20.65 o                         
  -1   1  17         52.08         42.60        15.67 o                         
   1   1  17        130.04        200.73        23.69 o                         
   3   1  17         20.79         13.94        11.48 o                         
   5   1  17          3.45          4.40        12.22 o                         
   7   1  17          2.08          4.36         9.79 o                         
 -18   2  17         35.59        -20.87        20.87 o                         
 -16   2  17         58.18         33.09        15.07 o                         
 -14   2  17          4.56          9.23        12.31 o                         
 -12   2  17          5.70         17.25        15.62 o                         
 -10   2  17        284.88        305.46        19.44 o                         
  -8   2  17         17.28         55.44        20.59 o                         
  -6   2  17         68.06         61.09        20.33 o                         
  -4   2  17        187.89        172.58        21.04 o                         
  -2   2  17         20.08         31.50        15.80 o                         
   0   2  17         74.90         47.12        15.97 o                         
   2   2  17         42.05         23.38        17.33 o                         
   4   2  17         14.04         13.75        14.80 o                         
   6   2  17         87.44         54.68        16.80 o                         
 -17   3  17         96.99         78.26        18.73 o                         
 -15   3  17          9.34         25.42        17.49 o                         
 -13   3  17        111.45         60.17        16.06 o                         
 -11   3  17         36.79         42.86        14.65 o                         
  -9   3  17         36.02         33.92        18.23 o                         
  -7   3  17         93.94         78.63        18.89 o                         
  -5   3  17         97.35         97.63        19.17 o                         
  -3   3  17         85.05        124.29        22.03 o                         
  -1   3  17        207.83        209.68        24.08 o                         
   1   3  17          0.07          5.68        20.75 o                         
   3   3  17          2.48         28.98        18.29 o                         
   5   3  17         15.88          9.65        14.24 o                         
   7   3  17          0.34         -1.21        39.99 o                         
 -16   4  17          8.19         16.85        27.60 o                         
 -14   4  17        118.08         98.17        16.06 o                         
 -12   4  17          7.14          2.07        14.98 o                         
 -10   4  17         18.57         11.55        14.98 o                         
  -8   4  17         37.63         23.41        16.86 o                         
  -6   4  17          0.03        -17.43        17.43 o                         
  -4   4  17         56.83         55.40        20.14 o                         
  -2   4  17        152.98        152.06        24.26 o                         
   0   4  17         31.15         20.46        13.94 o                         
   2   4  17         14.46         -4.73        18.62 o                         
   4   4  17          2.21         10.58        17.34 o                         
 -13   5  17         27.67         32.47        15.58 o                         
 -11   5  17        125.74        118.99        18.91 o                         
  -9   5  17          1.07         23.51        14.14 o                         
  -7   5  17         18.84          0.65        16.90 o                         
  -5   5  17          3.65        -19.47        19.47 o                         
  -3   5  17         58.49         65.26        22.19 o                         
  -1   5  17          3.00         -1.61        20.46 o                         
   1   5  17         89.46         24.64        13.79 o                         
   3   5  17         24.64         10.21        19.43 o                         
 -10   6  17          1.39         19.74        20.62 o                         
  -8   6  17         15.43         25.10        13.63 o                         
  -6   6  17         19.77         39.97        17.93 o                         
  -4   6  17         32.57         26.27        15.68 o                         
  -2   6  17          0.02        -13.61        13.61 o                         
   0   6  17          1.70         50.15        17.25 o                         
 -16   0  18        595.42        580.10        32.80 o                         
 -14   0  18        186.06        228.49        31.88 o                         
 -12   0  18        877.41        999.37        66.33 o                         
 -10   0  18         28.96         16.73        21.45 o                         
  -8   0  18        507.28        548.18        33.42 o                         
  -6   0  18        405.29        452.45        28.85 o                         
  -4   0  18         39.27         26.38        26.04 o                         
  -2   0  18         68.71         49.90        24.05 o                         
   0   0  18          8.24        -10.95        14.84 o                         
   2   0  18          5.45          5.57        15.12 o                         
   4   0  18         13.76         28.33        25.41 o                         
   6   0  18         89.06        107.32        31.72 o                         
 -17   1  18          3.76         -5.58        16.18 o                         
 -15   1  18        223.89        199.74        20.08 o                         
 -13   1  18         71.15         57.35        16.95 o                         
 -11   1  18         40.63         34.56        15.96 o                         
  -9   1  18         76.28         44.05        17.26 o                         
  -7   1  18          0.00         -7.61        13.12 o                         
  -5   1  18        143.94        247.28        20.30 o                         
  -3   1  18         14.18         -1.77        15.31 o                         
  -1   1  18          0.38         15.90        14.73 o                         
   1   1  18         14.56         13.95        14.68 o                         
   3   1  18          0.24         37.08        10.81 o                         
   5   1  18         20.03         11.66        15.78 o                         
 -16   2  18        144.29        104.54        17.52 o                         
 -14   2  18         11.24          6.65        14.93 o                         
 -12   2  18          3.86          9.65        14.14 o                         
 -10   2  18        195.41        161.84        22.01 o                         
  -8   2  18          6.67          6.09        17.57 o                         
  -6   2  18          2.58         27.95        19.71 o                         
  -4   2  18        427.21        428.85        28.76 o                         
  -2   2  18        546.55        567.96        36.75 o                         
   0   2  18        107.57         84.91        16.60 o                         
   2   2  18          1.63         -7.88        15.45 o                         
   4   2  18          2.35         -2.12        17.81 o                         
 -15   3  18          3.08         20.13        17.85 o                         
 -13   3  18         48.86         63.94        16.13 o                         
 -11   3  18          0.34         16.56        16.49 o                         
  -9   3  18        348.05        348.19        24.37 o                         
  -7   3  18          8.34         -2.14        21.23 o                         
  -5   3  18        353.30        374.21        24.33 o                         
  -3   3  18        108.96         99.90        21.71 o                         
  -1   3  18          5.22         -5.55        20.34 o                         
   1   3  18         53.42         16.78        16.15 o                         
   3   3  18          1.16        -14.58        21.66 o                         
 -14   4  18          2.10         46.43        28.12 o                         
 -12   4  18         81.94         64.68        15.58 o                         
 -10   4  18         50.67         24.19        15.76 o                         
  -8   4  18         12.87         21.42        23.25 o                         
  -6   4  18         97.91         79.39        20.73 o                         
  -4   4  18        221.54        331.03        25.35 o                         
  -2   4  18        144.77        159.27        23.70 o                         
   0   4  18          4.12         19.90        16.85 o                         
   2   4  18         40.32         40.41        17.77 o                         
 -11   5  18          0.09          6.87        15.61 o                         
  -9   5  18         22.17         32.77        15.48 o                         
  -7   5  18         60.91         58.64        18.66 o                         
  -5   5  18          7.74         15.82        22.40 o                         
  -3   5  18          0.30         15.68        22.48 o                         
  -1   5  18         41.59         33.96        22.68 o                         
  -8   6  18        176.72        199.96       107.25 o                         
  -6   6  18          2.55         34.53        99.36 o                         
  -4   6  18          9.91         23.02        96.33 o                         
 -15   1  19         11.97        -11.02        15.39 o                         
 -13   1  19        167.49        200.26        19.62 o                         
 -11   1  19          0.00         -2.20        16.55 o                         
  -9   1  19          0.81         -0.45        12.82 o                         
  -7   1  19         89.48         58.24        19.86 o                         
  -5   1  19        235.56        261.75        23.17 o                         
  -3   1  19         40.86         20.60        14.93 o                         
  -1   1  19         28.43         41.39        14.89 o                         
   1   1  19          2.91          9.05        14.22 o                         
   3   1  19         37.84         54.22        15.65 o                         
 -14   2  19          0.01         12.92        16.02 o                         
 -12   2  19         17.99          4.08        17.27 o                         
 -10   2  19         15.76         26.24        19.09 o                         
  -8   2  19         27.66         49.97        17.55 o                         
  -6   2  19         89.00        102.20        21.67 o                         
  -4   2  19        138.17        120.31        20.27 o                         
  -2   2  19         91.90         98.28        19.45 o                         
   0   2  19         13.29         42.47        15.88 o                         
   2   2  19          1.73        -15.39        15.39 o                         
 -13   3  19         35.16         38.90        18.59 o                         
 -11   3  19         40.46         22.66        16.96 o                         
  -9   3  19         91.42         95.09        19.15 o                         
  -7   3  19         43.31         17.41        19.71 o                         
  -5   3  19        124.52        111.58        20.16 o                         
  -3   3  19         54.69         59.43        20.52 o                         
  -1   3  19         16.17         23.65        18.61 o                         
   1   3  19         56.56         70.36        27.28 o                         
 -12   4  19         31.41         24.73        31.15 o                         
 -10   4  19         21.31         50.20        18.76 o                         
  -8   4  19        101.96        122.50        20.44 o                         
  -6   4  19        207.05        233.22        25.78 o                         
  -4   4  19         18.48         17.19        21.43 o                         
  -2   4  19          0.09         17.73        20.68 o                         
  -9   5  19          9.45         69.67       108.45 o                         
  -7   5  19         18.27         20.60        93.91 o                         
 -14   0  20         16.44         43.02        78.15 o                         
 -12   0  20         70.10         95.09        50.26 o                         
 -10   0  20        117.77        128.50        32.46 o                         
  -8   0  20          0.04        -18.70        18.70 o                         
  -6   0  20        123.99         93.71        25.02 o                         
  -4   0  20         49.07         43.16        25.57 o                         
  -2   0  20          8.49         48.29        24.19 o                         
   0   0  20         26.93         24.27        28.46 o                         
 -13   1  20          0.81        -16.85        66.95 o                         
 -11   1  20         92.61         57.80        13.48 o                         
  -9   1  20        156.84        100.47        18.69 o                         
  -7   1  20         13.45          9.44        15.49 o                         
  -5   1  20         17.79         46.79        15.45 o                         
  -3   1  20         35.44         20.27        16.08 o                         
  -1   1  20          7.10         10.65        15.32 o                         
 -12   2  20         13.95         28.15        28.44 o                         
 -10   2  20         76.41         84.34        21.35 o                         
  -8   2  20          6.33          9.86        16.97 o                         
  -6   2  20         84.20        125.42        23.62 o                         
  -4   2  20          0.20         25.83        16.78 o                         
  -2   2  20         12.48         -2.76        14.34 o                         
  -9   3  20          9.37        -18.36        24.11 o                         
  -7   3  20          0.03        -14.43        20.37 o                         
  -5   3  20         48.16         61.78        20.47 o                         
  -3   3  20        114.74         89.48        21.50 o                         
  -7   1  21         16.36         48.24        59.68 o                         
                                                                                
